# Supplementary material for: Methotrexate inhibition of SARS-CoV-2 entry, infection and inflammation revealed by bioinformatics approach and a hamster model
Source: Front Immunol. 2022 Dec 21;13:1080897. doi: 10.3389/fimmu.2022.1080897 (PMC9811668; doi:10.3389/fimmu.2022.1080897)
Supplement: Supplementary file 1 [file DataSheet_1.xlsx]

## Sheet: 2516 DEGs
UniProt	Gene Name	Crisis P.Value	Crisis logFC	Pre-crisis P.Value	Pre-crisis logFC	GSE1739 P.Value	GSE1739 logFC	log FC (Maximum of 3 datasets)
P23458	JAK1	9.01e-06	-1.10456	6.85e-07	-1.3512	0.0552	-0.694201	-1.3512
P49841	GSK3B	-	-	-	-	0.000704	1.3272	1.3272
Q92769	HDAC2	0.721	0.0753579	0.902	0.0217592	0.0209	-0.790091	-0.790091
Q16539	MAPK14	-	-	-	-	0.0343	1.21634	1.21634
P08069	IGF1R	0.0209	-0.479335	0.0018	-0.858502	0.14	0.398955	-0.858502
P42338	PIK3CB	-	-	-	-	0.0161	1.05801	1.05801
P04049	RAF1	0.000183	-0.521606	5.82e-08	-0.646529	0.611	0.17371	-0.646529
P09874	PARP1	4.11e-07	-0.966779	7.29e-05	-0.905594	0.0942	-0.578366	-0.966779
P14780	MMP9	-	-	-	-	0.000673	3.92184	3.92184
P08246	ELA2	0.0114	-0.528561	0.000379	-0.640359	0.000442	4.87598	4.87598
P00918	CA2	0.0189	0.860789	0.0736	0.544795	0.152	0.983466	0.983466
P08183	ABCB1	0.292	0.159893	0.239	0.271015	0.0283	-1.26836	-1.26836
P01375	TNF	0.0433	0.263693	0.0575	0.401935	0.0101	1.42463	1.42463
P07900	HSP90AA1	2.34e-05	-1.20893	4.98e-06	-1.49039	0.0609	-0.960967	-1.49039
P11712	CYP2C9	-	-	-	-	0.0383	0.705718	0.705718
P08235	NR3C2	-	-	-	-	0.000449	-1.92088	-1.92088
P10415	BCL2	0.807	-0.0494686	0.563	-0.11829	0.0374	-1.20484	-1.20484
P02768	ALB	0.00127	-0.815989	5.49e-05	-1.02957	0.655	0.328289	-1.02957
P00734	F2	0.0984	-0.868687	0.00696	-0.998503	0.622	-0.364664	-0.998503
Q13546	RIPK1	0.00125	0.271002	0.00016	0.251655	0.000571	-1.72842	-1.72842
O75469	NR1I2	-	-	-	-	0.0225	-1.10011	-1.10011
Q07817	BCL2L1	0.0692	-0.740866	0.0276	-0.959599	0.198	0.652512	-0.959599
P43490	PBEF1	0.0409	-0.691963	7.23e-05	-1.30022	0.00907	1.8413	1.8413
P11413	G6PD	6.36e-07	-0.636811	1.42e-05	-0.565915	1	0	-0.636811
P49768	PSEN1	0.0412	-0.327044	0.000133	-0.597486	0.418	-0.369396	-0.597486
P15121	AKR1B1	1.17e-07	-1.13163	3.5e-06	-1.0744	0.228	-0.488763	-1.13163
Q13315	ATM	0.000323	-0.877588	1.01e-06	-1.22655	0.000139	-2.06338	-2.06338
P05164	MPO	-	-	-	-	0.000284	3.79096	3.79096
Q13153	PAK1	9.85e-07	-0.787599	1.66e-05	-0.77461	0.377	-0.483488	-0.787599
O14684	PTGES	0.00117	0.341222	1.2e-05	0.424252	0.0415	0.581699	0.581699
Q96EB6	SIRT1	0.0849	0.178865	0.148	0.232332	0.000406	-1.31224	-1.31224
P28074	PSMB5	3.96e-05	-0.898623	0.00189	-0.79103	0.929	0.0228102	-0.898623
Q08881	ITK	-	-	-	-	0.000785	-1.97906	-1.97906
Q06124	PTPN11	0.131	0.148689	0.0351	0.184695	0.0305	-1.48072	-1.48072
P61073	CXCR4	0.000368	-1.32169	4.61e-05	-1.66873	0.832	0.0579513	-1.66873
P25025	CXCR2	-	-	-	-	0.0247	1.52561	1.52561
O75460	ERN1	8.83e-07	-1.57212	2.74e-09	-1.72229	0.56	-0.21182	-1.72229
Q15418	RPS6KA1	1.64e-08	-1.12348	2.46e-10	-1.26261	0.133	0.603769	-1.26261
P08514	ITGA2B	-	-	-	-	0.00686	1.93187	1.93187
P30530	AXL	4.55e-05	0.675718	0.00323	0.614596	0.0709	-0.833412	-0.833412
P01584	IL1B	0.00411	-0.624127	0.00102	-0.762485	0.261	0.577173	-0.762485
P18848	ATF4	1.7e-05	-1.19636	1.64e-07	-1.46349	0.00517	0.762036	-1.46349
P10145	IL8	0.00157	-0.479643	0.000583	-0.688915	0.579	0.535548	-0.688915
P25024	CXCR1	-	-	-	-	0.000745	2.96327	2.96327
O60603	TLR2	0.381	0.13205	0.0408	-0.336765	0.00553	1.45101	1.45101
P25116	F2R	0.879	0.0193471	0.22	-0.186329	0.00128	-1.67735	-1.67735
P19784	CSNK2A2	0.0471	-0.592511	0.00663	-0.807177	0.649	0.13202	-0.807177
P15336	ATF2	0.000316	0.408821	3.65e-05	0.488185	0.00447	-1.05692	-1.05692
P29350	PTPN6	0.00607	-0.560193	0.014	-0.5759	0.00658	0.888332	0.888332
P42224	STAT1	0.699	0.0404736	0.667	0.0495315	0.00025	-2.93292	-2.93292
P30531	SLC6A1	0.034	0.680118	0.168	0.427315	0.154	0.826914	0.826914
Q14790	CASP8	0.115	0.221776	0.0737	0.517967	0.015	-0.76175	-0.76175
P04440	HLA-DPB1	8.89e-05	-1.41056	7.35e-05	-1.08137	0.167	-0.922167	-1.41056
P20036	HLA-DPA1	1.81e-05	-1.50652	0.000185	-1.10039	1	0	-1.50652
P04637	TP53	0.2	0.156167	0.621	0.0548831	0.0195	-0.887824	-0.887824
P10321	HLA-C	0.00458	-1.16582	0.000176	-1.13364	0.208	0.502117	-1.16582
P01889	HLA-B	0.00458	-1.16582	0.000176	-1.13364	0.444	0.371489	-1.16582
O14786	NRP1	0.000586	-0.347974	0.0451	-0.232998	0.00501	-2.43193	-2.43193
P25963	NFKBIA	-	-	-	-	0.00349	2.04185	2.04185
O95467	GNAS	0.000677	-0.596853	2.67e-05	-0.828375	#N/A	-	-0.828375
P01909	HLA-DQA1	0.00504	-0.857717	0.241	-0.471945	0.0536	-1.92747	-1.92747
P22001	KCNA3	-	-	-	-	0.00144	-2.03157	-2.03157
P21453	S1PR1	-	-	-	-	0.00131	-1.94877	-1.94877
P05107	ITGB2	0.00142	-0.545675	0.000399	-0.601338	0.807	0.13006	-0.601338
P50052	AGTR2	-	-	-	-	0.0108	1.67946	1.67946
Q9UM07	PADI4	-	-	-	-	0.00114	2.56245	2.56245
P48023	FASLG	-	-	-	-	0.00523	-1.53223	-1.53223
Q13873	BMPR2	0.00441	0.451059	1.61e-05	0.598405	0.453	-0.225973	0.598405
P11215	ITGAM	-	-	-	-	0.000413	1.39803	1.39803
Q9NZJ5	EIF2AK3	-	-	-	-	0.00461	-1.38163	-1.38163
O75015	FCGR3B	0.014	0.803099	0.00255	1.09656	0.00192	1.94162	1.94162
P21730	C5AR1	-	-	-	-	0.026	1.3453	1.3453
O95467	GNAS	-	-	-	-	0.0191	0.668861	0.668861
P48551	IFNAR2	0.0625	0.335644	0.0116	0.376071	0.044	1.32971	1.32971
P04818	TYMS	6.17e-05	0.669171	7.42e-05	0.676727	0.00764	1.3737	1.3737
O75293	GADD45B	-	-	-	-	0.0449	0.65472	0.65472
P42229	STAT5A	0.00256	-0.656708	0.000678	-0.655144	0.338	-0.496439	-0.656708
P13500	CCL2	0.0292	0.476437	0.000769	0.909992	0.297	-0.415179	0.909992
P14778	IL1R1	0.617	0.0621864	0.0524	-0.201215	0.0292	2.0339	2.0339
P04141	CSF2	-	-	-	-	0.0499	1.17568	1.17568
P00441	SOD1	2.38e-05	-0.894403	1.98e-07	-1.08166	0.287	-0.359354	-1.08166
P08571	CD14	0.0011	-0.625988	0.0055	-0.573332	0.548	0.408756	-0.625988
Q9UDY8	MALT1	-	-	-	-	0.0135	-1.11961	-1.11961
P08637	FCGR3A	0.014	0.803099	0.00255	1.09656	1	0	1.09656
P15144	ANPEP	0.349	0.141007	0.0341	0.256592	0.0125	1.20011	1.20011
P01730	CD4	-	-	-	-	0.015	-1.34495	-1.34495
P16871	IL7R	1.05e-06	-1.33196	0.000121	-1.07919	0.0014	-2.1154	-2.1154
Q9Y478	PRKAB1	-	-	-	-	0.00117	-0.974573	-0.974573
Q2M2I8	AAK1	0.000657	-0.638755	3.46e-06	-0.690042	1	0	-0.690042
P50591	TNFSF10	0.00234	0.541891	5.63e-06	0.66283	0.297	-0.603537	0.66283
P08575	PTPRC	0.00878	-0.793549	0.000109	-1.00846	0.442	-0.238094	-1.00846
O14976	GAK	2.12e-07	-1.04443	6.63e-08	-1.21063	0.359	-0.263388	-1.21063
P35610	SOAT1	0.00196	-0.2454	0.0464	-0.168969	0.00142	-1.00565	-1.00565
P16109	SELP	0.0289	0.380696	0.249	0.192546	0.0361	0.812493	0.812493
Q6FI13	H2AC18; H2AC19	-	-	-	-	0.0331	1.7648	1.7648
P29965	CD40LG	-	-	-	-	0.0251	-1.46805	-1.46805
P49913	CAMP	-	-	-	-	9.89e-06	5.2253	5.2253
P22894	MMP8	-	-	-	-	0.00338	3.76978	3.76978
P27695	APEX1	9.73e-06	-0.619353	2.48e-05	-0.636825	0.188	-0.488989	-0.636825
P61769	B2M	0.0143	-0.782686	0.0127	-0.811036	0.082	1.02654	1.02654
P61978	HNRPK	1.88e-06	-0.716201	0.000656	-0.598522	0.116	-0.623428	-0.716201
P62942	FKBP1A	1.05e-06	-1.012	9.58e-07	-1.19991	0.889	-0.0889785	-1.19991
P10747	CD28	-	-	-	-	0.00419	-1.41784	-1.41784
Q9Y2I1	NISCH	8.88e-08	-1.52902	1.4e-05	-1.38163	0.109	-0.522941	-1.52902
P27348	YWHAQ	5.65e-05	-1.13299	4.66e-05	-1.24	0.21	-0.554942	-1.24
P04233	CD74	3.52e-09	-2.03593	4.75e-10	-1.87264	0.261	-0.633328	-2.03593
P02751	FN1	0.0016	0.52827	0.0357	0.832668	1	0	0.832668
P36578	RPL4	1.01e-06	-1.45775	2.72e-08	-1.72697	0.593	-0.212286	-1.72697
P15311	VIL2	2.05e-06	-1.00335	2.9e-06	-1.05953	0.366	-0.393764	-1.05953
P16278	GLB1	1.5e-09	-0.844193	3.51e-05	-0.878769	0.847	0.0626927	-0.878769
P20591	MX1	0.00369	0.923956	0.000127	1.15906	0.578	-0.351199	1.15906
P09341	CXCL1	-	-	-	-	0.00278	2.02491	2.02491
P19875	CXCL2	-	-	-	-	0.00534	1.69371	1.69371
P40189	IL6ST	0.388	-0.0631686	0.847	-0.0193977	0.0142	-1.52685	-1.52685
Q9UBU9	NXF1	6.21e-05	-0.944553	1.12e-05	-1.08049	0.615	-0.183494	-1.08049
P09603	CSF1	-	-	-	-	0.0231	0.859843	0.859843
O00767	SCD	0.181	-0.265961	0.367	-0.202359	0.00381	1.46065	1.46065
Q13651	IL10RA	2.64e-05	-0.943937	0.00408	-0.667261	0.0315	-1.02014	-1.02014
P09871	C1S	-	-	-	-	0.00424	1.0534	1.0534
P37840	SNCA	0.649	-0.101084	0.448	-0.163016	0.0128	1.85576	1.85576
P41968	MC3R	-	-	-	-	0.000171	1.9693	1.9693
O43451	MGAM	-	-	-	-	0.000349	4.60948	4.60948
P29728	OAS2	-	-	-	-	0.036	-1.07035	-1.07035
P04179	SOD2	0.000428	-0.572481	0.000198	-0.640406	0.0564	1.22023	1.22023
P19367	HK1	0.000203	-0.858244	4.75e-06	-0.864392	0.818	0.0730964	-0.864392
P12838	DEFA4	-	-	-	-	3.4e-06	4.80883	4.80883
O14980	XPO1	0.641	0.0329721	0.698	0.0285515	0.0186	-0.875353	-0.875353
Q14145	KEAP1	-	-	-	-	0.0276	-1.4872	-1.4872
O75369	FLNB	0.00127	-0.428351	0.000207	-0.476765	0.0487	-0.803728	-0.803728
P48029	SLC6A8	0.0268	0.640401	0.0612	0.509668	0.0077	2.92007	2.92007
P05089	ARG1	0.0117	0.38221	0.00599	0.419422	6.46e-05	4.64937	4.64937
P43250	GRK6	0.573	-0.164592	0.156	-0.372375	0.00629	0.791076	0.791076
P69905	HBA2	0.02	-1.04559	0.000167	-0.998054	0.0169	1.25643	1.25643
Q00403	GTF2B	0.000642	-0.637284	5.53e-06	-0.759624	0.0682	-0.507383	-0.759624
P01732	CD8A	-	-	-	-	0.0317	-1.16893	-1.16893
Q9P289	STK26	-	-	-	-	0.0243	-0.885386	-0.885386
P78504	JAG1	0.118	-0.406661	0.00185	-0.806405	0.257	0.589745	-0.806405
Q03135	CAV1	0.0158	0.518495	0.00491	0.594162	0.782	0.252916	0.594162
P49281	SLC11A2	0.0132	0.392156	0.000284	0.569574	0.0377	-0.707395	-0.707395
P14618	PKM2	0.0998	-0.431711	0.0161	-0.741765	0.479	0.573236	-0.741765
P57764	GSDMDC1	0.0311	0.891216	0.0425	0.859351	1	0	0.891216
P20023	CR2	-	-	-	-	5.85e-05	-3.05343	-3.05343
P10599	TXN	0.524	-0.121334	0.182	-0.209208	0.000665	1.30138	1.30138
Q01726	MC1R	0.573	0.076805	0.329	0.145122	0.0461	-0.998373	-0.998373
P20810	CAST	4.09e-05	-0.541667	0.317	-0.24281	0.0404	-0.674877	-0.674877
P32248	CCR7	-	-	-	-	0.00146	-2.00621	-2.00621
Q8NHW4	CCL4L2	0.0374	-0.579644	0.0237	-0.631032	1	0	-0.631032
Q05086	UBE3A	-	-	-	-	0.00229	-1.20854	-1.20854
P41182	BCL6	-	-	-	-	0.00645	1.67403	1.67403
P01042	KNG1	-	-	-	-	0.0072	-1.53516	-1.53516
O00327	ARNTL	0.00279	-0.474524	0.000141	-0.552756	6.57e-05	-1.74491	-1.74491
P21589	NT5E	0.0246	-0.428646	0.00324	-0.623992	0.00915	-1.76807	-1.76807
P18827	SDC1	0.00605	0.733249	0.00396	1.02469	0.299	0.933396	1.02469
P01033	TIMP1	6.53e-06	-1.50929	4.83e-09	-1.5152	0.115	0.807739	-1.5152
P68871	HBB	0.0313	-0.589674	0.000938	-0.896187	0.023	1.05652	1.05652
Q15389	ANGPT1	0.205	-0.314034	0.00882	-0.624543	1	0	-0.624543
Q8WV28	BLNK	-	-	-	-	0.0243	-1.28478	-1.28478
P11836	MS4A1	0.514	0.0220607	0.508	0.0265269	3.06e-06	-3.01144	-3.01144
O15123	ANGPT2	0.899	0.0146157	0.942	-0.0116277	0.0251	1.16238	1.16238
P14550	AKR1A1	2.78e-05	-0.862678	8.19e-05	-0.770041	0.763	-0.0926505	-0.862678
P60174	TPI1	0.00014	-0.865781	8.16e-05	-0.943139	0.695	0.166918	-0.943139
P13591	NCAM1	4.26e-05	-0.786371	0.000202	-0.683723	0.0793	-0.932563	-0.932563
Q13241	KLRD1	-	-	-	-	0.00227	-1.87687	-1.87687
P62491	RAB11A	0.012	-0.522245	0.000372	-0.660343	0.109	0.456708	-0.660343
Q16875	PFKFB3	-	-	-	-	0.0155	1.72216	1.72216
P23771	GATA3	0.0473	-0.271894	0.041	-0.262309	0.0217	-1.52857	-1.52857
P07910	HNRNPC	7.6e-05	-0.668416	0.000172	-0.583828	0.591	-0.165554	-0.668416
P26715	KLRC1	-	-	-	-	0.0104	-2.5232	-2.5232
P20936	RASA1	0.501	0.124827	0.00131	-0.212772	0.0297	-0.62274	-0.62274
Q14032	BAAT	0.000977	-0.736849	4.91e-05	-0.976705	0.387	-0.522201	-0.976705
Q9NR31	SAR1A	0.000157	-0.804803	3.99e-05	-0.948333	1	0	-0.948333
P48506	GCLC	0.541	0.0930021	0.851	0.0249354	0.000892	-1.1108	-1.1108
O43148	RNMT	0.000302	-0.333934	0.000514	-0.349501	0.0473	-0.746927	-0.746927
P43034	PAFAH1B1	0.0366	0.386014	4.06e-05	-0.437685	0.0159	-0.79846	-0.79846
P80075	CCL8	-	-	-	-	0.0147	-0.801658	-0.801658
P26717	KLRC2	-	-	-	-	0.0104	-2.5232	-2.5232
Q15669	RHOH	-	-	-	-	0.00222	-1.15239	-1.15239
Q8WXG1	RSAD2	0.0123	0.761986	0.000143	1.19817	1	0	1.19817
Q9UL17	TBX21	-	-	-	-	0.0136	-1.57634	-1.57634
Q99581	FEV	-	-	-	-	0.015	-1.29531	-1.29531
P26842	CD27	0.0574	0.215398	3.73e-05	0.333584	0.0101	-1.12001	-1.12001
Q14005	IL16	0.000799	0.528591	2.06e-05	0.581107	0.0235	-0.628285	-0.628285
P61916	NPC2	6.87e-05	-0.98089	0.000204	-0.954325	0.286	0.305278	-0.98089
P02788	LTF	0.0299	0.604144	0.196	0.335284	7.11e-06	6.68955	6.68955
Q15648	MED1	0.000145	-0.576533	4.47e-05	-0.628094	0.893	0.0576203	-0.628094
P47992	XCL1	-	-	-	-	0.0235	-2.80539	-2.80539
P06280	GLA	-	-	-	-	0.0111	0.864422	0.864422
P03950	ANG	0.199	-0.173529	0.0252	-0.3627	0.0062	1.71533	1.71533
Q15223	PVRL1	0.301	0.128482	0.0807	0.239042	0.0114	2.02907	2.02907
Q9Y6P5	SESN1	-	-	-	-	0.00644	-0.826824	-0.826824
O75752	B3GALNT1	0.00217	0.582451	0.000279	0.615602	0.0484	-1.46214	-1.46214
Q14207	NPAT	0.000323	-0.877588	1.01e-06	-1.22655	0.00425	-1.07907	-1.22655
P33260	CYP2C18	-	-	-	-	0.0273	1.02861	1.02861
P30740	SERPINB1	1.93e-06	-0.730071	4.87e-07	-1.01655	0.0437	0.856	-1.01655
P52742	ZNF135	0.00142	0.476043	3.86e-06	0.619858	0.366	0.668441	0.668441
P80188	LCN2	-	-	-	-	5.43e-06	5.41279	5.41279
Q9UQ35	SRRM2	9.27e-08	-0.951612	5.84e-06	-0.957368	0.0831	1.29693	1.29693
P31350	RRM2	-	-	-	-	0.00444	1.52302	1.52302
P05109	S100A8	0.117	-0.503839	0.00426	-0.873522	0.0132	1.3231	1.3231
Q9NZQ3	NCKIPSD	3.79e-08	-0.912734	0.00366	-0.70377	0.246	0.430808	-0.912734
P35318	ADM	0.189	-0.424606	0.0109	-0.878206	0.000742	2.54336	2.54336
P34059	GALNS	0.45	-0.05518	0.193	-0.144045	0.038	0.910667	0.910667
P80511	S100A12	0.000934	1.24956	0.413	0.317758	0.000293	2.31066	2.31066
P29218	IMPA1	0.418	0.0413879	0.736	0.0224961	0.00214	-1.05027	-1.05027
Q16595	FXN	0.000586	-0.556173	2.12e-06	-0.721711	0.409	-0.218364	-0.721711
Q08477	CYP4F3	-	-	-	-	7.17e-05	3.91329	3.91329
P15924	DSP	5.74e-05	-0.516639	7.05e-06	-0.580496	0.732	-0.187969	-0.580496
P49006	MARCKSL1	-	-	-	-	0.0376	-0.644499	-0.644499
O00268	TAF4	0.358	-0.0855721	0.0747	-0.159048	0.00459	-1.00382	-1.00382
Q9UQV4	LAMP3	0.243	-0.27696	0.00937	-0.669629	0.11	-1.29101	-1.29101
P21926	CD9	-	-	-	-	0.0191	1.38786	1.38786
Q9BQS8	FYCO1	0.525	0.0719507	0.319	0.248405	0.0311	-0.691381	-0.691381
Q01105	SET	1.93e-06	-0.568039	1.4e-06	-0.713677	0.0523	-0.621386	-0.713677
Q9UBB5	MBD2	7.28e-05	-0.845771	1.9e-07	-1.13323	0.677	0.132615	-1.13323
P41217	CD200	4.6e-05	0.544022	7.89e-08	0.634278	1	0	0.634278
P36551	CPOX	0.443	-0.0900586	0.139	-0.186742	0.00366	-1.08242	-1.08242
Q00325	SLC25A3	1.08e-07	-1.19911	9.24e-07	-1.13115	0.817	-0.0958883	-1.19911
O75298	RTN2	0.00102	0.404419	6.69e-06	0.523286	0.0133	1.29627	1.29627
P22087	FBL	0.00213	-0.439541	4.67e-05	-0.624262	1	0	-0.624262
P06127	CD5	-	-	-	-	0.0416	-0.991675	-0.991675
Q9P2R6	RERE	2.68e-07	-1.12983	1.7e-05	-1.05575	0.512	0.237303	-1.12983
O75787	ATP6AP2	1.13e-06	-1.17748	7.43e-07	-1.27828	0.534	-0.182634	-1.27828
Q93038	TNFRSF25	-	-	-	-	0.000256	-2.38305	-2.38305
Q96MS0	ROBO3	0.782	0.0979207	0.831	0.0678138	0.000907	-1.45878	-1.45878
P21246	PTN	0.000577	-0.978016	5.87e-06	-1.07836	0.0569	-1.1342	-1.1342
Q96RQ9	IL4I1	0.188	0.256256	0.0434	0.662978	1	0	0.662978
P26440	IVD	0.933	0.0240993	0.828	-0.0664515	0.0134	-0.796023	-0.796023
P09958	FURIN	0.165	0.389026	0.143	0.399984	0.00649	1.00039	1.00039
O00764	PDXK	0.405	-0.0986914	0.286	-0.158247	0.0187	1.21722	1.21722
P08758	ANXA5	0.000291	-0.610034	0.0019	-0.842975	0.77	0.0959907	-0.842975
P11310	ACADM	-	-	-	-	0.0291	-1.15838	-1.15838
P49279	SLC11A1	-	-	-	-	0.0454	1.06549	1.06549
P01019	AGT	0.00672	0.439897	1.75e-05	0.622382	0.183	0.492887	0.622382
Q96R06	SPAG5	0.00131	0.495362	1.29e-05	0.601188	0.146	0.542844	0.601188
Q00765	REEP5	5.57e-05	-0.913546	1.89e-06	-1.01783	1	0	-1.01783
P06702	S100A9	-	-	-	-	0.0164	1.48588	1.48588
P18510	IL1RN	0.464	0.0693236	0.244	0.13562	0.00894	1.47052	1.47052
P00738	HP	-	-	-	-	4.5e-06	4.65769	4.65769
P17213	BPI	-	-	-	-	2.45e-06	5.63291	5.63291
P27918	CFP	0.044	-0.428334	0.00108	-0.716061	0.752	0.186253	-0.716061
Q53G44	IFI44L	8.38e-05	2.0715	8.79e-06	2.37337	0.412	-0.76835	2.37337
P07305	H1-0	-	-	-	-	0.0127	1.38126	1.38126
Q16613	AANAT	-	-	-	-	0.0329	0.89783	0.89783
P13164	IFITM1	0.0292	0.758628	0.01	0.792625	0.363	0.334872	0.792625
Q53FZ2	ACSM3	0.403	0.111226	0.48	0.107888	0.0386	-0.7469	-0.7469
Q05195	MXD1	8.19e-05	-1.20178	0.00109	-1.28608	0.0804	1.61749	1.61749
Q68CQ4	C1orf107	0.00114	-0.483256	0.00208	-0.435491	0.00595	-1.59358	-1.59358
O00560	SDCBP	0.00117	-0.927611	0.000278	-1.10613	0.0288	0.721077	-1.10613
Q08495	EPB49	0.0012	0.588426	0.00253	0.673155	0.00678	1.57382	1.57382
Q9UBR5	CKLF	0.039	0.310222	5.02e-05	0.643767	0.217	0.449538	0.643767
P50851	LRBA	0.000126	-0.887481	1.18e-05	-0.880589	1	0	-0.887481
Q9Y5K6	CD2AP	0.297	0.0838886	0.123	0.206902	0.0091	-1.60021	-1.60021
P19652	ORM2	0.375	0.237872	0.38	-0.189487	0.0123	3.34596	3.34596
Q14314	FGL2	3.13e-05	-1.50096	0.0025	-1.1754	0.564	0.194514	-1.50096
P02795	MT2A	0.00447	0.657094	0.00406	0.787449	0.731	-0.150743	0.787449
Q9BPU6	DPYSL5	0.0393	0.631311	0.0382	0.548669	1	0	0.631311
Q14019	COTL1	8.14e-05	-0.964338	5.93e-05	-0.943655	0.343	0.346854	-0.964338
O60271	SPAG9	0.00221	0.425873	2.24e-05	0.61858	0.914	-0.029055	0.61858
Q9UKU9	ANGPTL2	0.000513	0.386426	0.0126	0.469465	0.0456	-1.15163	-1.15163
P10153	RNASE2	-	-	-	-	8.97e-05	2.25836	2.25836
O75509	TNFRSF21	-	-	-	-	0.0297	-1.8521	-1.8521
Q15020	SART3	0.282	-0.201986	0.00388	-0.535273	0.00874	-1.17446	-1.17446
P02763	ORM1	-	-	-	-	0.0123	3.34596	3.34596
P08567	PLEK	0.0074	0.437593	4.41e-05	0.684354	0.78	0.110086	0.684354
P69892	HBG2	0.437	-0.563749	0.103	-1.09352	0.0133	1.91469	1.91469
Q9P0N8	MARCH2	0.00053	-1.18986	4.32e-05	-1.66891	1	0	-1.66891
P20061	TCN1	-	-	-	-	9e-05	3.33965	3.33965
Q16674	MIA	0.822	0.0485786	0.27	-0.175835	0.000176	1.97137	1.97137
P51861	CDR1	0.015	-0.184106	0.00649	-0.152887	0.00752	-1.63953	-1.63953
P24158	PRTN3	-	-	-	-	0.0135	3.11155	3.11155
Q5T124	UBXD5	7.83e-05	-0.612183	0.00113	-0.555336	1	0	-0.612183
Q8N157	AHI1	0.00333	0.500286	0.000106	0.583577	1	0	0.583577
P49908	SEPP1	0.00586	-0.367829	0.0171	-0.258205	0.036	-1.57196	-1.57196
P26599	PTBP1	0.074	-0.29036	0.0188	-0.375725	0.00694	-1.19827	-1.19827
Q6P179	ERAP2	-	-	-	-	0.00857	-1.92719	-1.92719
Q9NVA1	UQCC	0.0839	-0.482825	0.000161	-0.760065	1	0	-0.760065
P17152	TMEM11	0.197	-0.219159	0.00449	-0.523166	0.0478	0.593778	0.593778
Q99758	ABCA3	0.0111	-0.374146	0.0151	-0.425872	0.0195	0.926316	0.926316
Q10586	DBP	0.11	-0.156523	0.00613	-0.228292	0.0368	-0.688571	-0.688571
P07998	RNASE1	0.0547	0.381385	0.814	0.0522485	0.032	1.8305	1.8305
P11171	EPB41	0.311	-0.0768979	0.0246	-0.135307	0.0119	-1.46471	-1.46471
Q13239	SLA	0.0198	0.612899	0.000892	0.907279	0.949	0.0275374	0.907279
Q9Y6Y0	IVNS1ABP	0.0419	-0.420704	0.000417	-0.7423	0.936	0.0389742	-0.7423
Q9NQP4	PFDN4	0.138	-0.264017	0.00563	-0.607595	0.199	-0.678441	-0.678441
Q5T0T0	MARCH8	0.0636	-0.731254	0.00122	-1.2146	1	0	-1.2146
Q13505	MTX1	0.201	-0.143509	0.302	-0.09768	0.00697	1.19866	1.19866
P52943	CRIP2	-	-	-	-	0.00141	-1.51434	-1.51434
Q9NQ48	LZTFL1	0.426	0.065735	0.334	0.0917754	0.00433	-1.08434	-1.08434
Q8N6Q3	CD177	-	-	-	-	0.00159	3.7272	3.7272
Q12829	RAB40B	0.0645	0.493979	0.0384	-0.291951	0.0448	-0.773872	-0.773872
Q9NRX1	PNO1	0.925	0.0128529	0.179	0.15396	0.0105	-1.04884	-1.04884
P55042	RRAD	0.014	0.732258	0.0466	0.596463	0.143	1.09699	1.09699
Q9BRG2	SH2D3A	-	-	-	-	0.00204	-2.20116	-2.20116
P51811	XK	0.26	0.261306	0.611	0.0798123	0.00864	1.36957	1.36957
P01009	SERPINA1	-	-	-	-	0.0189	1.00135	1.00135
Q5H9L4	TAF7L	-	-	-	-	0.0164	-1.19953	-1.19953
O60763	USO1	0.458	-0.0677393	0.323	0.141578	0.009	-0.831269	-0.831269
Q16667	CDKN3	0.815	-0.0185679	0.614	-0.0354692	0.00724	1.01642	1.01642
O00479	HMGN4	-	-	-	-	0.00454	-1.04982	-1.04982
Q04941	PLP2	0.194	-0.340225	0.00592	-0.645738	0.826	0.192325	-0.645738
Q8WWM9	CYGB	0.343	-0.290675	0.00584	-0.610746	1	0	-0.610746
O15529	GPR42	-	-	-	-	0.0363	0.798254	0.798254
Q99542	MMP19	0.144	-0.672323	0.0281	-0.936622	0.441	0.557131	-0.936622
Q13145	BAMBI	-	-	-	-	0.0251	0.861919	0.861919
P22059	OSBP	0.895	-0.0205879	0.404	0.216292	0.0251	-0.66081	-0.66081
Q07108	CD69	-	-	-	-	0.0367	-0.808536	-0.808536
P42857	NSG1	-	-	-	-	0.022	-1.37267	-1.37267
Q92882	OSTF1	0.318	-0.502856	0.0439	-0.87732	0.331	0.244089	-0.87732
Q6GPH4	XAF1	-	-	-	-	0.0152	-2.07455	-2.07455
F1T0I5	AANAT	-	-	-	-	0.0329	0.89783	0.89783
Q9BX26	SYCP2	0.0311	0.594434	0.0909	0.461334	0.596	0.197764	0.594434
P63092	GNAS	-	-	-	-	0.0191	0.668861	0.668861
P84996	GNAS	-	-	-	-	0.0191	0.668861	0.668861
Q5JWF2	GNAS	-	-	-	-	0.0191	0.668861	0.668861
P31025	LCN1	-	-	-	-	0.0405	-1.39247	-1.39247
P32926	DSG3	-	-	-	-	0.0252	0.939494	0.939494
P13688	CEACAM1	-	-	-	-	0.0261	1.054	1.054
Q9NXZ1	SAGE1	-	-	-	-	0.0288	1.3454	1.3454
Q9HB40	SCPEP1	-	-	-	-	0.0297	0.631799	0.631799
Q9Y3P8	SIT1	-	-	-	-	0.0301	-1.4445	-1.4445
Q9BXS6	NUSAP1	-	-	-	-	0.0342	1.08	1.08
Q9HD89	RETN	-	-	-	-	0.0361	2.65465	2.65465
O95971	CD160	-	-	-	-	0.0378	-1.71611	-1.71611
Q6XE24	RBMS3	-	-	-	-	0.0417	0.798857	0.798857
P22749	GNLY	-	-	-	-	0.0466	-1.52384	-1.52384
Q13547	HDAC1	-	-	-	-	0.0161	-0.843901	-0.843901
P06239	LCK	-	-	-	-	0.0116	-1.83386	-1.83386
P09619	PDGFRB	0.0238	0.765593	0.0756	0.580104	0.597	0.308991	0.765593
P06493	CDK1	-	-	-	-	0.036	1.16177	1.16177
P11511	CYP19A1	6.6e-06	0.612745	6.03e-10	0.775805	0.0823	1.31223	1.31223
P14416	DRD2	-	-	-	-	0.0108	-1.04446	-1.04446
P09917	ALOX5	0.0586	-0.604291	0.000678	-1.04742	0.00446	1.54293	1.54293
P17252	PRKCA	0.086	0.12513	0.327	0.107599	0.0162	-1.07426	-1.07426
P06213	INSR	0.0985	0.289209	0.00559	0.406611	0.00738	1.89581	1.89581
P17612	PRKACA	2.6e-09	-0.945281	4.52e-08	-0.997308	0.423	0.303166	-0.997308			327.08
Q05397	PTK2	0.0454	0.454993	0.00112	0.612577	0.188	-0.559984	0.612577
P07550	ADRB2	-	-	-	-	0.0418	-0.800166	-0.800166
Q07343	PDE4B	0.541	-0.0630829	0.782	0.0364561	0.0487	-0.819913	-0.819913
P31751	AKT2	1.38e-05	-0.751676	7.3e-07	-0.840476	0.49	-0.326461	-0.840476
P09960	LTA4H	0.00231	-0.375432	0.00767	-0.347138	0.019	0.921661	0.921661
Q02750	MAP2K1	0.000576	0.815206	4.86e-05	0.827316	0.371	-0.234945	0.827316
P42330	AKR1C3	0.0173	0.369434	0.000503	0.46897	0.00366	-1.37227	-1.37227
P31645	SLC6A4	-	-	-	-	0.0149	1.48228	1.48228
O15245	SLC22A1	-	-	-	-	0.0343	1.95223	1.95223
P30939	HTR1F	-	-	-	-	0.049	1.01724	1.01724
Q9P1W9	PIM2	0.00253	-0.795081	0.00464	-0.859979	0.791	-0.0942606	-0.859979
Q02763	TEK	4.11e-05	-0.671651	0.00831	-0.551255	0.352	0.817444	0.817444
P22748	CA4	-	-	-	-	0.0435	1.78532	1.78532
P08238	HSP90AB1	-	-	-	-	0.0106	-1.78734	-1.78734
P22694	PRKACB	0.844	-0.0296029	0.566	-0.0816446	6.63e-06	-2.88534	-2.88534
P49354	FNTA	2.36e-06	-0.674497	1.34e-06	-0.719825	0.0523	-0.545467	-0.719825
P37173	TGFBR2	0.00254	-0.302109	0.00175	-0.364257	0.0196	-0.772779	-0.772779
Q9GZT9	EGLN1	7.38e-06	-1.41789	2.8e-08	-1.71475	0.7	0.187741	-1.71475
O43318	MAP3K7	-	-	-	-	0.0431	-0.636886	-0.636886
Q00535	CDK5	0.00104	-0.601644	0.000348	-0.723282	0.91	-0.0497804	-0.723282
P07948	LYN	0.139	-0.14372	0.15	-0.259018	0.0357	0.773725	0.773725
P25774	CTSS	0.000157	-1.3197	0.000157	-1.28491	0.0972	-0.890269	-1.3197
Q13557	CAMK2D	0.000112	-0.620614	2.66e-07	-0.876114	1	0	-0.876114
P52732	KIF11	-	-	-	-	0.0407	0.90945	0.90945
Q02156	PRKCE	0.0468	-0.362177	0.00763	-0.585039	0.331	-0.447558	-0.585039
P29375	JARID1A	0.000251	-0.246405	0.058	-0.147272	0.0209	-0.850389	-0.850389
P51617	IRAK1	-	-	-	-	0.0274	0.693081	0.693081
Q05655	PRKCD	0.00655	-0.600656	0.0136	-0.53691	0.962	0.0240564	-0.600656
P0DP23	CALM1	2.8e-05	-0.938366	1.58e-05	-0.938449	0.0299	-1.60891	-1.60891
Q04759	PRKCQ	0.585	0.0541964	0.938	-0.00808462	0.0306	-0.850438	-0.850438
P48169	GABRA4	3.05e-05	0.652073	0.000203	0.484368	0.421	-0.587	0.652073
P45985	MAP2K4	2.33e-06	-1.01645	1.04e-06	-1.07054	0.984	-0.0056878	-1.07054
Q13627	DYRK1A	-	-	-	-	0.0342	-0.718321	-0.718321
P33981	TTK	-	-	-	-	0.0454	1.03159	1.03159
P98170	BIRC4	0.0086	0.312507	0.00174	0.416585	0.015	-0.836841	-0.836841
P49336	CDK8	0.0988	-0.0955229	0.0489	-0.138576	0.0326	-1.02626	-1.02626
P51812	RPS6KA3	0.00146	0.662197	8.66e-05	0.702417	0.398	-0.337866	0.702417
P28068	HLA-DMB	0.000113	-0.599176	3.04e-08	-0.694898	0.0597	-0.986535	-0.986535
Q96RR4	CAMKK2	0.00261	-0.604452	0.000112	-0.946108	0.0442	0.68668	-0.946108
Q15078	CDK5R1	0.0933	0.586929	0.0157	0.722686	0.101	-0.921553	-0.921553
P09211	GSTP1	1.56e-05	-0.631978	0.000324	-0.526052	0.932	0.0403875	-0.631978
P61586	RHOA	7.97e-06	-0.724161	0.000991	-0.746835	0.775	-0.133166	-0.746835
P11142	HSPA8	5.21e-11	-2.33422	9.62e-09	-2.2402	0.0197	-1.48317	-2.33422
P07766	CD3E	9.68e-13	-1.23359	3.89e-07	-1.19263	0.00867	-1.48753	-1.48753
Q09472	EP300	0.00554	0.501189	0.00012	0.547258	0.0101	-0.953286	-0.953286
P08311	CTSG	0.00645	-0.704937	0.000102	-0.990738	0.00169	2.72696	2.72696
Q9NQU5	PAK6	0.000175	-0.952476	4.13e-06	-1.14789	0.37	-0.415897	-1.14789
P10600	TGFB3	5.38e-07	-0.710774	6.65e-06	-0.57432	0.783	0.0690301	-0.710774
P11388	TOP2A	0.0776	0.257579	0.0207	0.307167	0.0153	1.31104	1.31104
P13612	ITGA4	-	-	-	-	0.00259	-1.42701	-1.42701
P49759	CLK1	0.0703	-0.354126	0.00219	-0.384632	0.0121	-0.843555	-0.843555
P04234	CD3D	4.74e-10	-0.869703	1.7e-05	-0.792887	0.102	-1.09202	-1.09202
P21462	FPR1	0.69	-0.0740436	0.324	0.164868	0.00723	1.65894	1.65894
P61088	UBE2N	-	-	-	-	0.00304	-1.29437	-1.29437
Q02930	CREB5	6.3e-05	1.29265	1.91e-05	1.2914	0.227	0.694818	1.29265
P05186	ALPL	0.000643	0.504497	0.00369	0.508794	0.0323	2.13554	2.13554
P41240	CSK	1.62e-09	-1.13793	4.95e-07	-1.11735	0.6	-0.142222	-1.13793
Q12933	TRAF2	0.00441	-0.464905	7.18e-06	-0.621634	0.941	-0.0538912	-0.621634
P01920	HLA-DQB1	3.18e-05	-0.956295	0.00329	-0.765547	0.369	-1.41473	-1.41473
P51828	ADCY7	7.85e-05	-1.08557	7.41e-05	-1.12474	0.208	-0.457069	-1.12474
Q99941	CREBL1	2.02e-06	-0.708411	1.86e-06	-0.803117	0.752	0.123021	-0.803117
Q71U36	TUBA1A	6.58e-05	-1.63075	6.55e-07	-1.74619	0.0242	1.11149	-1.74619
P0C0S5	H2AFZ	3.47e-07	-0.896188	3.93e-10	-1.13346	0.834	0.0994258	-1.13346
Q16566	CAMK4	0.432	0.0337229	0.709	0.0148608	0.0187	-0.952648	-0.952648
P62873	GNB1	2.26e-06	-1.1095	1.15e-08	-1.2435	0.0414	-0.889941	-1.2435
P28472	GABRB3	0.0418	-0.196928	0.307	-0.284829	0.0228	1.28485	1.28485
P01106	MYC	0.393	-0.115483	0.316	-0.192009	0.00683	-1.31561	-1.31561
Q08828	ADCY1	0.0171	-0.382556	0.000492	-0.643995	1	0	-0.643995
P16298	PPP3CB	0.0163	0.535959	0.000359	0.61252	0.659	-0.108163	0.61252
P05141	SLC25A5	3.49e-06	-1.61623	2.09e-07	-1.83869	0.477	0.222901	-1.83869
P19174	PLCG1	0.368	-0.113844	0.626	-0.0537439	0.0232	-1.32715	-1.32715
Q13489	BIRC3	0.467	0.0713086	0.374	0.103823	2.6e-05	-2.16351	-2.16351
Q99759	MAP3K3	7.14e-06	-0.776943	1.39e-05	-0.739912	0.857	0.0842097	-0.776943
P01906	HLA-DQA2	0.00504	-0.857717	0.241	-0.471945	0.0536	-1.92747	-1.92747
Q13133	NR1H3	-	-	-	-	0.0332	-1.63438	-1.63438
P07947	YES1	0.431	-0.267096	0.0219	-0.689773	0.105	-1.30079	-1.30079
P06746	POLB	0.0147	0.299203	3.42e-05	0.403248	0.0131	-0.712263	-0.712263
P21860	ERBB3	0.0157	0.400054	0.00205	0.640144	0.993	-0.0043124	0.640144
Q15746	MYLK	-	-	-	-	0.0181	2.39121	2.39121
P12236	SLC25A6	8.95e-07	-1.09594	7.69e-06	-1.04279	1	0	-1.09594
P51955	NEK2	4.46e-07	0.446407	2.87e-05	0.400873	0.00582	1.33571	1.33571
P30279	CCND2	-	-	-	-	0.0175	-1.00919	-1.00919
P84243	H3F3A	0.00317	-0.709112	5e-05	-0.883499	0.0648	0.931609	0.931609
P0DMV8	HSPA1A	3.67e-09	-2.58129	2.87e-09	-2.70293	0.158	-0.56378	-2.70293
Q14643	ITPR1	0.786	0.02675	0.632	0.0577731	0.0244	-1.19868	-1.19868
P78334	GABRE	-	-	-	-	0.00145	2.20599	2.20599
P30281	CCND3	0.282	-0.193811	0.00149	-0.603173	0.636	0.273409	-0.603173
P17301	ITGA2	0.000305	0.479263	8.87e-08	0.598551	0.972	0.0120478	0.598551
O00141	SGK	0.000115	-1.22056	0.000211	-1.3381	0.946	-0.0281287	-1.3381
P46527	CDKN1B	0.403	0.0463029	0.578	0.0283638	0.00138	-1.11559	-1.11559
Q15831	STK11	0.00367	-0.55252	0.00181	-0.623578	0.595	-0.18478	-0.623578
P24522	GADD45A	0.376	0.119863	0.0809	-0.171703	0.00756	1.79529	1.79529
P63261	ACTG1	-	-	-	-	0.0493	0.64797	0.64797
Q86Z02	HIPK1	1.12e-05	-1.07193	3.87e-07	-1.27841	1	0	-1.27841
P60709	ACTB	-	-	-	-	0.0493	0.64797	0.64797
P21796	VDAC1	0.199	-0.225357	0.0335	-0.351027	0.0408	-0.758135	-0.758135
O15399	GRIN2D	-	-	-	-	0.00361	2.10571	2.10571
P13765	HLA-DOB	-	-	-	-	0.0345	-2.23709	-2.23709
P84022	SMAD3	0.000185	-0.514168	0.00387	-0.500031	0.0453	-0.596681	-0.596681
P10826	RARB	-	-	-	-	0.0395	-0.894374	-0.894374
P26358	DNMT1	0.00023	-0.538079	0.0194	-0.398248	0.038	-0.734375	-0.734375
P01568	IFNA21	-	-	-	-	0.0105	-2.34906	-2.34906
P30304	CDC25A	0.0146	0.572024	0.0761	0.456737	0.0358	1.17461	1.17461
P18054	ALOX12	-	-	-	-	0.0414	1.07888	1.07888
P68371	TUBB2C	0.00074	-0.485169	0.00201	-0.496959	0.0464	0.723816	0.723816
O43521	BCL2L11	6.91e-05	-0.603084	1.58e-07	-0.844511	0.825	-0.191019	-0.844511
P62987	UBA52	1.53e-09	-2.08011	9.54e-07	-1.81546	1	0	-2.08011
P30511	HLA-F	-	-	-	-	0.0195	-0.770817	-0.770817
P62879	GNB2	0.00346	0.61325	8.24e-06	0.713119	0.193	0.407368	0.713119
P40925	MDH1	0.00595	0.510309	0.000202	0.556135	0.0287	-0.754735	-0.754735
P67870	CSNK2B	1.91e-10	-1.12713	3.88e-09	-1.18567	0.878	-0.0537356	-1.18567
P24723	PRKCH	0.844	-0.027765	0.733	0.0630677	0.000475	-2.34039	-2.34039
P14625	HSP90B1	0.0029	-0.877681	0.000143	-1.11523	0.923	-0.0333459	-1.11523
Q13485	SMAD4	0.225	0.143676	0.0269	0.23044	5.42e-05	-1.66777	-1.66777
Q16778	HIST2H2BE	0.0756	0.284181	0.0754	0.250291	0.00109	1.39513	1.39513
P12814	ACTN1	0.048	0.310538	0.00123	0.426551	0.0133	1.20329	1.20329
P06737	PYGL	0.118	-0.426706	0.00303	-0.794435	0.00125	1.97314	1.97314
P04406	GAPDH	6.24e-05	-0.905203	0.000232	-0.735724	0.00792	0.974265	0.974265
P42681	TXK	-	-	-	-	4.02e-05	-2.21929	-2.21929
Q06055	ATP5G2	2.12e-10	-1.11871	0.000247	-0.930003	0.46	-0.42431	-1.11871
Q16363	LAMA4	3.5e-08	-2.07056	1.01e-09	-2.1004	0.677	0.263449	-2.1004
Q13469	NFATC2	0.0331	-0.602117	0.174	-0.409402	1	0	-0.602117
P45880	VDAC2	0.0011	-0.661281	0.0136	-0.603468	1	0	-0.661281
Q9HAZ1	CLK4	0.00348	0.517426	3.29e-05	0.650842	1	0	0.650842
P52630	STAT2	-	-	-	-	0.00676	-1.03746	-1.03746
P61952	GNG11	0.00205	0.46863	0.000109	0.702842	0.334	0.779204	0.779204
Q16513	PKN2	-	-	-	-	0.0172	-0.836902	-0.836902
P07384	CAPN1	-	-	-	-	0.0279	0.707855	0.707855
O14986	PIP5K1B	3.6e-11	-2.67697	1.46e-09	-2.55355	0.698	0.144463	-2.67697
P78417	GSTO1	0.275	-0.092585	0.0023	-0.215229	0.000634	1.18064	1.18064
Q93077	HIST1H2AC	0.0488	0.288382	0.019	0.421977	0.00244	1.41455	1.41455
P15498	VAV1	4.45e-06	-0.74009	0.00197	-0.564336	0.314	0.330003	-0.74009
P09769	FGR	0.287	-0.310721	0.0103	-0.759535	1	0	-0.759535
Q9H422	HIPK3	0.107	-0.359561	0.135	-0.394004	4.38e-05	-2.06983	-2.06983
P00352	ALDH1A1	0.00045	-0.432086	0.000621	-0.476477	0.032	-1.26792	-1.26792
P68431	H3C1; H3C2; H3C3; H3C4; H3C6; H3C7; H3C8; H3C10; H3C11; H3C12	-	-	-	-	0.0192	2.07484	2.07484
Q13509	TUBB3	0.415	-0.128478	0.143	-0.200037	0.0352	1.00316	1.00316
O15511	ARPC5	0.00044	-0.92984	2.86e-08	-1.07407	0.922	-0.0452135	-1.07407
O00463	TRAF5	-	-	-	-	0.00347	-1.92503	-1.92503
Q12778	FOXO1	0.645	-0.0620086	0.148	-0.120595	0.00299	-0.978406	-0.978406
Q8IVH8	MAP4K3	0.0273	0.229613	0.000298	0.394047	0.00986	-1.14489	-1.14489
P23229	ITGA6	0.694	-0.0362164	0.0228	-0.190947	7.55e-05	-1.7497	-1.7497
O43283	MAP3K13	0.000752	0.367514	1.54e-05	0.422291	0.0297	1.46136	1.46136
O60814	H2BC12	-	-	-	-	0.00468	1.12378	1.12378
P58876	H2BC5	-	-	-	-	0.00529	1.38139	1.38139
P62807	HIST1H2BC	-	-	-	-	0.00529	1.38139	1.38139
Q96BR1	SGK3	-	-	-	-	0.0259	-2.77628	-2.77628
Q13885	TUBB2A	0.0186	-0.637489	0.0182	-0.54361	1	0	-0.637489
P62805	H4C1; H4C2; H4C3; H4C4; H4C5; H4C6; H4C8; H4C9; H4C11; H4C12; H4C13; H4C14; H4C15; H4-16	-	-	-	-	0.00719	2.23783	2.23783
P33778	H2BC3	-	-	-	-	0.00756	1.50533	1.50533
P62195	PSMC5	2.72e-07	-0.646224	6.52e-05	-0.588482	0.165	-0.434109	-0.646224
Q9UEE5	STK17A	0.0071	-0.357674	0.000294	-0.546243	0.0231	-1.00426	-1.00426
P28070	PSMB4	1.68e-07	-1.32259	2.78e-08	-1.44627	0.31	0.271769	-1.44627
P62753	RPS6	1.03e-07	-1.43643	2.3e-07	-1.58338	0.191	-0.628587	-1.58338
P13073	COX4I1	7.64e-07	-1.1873	9.59e-09	-1.43786	0.894	-0.0368876	-1.43786
Q9Y6R4	MAP3K4	0.00599	0.192819	0.000641	0.266749	0.00995	-1.26493	-1.26493
P43657	P2RY5	1.24e-06	-0.309067	0.000298	-0.286533	0.000192	-2.11678	-2.11678
P62910	RPL32	3.37e-07	-1.73551	1.58e-10	-1.89823	0.429	0.318671	-1.89823
P50151	GNG10	0.39	0.12735	0.217	0.2714	0.0232	1.20356	1.20356
Q93079	H2BC9	-	-	-	-	0.0389	1.72942	1.72942
Q9BTM1	H2AFJ	0.101	-0.862894	0.00343	-0.833321	1	0	-0.862894
P14784	IL2RB	-	-	-	-	0.00693	-1.82569	-1.82569
P43686	PSMC4	4.54e-07	-0.641651	6.29e-05	-0.79239	0.422	-0.241747	-0.79239
P62906	RPL10A	2.05e-07	-1.48219	2.06e-09	-1.52922	0.0666	-0.797334	-1.52922
P48058	GRIA4	0.000185	0.567071	0.000227	0.561095	0.00947	-1.34806	-1.34806
P07332	FES	0.0389	-0.322344	0.000472	-0.653661	0.105	0.905305	0.905305
P20671	H2AC7	-	-	-	-	0.00697	1.39046	1.39046
O43524	FOXO3	-	-	-	-	0.000123	1.89437	1.89437
P09693	CD3G	-	-	-	-	0.0462	-1.83193	-1.83193
P40926	MDH2	3.2e-07	-0.894981	7.87e-07	-0.958768	0.962	-0.0151601	-0.958768
Q8NI60	CABC1	5.91e-09	-1.07468	3.51e-08	-1.21511	1	0	-1.21511
P14927	UQCRB	4.85e-05	-0.467185	1.02e-07	-0.620295	0.436	-0.29926	-0.620295
P19878	NCF2	0.0419	-0.411983	0.000673	-0.682152	0.4	0.347239	-0.682152
Q9UGN5	PARP2	0.441	-0.072825	0.77	0.0364039	0.0376	-0.677751	-0.677751
P83731	RPL24	2.44e-09	-1.51168	2.85e-08	-1.54117	0.215	-0.738563	-1.54117
P63218	GNG5	-	-	-	-	0.0278	0.734377	0.734377
P27930	IL1R2	0.0121	0.881327	0.577	-0.128099	0.00152	4.34415	4.34415
Q92529	SHC3	0.2	0.605428	0.273	0.476125	0.0188	0.737104	0.737104
P32298	GRK4	-	-	-	-	0.0205	1.39777	1.39777
O95182	NDUFA7	2.02e-07	-0.837928	1.2e-05	-0.728279	0.891	0.121191	-0.837928
Q92630	DYRK2	0.831	-0.0185407	0.383	0.161939	0.00142	-1.69522	-1.69522
Q99878	H2AC14	-	-	-	-	0.0315	0.720129	0.720129
Q16787	LAMA3	1.88e-05	1.36424	1.07e-06	1.50311	1	0	1.50311
O15239	NDUFA1	1.85e-05	-0.565771	2.91e-07	-0.971848	0.92	-0.0322567	-0.971848
P62888	RPL30	5.17e-05	-1.06181	3.37e-09	-1.2774	0.395	0.398677	-1.2774
P16083	NQO2	0.12	-0.374101	0.000491	-0.738392	0.0554	1.37736	1.37736
P04908	H2AC4; H2AC8	-	-	-	-	0.0454	1.30347	1.30347
P63173	RPL38	2.04e-06	-0.715766	6.2e-09	-0.81583	0.239	0.468516	-0.81583
O94806	PRKD3	0.166	0.185017	0.0495	0.277545	0.00284	-1.03733	-1.03733
P60520	GABARAPL2	0.00564	-0.493489	1.14e-06	-0.679523	0.459	0.278784	-0.679523
P11233	RALA	3.13e-07	-0.839332	1.72e-06	-0.909181	0.0856	-0.427756	-0.909181
P30260	CDC27	0.0022	0.609411	1.82e-05	0.656709	0.029	-0.5841	0.656709
P15954	COX7C	0.00119	-0.564954	2.46e-06	-0.640313	0.185	-0.423519	-0.640313
P62249	RPS16	1.92e-07	-1.1497	4.63e-09	-1.06231	0.384	-0.49683	-1.1497
P46531	NOTCH1	6.84e-07	-0.601851	3.12e-06	-0.65989	1	0	-0.65989
P00374	DHFR	0.00377	0.531229	9.47e-06	0.644746	0.983	-0.0071979	0.644746
Q13418	ILK	7.11e-05	-0.63487	8.53e-08	-0.791351	0.187	0.545198	-0.791351
P14598	NCF1	-	-	-	-	0.0462	1.93485	1.93485
Q9Y6E0	STK24	1.33e-07	-1.31919	1.58e-06	-1.23971	0.355	0.281994	-1.31919
P15586	GNS	3.43e-06	-1.10599	2.8e-09	-1.18724	9.13e-05	-2.78274	-2.78274
Q96KQ7	EHMT2	0.164	-0.328932	0.197	-0.263438	0.048	-1.02695	-1.02695
P12074	COX6A1	0.00854	-0.445323	2.71e-05	-0.738942	0.0156	0.647637	-0.738942
P51817	PRKX	0.000378	0.328922	0.000149	0.300802	0.011	-1.19133	-1.19133
P36542	ATP5C1	0.0129	-0.438116	0.00721	0.543798	0.000137	-1.51827	-1.51827
Q8WYR1	PIK3R5	0.00162	-0.769784	6.21e-05	-1.0384	0.0203	-0.611003	-1.0384
Q7KZF4	SND1	5.76e-11	-1.24265	3.87e-09	-1.31413	0.866	0.0993957	-1.31413
O95067	CCNB2	0.934	0.01261	0.457	0.117987	0.00175	1.38581	1.38581
Q13362	PPP2R5C	7.17e-06	-1.25667	5.6e-06	-1.226	0.0166	-0.98115	-1.25667
P62829	RPL23	9.26e-07	-2.2473	2.25e-08	-2.83362	0.267	-0.484546	-2.83362
P27694	RPA1	0.00674	-0.384876	0.231	-0.196775	0.023	-0.698204	-0.698204
P19404	NDUFV2	0.000104	-0.508699	2.28e-06	-0.606985	0.989	0.0044932	-0.606985
P38919	EIF4A3	0.00105	-0.786748	4.73e-06	-1.22836	1	0	-1.22836
P42226	STAT6	0.00441	-0.962296	2.45e-05	-1.31304	0.662	0.112909	-1.31304
Q9UQC2	GAB2	0.000101	-1.17228	5.08e-08	-1.60722	0.0241	0.825123	-1.60722
P17861	XBP1	0.000328	-0.545818	0.00994	-0.757612	0.0928	-0.54689	-0.757612
P24844	MYL9	-	-	-	-	0.0426	3.12175	3.12175
Q13077	TRAF1	0.396	0.0799636	0.182	0.117645	0.0487	-1.24305	-1.24305
O95835	LATS1	6.7e-05	0.531964	8.26e-07	0.672395	1	0	0.672395
P27824	CANX	0.00133	-0.490182	0.0356	-0.32825	0.00385	-1.06985	-1.06985
P78527	PRKDC	0.00851	-0.617974	0.175	-0.357129	0.0639	-0.733066	-0.733066
P23396	RPS3	0.000306	-1.28139	2.99e-06	-1.48165	0.943	-0.0346227	-1.48165
Q13009	TIAM1	1.53e-05	-0.674931	2.18e-06	-0.607947	0.0207	-1.74331	-1.74331
Q13370	PDE3B	0.65	0.05031	0.713	0.0461061	0.00771	-1.01532	-1.01532
Q16772	GSTA3	0.000296	0.484169	1.74e-06	0.595722	0.226	0.719905	0.719905
O15169	AXIN1	7.88e-08	-0.688886	9.53e-06	-0.765096	1	0	-0.765096
P51684	CCR6	0.174	0.107641	0.45	0.0528569	0.0332	-1.33853	-1.33853
Q13761	RUNX3	1.43e-09	-0.929318	5.75e-09	-0.832346	0.0412	-1.11912	-1.11912
P63279	UBE2I	0.00218	-0.586474	0.000449	-0.695162	0.297	-0.392744	-0.695162
P30405	PPIF	-	-	-	-	0.00394	0.99325	0.99325
P37837	TALDO1	4.93e-05	-1.34102	1.57e-07	-1.70469	0.000128	1.51924	-1.70469
O14493	CLDN4	3.32e-06	0.575794	2.93e-09	0.610415	0.27	0.571355	0.610415
Q9UM47	NOTCH3	0.000825	-0.602736	0.000279	-0.730377	0.0228	1.25494	1.25494
O95997	PTTG1	0.000484	-0.391759	0.000725	-0.403653	0.00269	1.004	1.004
P27987	ITPKB	8.92e-12	-0.845058	1.87e-07	-0.712267	0.0316	-0.844969	-0.845058
Q15287	RNPS1	3.53e-08	-0.929616	1.13e-06	-0.959862	0.263	-0.291469	-0.959862
P42773	CDKN2C	0.00867	0.325266	0.00143	0.399916	0.0249	0.942767	0.942767
P62266	RPS23	1.01e-06	-0.978115	1.99e-07	-1.17994	0.253	0.451917	-1.17994
Q12834	CDC20	-	-	-	-	0.00242	2.41084	2.41084
Q07912	TNK2	-	-	-	-	0.0399	0.641429	0.641429
O95298	NDUFC2	3.73e-05	-0.798629	3.68e-05	-0.737602	0.957	0.0148771	-0.798629
P30101	PDIA3	0.0267	0.376465	0.00741	0.431978	0.008	-0.991306	-0.991306
Q15788	NCOA1	1.3e-05	-0.829911	1.21e-06	-1.0079	0.624	0.163504	-1.0079
P48048	KCNJ1	-	-	-	-	0.045	-1.269	-1.269
P07101	TH	-	-	-	-	0.0167	-1.46795	-1.46795
P17844	DDX5	1.02e-05	-1.23133	5.65e-05	-1.39324	0.395	-0.229141	-1.39324
P61927	RPL37	0.000811	-1.03745	1.99e-07	-1.51855	0.459	0.359806	-1.51855
Q8IVW4	CDKL3	3.61e-06	-0.707297	5.5e-05	-0.804382	0.365	-0.898102	-0.898102
Q7LDG7	RASGRP2	1.72e-06	-0.811649	5.28e-07	-0.981218	0.503	-0.178908	-0.981218
Q14738	PPP2R5D	2.72e-06	-0.790105	5.26e-06	-0.89088	0.615	-0.110696	-0.89088
P10155	TROVE2	3.02e-05	0.398481	2.25e-05	0.419648	0.0234	0.887121	0.887121
P54284	CACNB3	0.0413	0.660047	0.163	0.369832	0.0895	-0.799786	-0.799786
P25208	NFYB	0.0785	-0.538329	0.000793	-0.968213	0.00418	-0.947206	-0.968213
Q53GS7	GLE1	1.55e-05	-0.652971	5.31e-05	-0.617304	0.0055	-0.975802	-0.975802
Q01543	FLI1	1.21e-05	-1.53929	1.79e-05	-1.67772	0.000121	-1.40925	-1.67772
P05496	ATP5G1	3.67e-05	-0.552754	0.000278	-0.604215	0.891	0.0465824	-0.604215
Q15080	NCF4	0.555	0.136144	0.291	-0.324379	0.027	2.04541	2.04541
O14745	SLC9A3R1	1.65e-07	-0.902942	1e-09	-1.1227	0.191	-0.414188	-1.1227
Q9Y4H2	IRS2	0.194	0.224909	0.0503	-0.251912	0.00876	1.55226	1.55226
P27635	RPL10	1.7e-06	-1.30684	9.02e-05	-1.25191	0.0814	-0.700212	-1.30684
P51813	BMX	-	-	-	-	0.011	2.90223	2.90223
P61513	RPL37A	5.76e-05	-1.24597	6.69e-07	-1.43968	0.258	0.584206	-1.43968
P20963	CD247	-	-	-	-	0.00305	-2.00733	-2.00733
Q08752	PPID	-	-	-	-	0.000299	-1.63808	-1.63808
Q02878	RPL6	7.3e-06	-0.974146	8.05e-07	-1.26155	0.298	-0.461918	-1.26155
Q13822	ENPP2	0.0983	-0.147751	0.0948	-0.196238	0.0299	-0.923365	-0.923365
Q9H2K8	TAOK3	0.211	-0.258196	0.00996	-0.580542	0.974	-0.0097898	-0.580542
Q99731	CCL19	0.00127	-0.520122	2.88e-07	-0.892286	0.324	0.570661	-0.892286
P17707	AMD1	7.26e-08	-1.00038	1.92e-10	-1.11672	0.359	-0.330275	-1.11672
Q9H4D5	NXF3	0.00289	-0.953844	0.000276	-1.20806	0.066	2.27149	2.27149
Q92736	RYR2	0.00523	-0.330839	0.0276	-0.300535	0.00454	1.90231	1.90231
P55036	PSMD4	0.164	-0.329107	0.452	-0.188515	0.00355	0.870688	0.870688
P42677	RPS27	0.000138	-1.40845	7.28e-06	-1.83666	0.461	0.30408	-1.83666
P14921	ETS1	0.0437	-0.23486	0.909	-0.01851	0.00018	-1.93187	-1.93187
Q14344	GNA13	0.225	-0.259514	0.0486	-0.421985	0.00164	-1.22525	-1.22525
Q16760	DGKD	2.69e-07	-1.11933	1.17e-09	-1.29733	0.221	0.435982	-1.29733
Q9Y2A7	NCKAP1	0.000457	-0.999443	8.02e-08	-1.5422	0.742	0.221043	-1.5422
P61020	RAB5B	0.00583	-0.499038	8.71e-05	-0.603543	0.856	0.0815516	-0.603543
P24539	ATP5F1	0.000146	-0.904478	0.0358	-0.611314	1	0	-0.904478
Q9UBU7	DBF4	-	-	-	-	0.0414	-0.97373	-0.97373
O75351	VPS4B	6.67e-07	-1.11201	1.12e-08	-1.23915	0.0651	-0.739741	-1.23915
P30153	PPP2R1A	0.00064	-0.612765	0.001	-0.65669	0.707	-0.116175	-0.65669
P52209	PGD	0.0537	-0.494264	0.000603	-1.05353	0.584	0.529736	-1.05353
P35443	THBS4	0.0606	-0.302143	0.000708	-0.473731	0.0055	2.1303	2.1303
P49767	VEGFC	0.0227	-0.301421	0.0942	-0.21965	0.0291	0.988154	0.988154
P68104	EEF1A1	1.93e-06	-1.46626	3.13e-06	-1.48221	0.32	0.401246	-1.48221
P49815	TSC2	0.0221	0.593127	0.0141	0.750962	0.415	-0.540877	0.750962
O15392	BIRC5	0.696	-0.039385	0.23	0.269052	5.73e-05	3.1422	3.1422
Q00536	PCTK1	0.00134	-0.447783	0.00955	-0.361971	0.0377	0.68604	0.68604
P59665	DEFA1; DEFA1B	-	-	-	-	2.78e-07	5.23736	5.23736
P59666	DEFA3	-	-	-	-	2.78e-07	5.23736	5.23736
Q9Y490	TLN1	0.000194	-0.625688	0.000176	-0.632458	0.474	0.54012	-0.632458
P62826	RAN	5.42e-05	-0.928542	0.000156	-0.849502	0.312	-0.469927	-0.928542
Q53EL6	PDCD4	0.0519	0.281226	0.00524	0.329186	0.000474	-1.96519	-1.96519
Q08999	RBL2	-	-	-	-	0.00541	-1.21774	-1.21774
Q96D46	NMD3	0.000527	0.513301	5.53e-07	0.622122	0.0137	-1.46053	-1.46053
P35579	MYH9	1.71e-08	-1.24095	1.8e-07	-1.34839	0.416	0.287344	-1.34839
P04156	PRNP	1.17e-06	-0.963391	1.5e-08	-1.12289	#N/A	-	-1.12289
Q9Y6D9	MAD1L1	0.0625	0.709982	0.0338	0.776773	0.129	-0.822517	-0.822517
Q96A32	MYLPF	-	-	-	-	0.0356	0.821623	0.821623
P16070	CD44	0.0501	-0.885782	0.000792	-1.3955	0.749	0.12301	-1.3955
P32969	RPL9	0.00505	-0.967642	1.45e-06	-1.27612	0.788	0.0983485	-1.27612
P05386	RPLP1	1.16e-05	-1.09131	2.16e-06	-1.17509	0.559	0.245313	-1.17509
Q16537	PPP2R5E	0.00537	0.174827	0.0103	0.26947	0.0038	-1.05532	-1.05532
Q15438	PSCD1	0.00218	-0.697465	0.000258	-0.838402	0.0942	-0.629948	-0.838402
P20292	ALOX5AP	0.324	-0.197929	0.00699	-0.782148	0.261	0.822111	0.822111
P20160	AZU1	-	-	-	-	4.12e-06	5.41111	5.41111
P22105	TNXB	2.02e-06	-0.708411	1.86e-06	-0.803117	0.511	0.299337	-0.803117
P35226	BMI1	0.00173	-0.730174	0.000226	-0.778505	0.00329	-1.48915	-1.48915
O60282	KIF5C	-	-	-	-	0.00983	-1.16078	-1.16078
P60660	MYL6	0.105	-0.400234	3.66e-06	-0.772493	0.00912	0.816709	0.816709
P40692	MLH1	0.00114	-0.571949	5.58e-05	-0.630056	0.0144	-0.628907	-0.630056
P46778	RPL21	0.00322	-0.643861	4.28e-06	-0.973328	0.413	0.281705	-0.973328
Q9Y5S1	TRPV2	1.84e-08	-1.05843	5.19e-06	-0.91647	0.309	-0.459676	-1.05843
P20042	EIF2S2	9.53e-09	-1.43198	6.69e-09	-1.58607	0.329	-0.252239	-1.58607
O43684	BUB3	0.00111	-0.333619	0.00287	-0.254475	0.00451	-1.77414	-1.77414
P26373	RPL13	4.88e-06	-0.832869	1.55e-05	-0.722755	0.422	-0.439447	-0.832869
P46776	RPL27A	1.8e-05	-1.4714	3.59e-06	-1.52321	0.578	0.222472	-1.52321
P46782	RPS5	1.21e-05	-0.910227	4.21e-05	-0.733647	0.188	-0.96658	-0.96658
P04183	TK1	0.0425	0.340533	0.172	0.206467	0.00118	1.75678	1.75678
Q9UJU2	LEF1	-	-	-	-	0.000797	-2.07881	-2.07881
P11766	ADH5	0.814	0.0123907	0.235	-0.0776546	0.000253	-1.54283	-1.54283
Q9NRA1	PDGFC	0.663	0.0219607	0.467	-0.0327115	0.0112	0.988339	0.988339
P62899	RPL31	0.000127	-0.737139	3.76e-05	-0.894425	0.0727	-0.865157	-0.894425
P20585	MSH3	0.00377	0.531229	9.47e-06	0.644746	0.0264	-0.624065	0.644746
P26012	ITGB8	0.0091	-0.380559	0.00307	-0.616845	0.722	-0.161345	-0.616845
Q9H1Y0	ATG5	0.305	0.07097	0.514	0.0539777	0.00632	-0.733911	-0.733911
Q9NQC7	CYLD	0.000644	-0.905533	4.51e-06	-1.01477	1	0	-1.01477
Q9UEW8	STK39	0.000999	-0.497989	0.00503	-0.596837	0.0724	-0.988207	-0.988207
P00325	ADH1B	1.68e-07	-0.810607	5.58e-10	-0.997854	0.465	-0.771453	-0.997854
O95551	TTRAP	0.00447	-0.672032	0.000246	-0.810908	1	0	-0.810908
P36969	GPX4	2.36e-09	-1.03285	4.46e-08	-1.00361	0.871	-0.0838754	-1.03285
Q09161	NCBP1	0.0403	0.222867	0.0662	0.179092	0.00599	-0.866557	-0.866557
P14678	SNRPB	0.00212	-0.796431	0.00275	-0.655497	0.288	-0.29939	-0.796431
Q96RU3	FNBP1	4.44e-09	-1.5563	1.99e-08	-1.67617	1	0	-1.67617
Q96JJ3	ELMO2	0.000911	0.642655	0.000107	0.749442	1	0	0.749442
P25398	RPS12	0.000159	-0.856238	6.55e-06	-1.06127	0.802	0.0847302	-1.06127
Q13042	CDC16	-	-	-	-	0.00167	-1.22234	-1.22234
P35268	RPL22	0.000738	-0.593631	7.06e-06	-0.696501	0.77	-0.114235	-0.696501
Q07020	RPL18	1.49e-05	-1.25025	2.78e-05	-1.14673	0.368	-0.46456	-1.25025
Q15283	RASA2	0.000255	0.58968	0.000543	0.815357	0.00174	-2.17259	-2.17259
Q9UJX4	ANAPC5	-	-	-	-	0.00204	-1.26145	-1.26145
P57739	CLDN2	0.00879	0.362698	1.66e-07	0.614599	1	0	0.614599
O00232	PSMD12	0.0321	1.68947	0.0152	1.66185	0.721	-0.0877632	1.68947
Q9HB89	NMUR1	-	-	-	-	0.0471	0.599979	0.599979
P49760	CLK2	-	-	-	-	0.0232	-1.06945	-1.06945
P24928	POLR2A	2.3e-10	-0.950601	8.53e-06	-0.932892	0.621	0.164526	-0.950601
P07737	PFN1	0.000342	-0.665263	0.000571	-0.542005	0.713	0.200988	-0.665263
O14521	SDHD	-	-	-	-	0.0152	-0.756799	-0.756799
P09493	TPM1	0.000275	-0.676664	2.14e-06	-0.822542	0.0196	1.28728	1.28728
O95267	RASGRP1	0.00351	-0.409091	0.17	-0.260539	0.0196	-1.86901	-1.86901
P20226	TBP	0.114	-0.06255	0.424	-0.0321808	0.0325	-0.591915	-0.591915
P0C0L5	C4B	0.00983	0.850974	0.00926	0.81282	0.48	0.410955	0.850974
P0C0L4	C4A	0.00983	0.850974	0.00926	0.81282	0.48	0.410955	0.850974
Q13093	PLA2G7	-	-	-	-	0.0139	-1.31293	-1.31293
O43242	PSMD3	0.022	0.619326	0.0221	0.893292	0.747	-0.213473	0.893292
Q14232	EIF2B1	1.26e-07	-1.16139	6.46e-06	-1.12232	0.0517	-0.631839	-1.16139
Q09666	AHNAK	1.34e-07	-0.90864	4.21e-10	-1.09456	1	0	-1.09456
P11940	PABPC1	5.29e-07	-1.28996	1.89e-05	-1.18089	0.846	-0.0553873	-1.28996
Q9GZP0	PDGFD	-	-	-	-	0.0266	-1.06529	-1.06529
Q13310	PABPC4	1.79e-06	-1.06083	0.00131	-0.79183	0.341	-0.365743	-1.06083
P04198	MYCN	3.18e-05	-0.978787	6.75e-07	-0.955311	0.339	0.623153	-0.978787
P07195	LDHB	-	-	-	-	0.0328	-0.743374	-0.743374
P35749	MYH11	5.52e-06	-0.715364	0.000629	-0.667635	0.022	-0.998543	-0.998543
Q13751	LAMB3	-	-	-	-	0.0232	0.887611	0.887611
P62487	POLR2G	2.95e-10	-1.01589	2.68e-08	-1.15288	0.79	0.077976	-1.15288
Q8NFZ4	NLGN2	1.88e-06	-0.738706	2.83e-08	-0.785248	1	0	-0.785248
P06396	GSN	0.00281	-0.85493	0.000574	-0.908965	0.0125	1.49494	1.49494
O95747	OXSR1	0.00068	-0.488566	0.00077	-0.585966	0.687	-0.174537	-0.585966
P0DP25	CALM3	9.42e-07	-0.50188	9.61e-06	-0.659705	0.0299	-1.60891	-1.60891
Q16718	NDUFA5	-	-	-	-	0.00921	-1.35574	-1.35574
P23588	EIF4B	0.083	-0.305979	0.029	-0.329642	0.000572	-1.53412	-1.53412
P07359	GP1BA	-	-	-	-	0.00148	1.4237	1.4237
O95931	CBX7	5.66e-05	-0.691735	1.2e-06	-0.88716	1	0	-0.88716
Q9UJX2	CDC23	0.437	-0.123686	0.403	0.1257	0.0311	-0.826691	-0.826691
Q99437	ATP6V0B	0.00643	-0.580917	0.00182	-0.747933	0.64	0.333949	-0.747933
Q13510	ASAH1	0.00052	-1.3502	2.25e-06	-1.81345	0.727	-0.0982258	-1.81345
P61006	RAB8A	1.09e-05	-0.681878	0.00619	-0.527406	0.329	0.427253	-0.681878
P62854	RPS26	7.17e-05	-0.628279	0.00136	-0.630185	0.723	-0.155998	-0.630185
P22090	RPS4Y1	0.152	-0.582347	0.0037	-1.00855	0.0157	2.88138	2.88138
Q9NP61	ARFGAP3	1.35e-07	-1.01491	3.12e-09	-1.00984	0.0503	-0.540107	-1.01491
P14923	JUP	0.22	0.185723	0.0629	0.227857	0.00189	-2.192	-2.192
Q13191	CBLB	0.0504	0.167756	0.0284	0.184991	0.00717	-1.37492	-1.37492
P39019	RPS19	0.00012	-0.728633	0.000359	-0.664748	0.588	-0.307358	-0.728633
P29966	MARCKS	4.89e-06	1.41576	1.11e-08	1.60827	0.49	-0.355055	1.60827
P31995	FCGR2C	0.00385	-0.706304	0.00761	-0.770217	1	0	-0.770217
Q13523	PRPF4B	0.688	0.026765	0.104	0.201794	0.0146	-1.26818	-1.26818
P15927	RPA2	1.04e-06	-0.995819	9.98e-06	-1.13574	0.0263	-0.806036	-1.13574
P20333	TNFRSF1B	0.000516	-0.872146	0.000122	-0.858727	0.887	-0.0471612	-0.872146
Q9H444	CHMP4B	8.03e-05	-0.795094	1.02e-07	-1.04335	1	0	-1.04335
P10619	CTSA	0.127	-0.302949	0.0467	-0.391622	0.0476	0.779577	0.779577
P22352	GPX3	0.000132	-0.568161	1.93e-05	-0.618158	0.678	-0.177951	-0.618158
Q16762	TST	0.609	0.0545343	0.782	0.0322008	0.000605	1.57494	1.57494
P49790	NUP153	9.01e-05	0.42363	0.024	-0.360955	0.0125	-0.901473	-0.901473
Q15311	RALBP1	9.19e-05	-0.867318	8.15e-08	-1.07702	0.73	0.124225	-1.07702
P05455	SSB	0.0587	-0.389105	0.195	-0.238372	0.00868	-1.29261	-1.29261
Q9H0U6	MRPL18	1.08e-07	-0.673034	7.03e-06	-0.581992	1	0	-0.673034
P62847	RPS24	0.00104	-1.1636	0.000291	-1.08458	0.369	0.357095	-1.1636
P06733	ENO1	7.77e-07	-1.02345	0.000293	-0.741109	0.373	0.539608	-1.02345
Q16548	BCL2A1	-	-	-	-	0.023	1.44593	1.44593
Q9GZY0	NXF2; NXF2B	-	-	-	-	0.00625	0.92266	0.92266
Q86TM6	SYVN1	7.14e-07	-0.704555	9.09e-06	-0.935999	1	0	-0.935999
P0CG47	UBB	0.0477	-1.05083	0.00945	-1.14798	0.125	0.630341	-1.14798
Q16181	SEPT7	0.00317	-0.719594	6.37e-07	-0.930754	0.215	-0.357603	-0.930754
O43809	NUDT21	0.000999	-0.452072	2.25e-06	-0.715478	0.000567	-1.81506	-1.81506
P02452	COL1A1	-	-	-	-	0.0156	1.4149	1.4149
P32302	CXCR5	-	-	-	-	9.76e-05	-2.30142	-2.30142
P23634	ATP2B4	1.89e-06	-0.785067	0.00015	-0.799133	0.0457	-0.78492	-0.799133
P84095	RHOG	0.000371	-1.00447	3.48e-05	-1.03785	0.132	0.721589	-1.03785
Q92830	KAT2A	-	-	-	-	0.0137	-0.7056	-0.7056
P26678	PLN	0.0116	0.580208	1.89e-05	0.815759	0.0768	1.33376	1.33376
P35658	NUP214	0.00209	0.502444	0.000372	0.709011	0.00593	1.06765	1.06765
P13473	LAMP2	0.000166	-0.614635	0.000224	-0.680618	0.556	-0.240706	-0.680618
P40429	RPL13A	0.000266	-1.04395	0.000372	-0.806641	0.839	-0.0730714	-1.04395
P18077	RPL35A	0.068	-0.336471	0.00023	-0.686214	1	0	-0.686214
P62945	RPL41	0.125	-0.583796	0.00185	-1.13384	0.125	0.867178	-1.13384
Q14765	STAT4	-	-	-	-	0.000705	-1.64394	-1.64394
P30679	GNA15	0.586	0.120986	0.845	-0.0349715	0.0331	0.671848	0.671848
P61218	POLR2F	3.5e-06	-0.656101	2.08e-09	-0.717672	0.854	0.0594295	-0.717672
P43246	MSH2	0.0104	0.322774	0.00463	0.354247	0.00521	-1.57169	-1.57169
P10966	CD8B	-	-	-	-	0.0454	-1.55641	-1.55641
Q9Y5K8	ATP6V1D	0.0173	-0.404676	3.58e-05	-0.66334	0.441	0.275745	-0.66334
Q13435	SF3B2	2.11e-07	-0.998866	4.36e-07	-0.885522	0.802	-0.0946845	-0.998866
P49754	VPS41	2.44e-06	-0.834214	2.45e-05	-0.80856	0.00543	-0.82222	-0.834214
Q7L523	RRAGA	8.61e-06	-1.17846	4.85e-07	-1.35289	0.52	-0.162954	-1.35289
Q9H3Z4	DNAJC5	1.31e-09	-0.968239	1.8e-06	-1.03391	1	0	-1.03391
P61247	RPS3A	0.00957	-0.619706	0.00113	-0.620458	0.338	0.30551	-0.620458
Q13488	TCIRG1	-	-	-	-	0.0082	0.952341	0.952341
Q8IYB3	SRRM1	0.000353	-0.671101	0.108	-0.490778	0.236	-0.418046	-0.671101
P05387	RPLP2	0.019	-0.851934	0.000499	-0.871692	0.809	-0.0986271	-0.871692
P32942	ICAM3	5.45e-08	-1.48582	1.81e-09	-1.57925	0.363	0.406327	-1.57925
P62891	RPL39	0.194	-0.375055	0.00201	-0.837226	0.212	0.730577	-0.837226
P49005	POLD2	2.11e-06	-0.667611	7.46e-06	-0.663046	0.463	-0.366307	-0.667611
P58340	MLF1	0.0511	-0.251219	1.91e-05	-0.58693	0.282	-0.589521	-0.589521
Q92570	NR4A3	0.00503	0.532806	1.41e-05	0.751248	0.802	-0.120828	0.751248
P35790	CHKA	0.00115	0.527964	1.06e-07	0.702558	0.173	-1.04018	-1.04018
P20839	IMPDH1	0.0266	-0.585063	0.0291	-0.59882	0.014	0.808362	0.808362
Q9UKU0	ACSL6	4.39e-07	-0.871589	2.79e-06	-0.869291	1	0	-0.871589
P22304	IDS	6.76e-06	-1.25564	4.22e-07	-1.55291	0.238	-0.401994	-1.55291
P62857	RPS28	0.0523	-0.559411	0.00617	-0.707581	0.0915	0.618531	-0.707581
Q9NQL2	RRAGD	0.00379	0.547654	0.000168	0.624415	0.00266	1.74325	1.74325
Q01433	AMPD2	9.46e-09	-1.34354	1.4e-07	-1.36455	0.158	0.509679	-1.36455
Q04837	SSBP1	0.00104	-0.402288	2.98e-06	-0.587666	0.00285	-0.965816	-0.965816
P20749	BCL3	0.000448	-0.478041	3.58e-06	-0.479293	0.00277	1.75492	1.75492
P24821	TNC	0.0266	-0.103191	0.0173	-0.103545	0.024	1.61269	1.61269
Q15365	PCBP1	3.59e-06	-1.44904	2.93e-05	-1.48271	0.758	-0.143657	-1.48271
P0DP24	CALM2	0.000828	-1.07408	2.47e-05	-1.51364	0.0299	-1.60891	-1.60891
P30084	ECHS1	1.8e-07	-0.625191	0.000629	-0.466792	0.354	-0.383341	-0.625191
Q06609	RAD51	0.68	-0.203006	0.151	-0.395898	0.0247	1.49844	1.49844
P13866	SLC5A1	0.000217	0.759756	6.4e-06	0.93556	0.614	-0.211835	0.93556
P04628	WNT1	-	-	-	-	0.0245	1.43757	1.43757
Q9NRR6	INPP5E	3.7e-07	-0.577462	4.89e-08	-0.642365	0.157	-0.498444	-0.642365
Q14141	SEPT6	1.05e-06	-0.637596	0.00759	-0.662385	1	0	-0.662385
P16144	ITGB4	0.314	-0.11024	0.567	-0.0598015	0.0252	1.70148	1.70148
O75390	CS	1.67e-06	-1.21819	1.35e-05	-1.37717	1	0	-1.37717
O15371	EIF3D	2.8e-05	-0.51535	4.31e-06	-0.595619	0.31	-0.893207	-0.893207
P14209	CD99	1.85e-07	-0.806541	9.74e-05	-0.680553	0.634	-0.242065	-0.806541
P51636	CAV2	0.018	-0.861291	0.00918	-1.0503	0.359	0.841099	-1.0503
P19012	KRT15	0.00445	-0.450279	3.39e-07	-0.77965	0.444	0.364885	-0.77965
O95832	CLDN1	0.000576	0.438032	4.03e-05	0.686569	0.861	0.106238	0.686569
P62917	RPL8	0.00359	-0.571812	0.00577	-0.605488	0.559	-0.35066	-0.605488
P15291	B4GALT1	7.64e-06	-1.28683	1.65e-08	-1.50805	0.98	0.0076754	-1.50805
P36222	CHI3L1	3.24e-07	-1.28407	9.01e-07	-1.3038	1.42e-06	5.92226	5.92226
P43234	CTSO	0.00126	0.461871	0.00134	0.484698	0.00273	-1.1748	-1.1748
O75494	FUSIP1	0.000902	-0.429132	6.25e-05	-0.4917	0.0152	-1.16695	-1.16695
P60891	PRPS1	0.115	0.496684	0.392	0.245049	6.49e-05	-1.2853	-1.2853
P50995	ANXA11	0.000218	-0.864397	2.7e-08	-1.04717	0.254	0.390238	-1.04717
P61326	MAGOH	-	-	-	-	0.0343	-1.02004	-1.02004
Q96A72	MAGOHB	-	-	-	-	0.0343	-1.02004	-1.02004
Q13409	DYNC1I2	1.07e-05	-0.617207	0.000657	-0.575419	1	0	-0.617207
O95271	TNKS	-	-	-	-	0.00378	-1.61304	-1.61304
Q16769	QPCT	-	-	-	-	0.0269	1.48441	1.48441
P15104	GLUL	0.032	-0.662574	0.00181	-1.13884	0.0142	0.925316	-1.13884
P07602	PSAP	9.73e-07	-1.94885	6.26e-08	-1.85816	0.384	-0.488848	-1.94885
O15020	SPTBN2	4.19e-08	0.843363	1.75e-07	0.813908	0.36	-0.483148	0.843363
Q13148	TARDBP	0.846	-0.0153379	0.993	-0.00075077	0.0204	-0.63983	-0.63983
P52298	NCBP2	-	-	-	-	0.0388	-0.80795	-0.80795
Q02153	GUCY1B3	0.00284	0.490268	0.00018	0.733592	0.437	0.48581	0.733592
Q9HC35	EML4	0.586	-0.0263029	0.339	-0.0971139	3.19e-05	-2.27857	-2.27857
Q99814	EPAS1	0.575	-0.0526671	0.227	0.122694	0.000603	2.05648	2.05648
Q16581	C3AR1	-	-	-	-	0.00147	1.7857	1.7857
Q02252	ALDH6A1	0.00811	0.423881	3.47e-05	0.506662	0.0237	-0.974032	-0.974032
Q15751	HERC1	0.00535	-0.860866	1.54e-05	-1.22119	0.0074	-0.960015	-1.22119
P18146	EGR1	-	-	-	-	0.00546	1.66677	1.66677
Q99527	GPER1	-	-	-	-	0.0266	1.39366	1.39366
P21399	ACO1	0.00962	0.480974	1.66e-05	0.669906	0.173	-0.474747	0.669906
P26368	U2AF2	0.00451	0.29485	0.000836	0.392031	0.00242	-0.986729	-0.986729
P50395	GDI2	1.52e-09	-1.3311	6.84e-10	-1.47887	0.0017	-1.12948	-1.47887
O14944	EREG	0.000106	0.427199	0.00176	0.609898	0.739	0.297481	0.609898
P24666	ACP1	0.646	-0.0714171	0.229	-0.176052	0.0366	-0.604477	-0.604477
Q92620	DHX38	2.38e-06	-0.949132	4.55e-05	-0.806477	1	0	-0.949132
P04075	ALDOA	0.000135	-0.854259	0.0003	-0.765595	0.136	0.889502	0.889502
P52701	MSH6	0.0412	0.308126	0.0465	0.254026	0.00948	-0.727981	-0.727981
O15151	MDM4	-	-	-	-	0.00381	-2.13459	-2.13459
P22314	UBE1	6.36e-05	-0.62564	0.00122	-0.503932	0.824	0.134787	-0.62564
P23528	CFL1	0.00547	-0.584354	0.243	-0.272885	0.0341	0.953496	0.953496
Q16204	CCDC6	0.00713	-0.568471	0.000237	-0.845754	0.00172	-1.00337	-1.00337
Q96QK1	VPS35	1.26e-08	-1.15571	3.14e-06	-1.19909	1	0	-1.19909
Q9UJ14	GGTL3	4.49e-08	-0.637111	1.07e-05	-0.719759	1	0	-0.719759
Q9UJJ9	GNPTG	0.00116	-0.653803	3.63e-08	-1.07073	1	0	-1.07073
B5ME19	EIF3CL	4.04e-05	-1.02202	2.71e-05	-1.00731	0.226	-0.598677	-1.02202
P67936	TPM4	3.47e-06	-0.77149	1.2e-06	-0.832805	0.562	0.144926	-0.832805
O60566	BUB1B	0.361	-0.039175	0.922	0.00374231	0.038	0.885506	0.885506
Q9UQE7	SMC3	0.0343	-0.444327	0.00117	-0.581085	0.0614	-0.752206	-0.752206
P41091	EIF2S3	0.0211	-0.0893021	0.252	-0.149078	0.000319	-2.5893	-2.5893
Q9UBT2	SAE2	7.85e-06	-1.3451	6.8e-06	-1.38622	0.0338	-0.943186	-1.38622
Q9H307	PNN	-	-	-	-	0.00126	-1.23613	-1.23613
Q15722	LTB4R	-	-	-	-	0.00897	1.11119	1.11119
P51668	UBE2D1	0.604	-0.146393	0.00935	-0.716162	0.796	0.0939364	-0.716162
O75643	ASCC3L1	0.31	-0.20086	0.00299	-0.666241	0.0327	-0.67772	-0.67772
P46777	RPL5	0.141	-0.074525	0.388	-0.0485	0.0457	-0.810651	-0.810651
O14732	IMPA2	0.00131	-0.669951	5.21e-05	-0.792922	0.002	1.41625	1.41625
Q14644	RASA3	0.000619	-0.434795	0.000435	-0.502039	5.5e-06	-2.87213	-2.87213
P30050	RPL12	0.0149	-0.699284	0.00884	-0.431893	0.807	0.0752257	-0.699284
O95487	SEC24B	0.0025	0.573359	0.000577	0.811249	0.00189	-1.24956	-1.24956
Q96FS4	SIPA1	5.52e-06	-0.880638	7.91e-07	-0.999997	0.607	0.174129	-0.999997
P30876	POLR2B	5.83e-05	-0.90246	1.82e-05	-0.890741	0.0046	-0.887253	-0.90246
Q14247	CTTN	0.27	0.200268	0.798	0.0552923	0.0295	1.12541	1.12541
P20827	EFNA1	-	-	-	-	0.0283	1.29028	1.29028
P19532	TFE3	0.00231	-0.533231	0.000121	-0.730498	0.134	0.542184	-0.730498
Q92854	SEMA4D	7.1e-09	-1.69285	2.77e-07	-1.68607	0.775	0.104368	-1.69285
Q13017	ARHGAP5	0.0476	0.257252	0.00608	0.394174	0.00206	-1.22755	-1.22755
Q06830	PRDX1	5.72e-06	-0.980896	0.000673	-0.805142	0.199	-0.541209	-0.980896
P55884	EIF3B	0.000124	0.394	2.23e-05	0.584796	0.498	-0.262727	0.584796
Q9H777	ELAC1	0.00643	-0.320476	1.21e-05	-0.625994	1	0	-0.625994
Q04900	CD164	0.000987	-0.955008	0.000245	-1.09732	0.000306	-1.30156	-1.30156
P33241	LSP1	0.000174	-0.633664	3.56e-06	-0.646329	0.347	0.375494	-0.646329
Q92974	ARHGEF2	0.311	0.472202	0.32	0.437901	0.0258	-1.25059	-1.25059
Q8TEV9	SMCR8	7.53e-06	-0.623009	5.97e-05	-0.701008	1	0	-0.701008
P51659	HSD17B4	1.25e-05	-0.879124	1.75e-06	-0.952347	0.903	0.0473012	-0.952347
Q93098	WNT8B	-	-	-	-	0.0391	1.22286	1.22286
Q8IZS8	CACNA2D3	-	-	-	-	0.00456	-2.50445	-2.50445
Q99523	SORT1	0.0525	-0.305997	3.76e-05	-0.632817	1	0	-0.632817
Q7Z398	ZNF550	1.08e-09	-1.3526	8.94e-09	-1.31061	1	0	-1.3526
Q9UJW0	DCTN4	-	-	-	-	0.00758	-0.933883	-0.933883
Q9NRX2	MRPL17	0.00019	0.432289	8.17e-05	0.622233	0.211	0.436208	0.622233
P51991	HNRPA3	0.0121	-0.543151	0.00169	-0.697845	0.0678	-0.571439	-0.697845
P09651	HNRNPA1	0.019	-0.267871	0.0767	-0.17695	0.0105	-1.18835	-1.18835
Q9UHA3	RSL24D1	-	-	-	-	0.0176	-0.663735	-0.663735
Q9Y223	GNE	0.00683	0.523926	1.24e-06	0.666125	0.0887	-0.571545	0.666125
P62837	UBE2D2	-	-	-	-	0.0219	-0.622202	-0.622202
O60502	MGEA5	8.09e-05	-0.999196	8.67e-07	-1.37486	0.135	-0.649546	-1.37486
O43315	AQP9	-	-	-	-	0.00679	2.06322	2.06322
P61019	RAB2A	1.21e-05	-0.829386	1.08e-08	-0.979392	0.214	-0.320245	-0.979392
P50914	RPL14	-	-	-	-	0.0236	-0.883006	-0.883006
Q7Z3B4	NUP54	0.184	0.128234	0.13	0.154966	0.00212	-1.13229	-1.13229
P49448	GLUD2	-	-	-	-	0.000774	-1.06663	-1.06663
P52566	ARHGDIB	0.000619	-0.848572	3.11e-06	-1.24895	0.0971	0.523814	-1.24895
Q01130	SFRS2	0.000365	-0.665719	0.000517	-0.636245	0.03	-0.817271	-0.817271
P08237	PFKM	0.132	1.01174	0.044	0.970145	0.173	-0.324092	1.01174
Q15436	SEC23A	0.000299	-1.08508	2.72e-06	-1.24872	0.0421	-1.05242	-1.24872
P32927	CSF2RB	0.893	0.0200514	0.226	0.213907	0.00303	1.04325	1.04325
Q15532	SS18	0.374	0.314699	0.859	0.05346	0.00113	-1.24417	-1.24417
O95715	CXCL14	0.00505	0.491743	0.000694	0.723919	0.296	0.506223	0.723919
P35557	GCK	-	-	-	-	0.0443	0.853316	0.853316
Q15744	CEBPE	-	-	-	-	0.000174	1.79414	1.79414
Q12769	NUP160	0.0231	0.511269	0.000439	0.592955	1	0	0.592955
Q7LG56	RRM2B	0.00171	-0.652002	5.53e-06	-0.833885	1	0	-0.833885
Q9BZI7	UPF3B	-	-	-	-	0.00922	-0.944317	-0.944317
O94817	ATG12	-	-	-	-	0.012	-0.813618	-0.813618
P41567	EIF1	0.00267	-0.777293	0.000604	-0.835638	0.0918	0.567847	-0.835638
Q96G23	LASS2	1.2e-06	-0.724951	0.000655	-0.645872	0.469	-0.182302	-0.724951
P22891	PROZ	7.78e-10	-1.32484	4.38e-07	-1.2987	0.0995	0.602003	-1.32484
P49407	ARRB1	-	-	-	-	0.0301	-1.80945	-1.80945
Q8TCT1	PHOSPHO1	9.15e-05	0.596944	5.91e-06	0.534255	1	0	0.596944
Q15652	JMJD1C	0.055	-0.471002	0.000636	-0.745443	1	0	-0.745443
P47813	EIF1AX	-	-	-	-	6.34e-05	-1.74088	-1.74088
Q9Y4A5	TRRAP	0.255	-0.120007	0.551	-0.0659077	0.0146	-0.91955	-0.91955
Q9C0K0	BCL11B	-	-	-	-	0.000698	-1.83755	-1.83755
O75886	STAM2	0.0483	-0.231517	0.00152	-0.403314	0.000199	-1.42705	-1.42705
Q9Y227	ENTPD4	1.72e-05	-0.828906	0.000145	-0.774764	0.51	-0.186449	-0.828906
P60604	UBE2G2	-	-	-	-	0.0273	-1.82814	-1.82814
Q96DI7	WDR57	0.00343	0.55999	0.000304	0.826036	0.119	-0.613745	0.826036
P42892	ECE1	1.93e-06	-0.92766	1.94e-06	-1.10061	0.114	0.661332	-1.10061
P78314	SH3BP2	0.024	0.217983	9.85e-06	0.362782	0.0188	0.604412	0.604412
P15812	CD1E	0.051	0.503902	0.0125	0.604601	0.136	-0.59083	0.604601
P25685	DNAJB1	0.00662	-0.442865	0.000104	-0.589336	0.204	-0.559361	-0.589336
P51153	RAB13	0.0817	-0.422756	0.00113	-0.711785	2.23e-05	3.04218	3.04218
P49770	EIF2B2	0.000273	-0.600706	6.04e-05	-0.65032	0.827	-0.05513	-0.65032
P11049	CD37	0.000745	-0.817921	2.65e-05	-0.864562	0.308	-0.475935	-0.864562
Q16828	DUSP6	0.00364	-0.861301	0.116	-0.49638	0.648	-0.185194	-0.861301
P33993	MCM7	9.52e-06	-0.801477	0.000187	-0.668108	1	0	-0.801477
Q9UL15	BAG5	1.44e-06	-0.550638	5.71e-10	-0.648658	0.0418	-1.59121	-1.59121
O94782	USP1	0.00254	-0.631764	5.56e-06	-0.827172	0.122	-0.513699	-0.827172
Q9UBR2	CTSZ	0.00644	0.441972	0.0151	0.510182	0.0211	1.19467	1.19467
Q9NXW2	DNAJB12	8.54e-07	-0.586269	3.1e-07	-0.523372	1	0	-0.586269
P28360	MSX1	0.457	0.3873	0.603	0.217073	0.0129	1.86141	1.86141
Q13243	SFRS5	0.102	0.565837	0.0119	0.899426	0.00311	-1.25605	-1.25605
P37198	NUP62	0.188	0.256256	0.0434	0.662978	0.0249	-1.64409	-1.64409
Q13772	NCOA4	0.0188	-0.863601	0.000102	-1.36715	1	0	-1.36715
P78508	KCNJ10	-	-	-	-	0.00781	-1.18449	-1.18449
Q13561	DCTN2	-	-	-	-	0.0472	0.644163	0.644163
Q99933	BAG1	1.98e-06	-1.40973	3.92e-07	-1.6194	0.916	0.0805917	-1.6194
Q15075	EEA1	0.848	0.0183579	0.269	0.197002	0.0167	-1.35906	-1.35906
P38159	RBMX	0.000326	-0.636264	0.00867	-0.632292	0.18	-0.456253	-0.636264
Q07065	CKAP4	7.6e-05	-0.655597	0.000529	-0.561313	0.00499	1.35562	1.35562
P07992	ERCC1	0.00322	-0.530934	4.42e-06	-0.81707	0.474	0.256201	-0.81707
Q8N5V2	NGEF	0.000104	-0.920352	7.15e-08	-1.13671	1	0	-1.13671
Q15437	SEC23B	1.19e-06	-0.804057	5.04e-06	-0.946265	0.341	-0.420575	-0.946265
P55061	TEGT	4.89e-07	-1.0852	7.37e-07	-1.10426	0.706	-0.116281	-1.10426
O15047	SETD1A	1.03e-06	-0.774171	9.31e-08	-0.972468	1	0	-0.972468
O14602	EIF1AY	0.0722	0.302714	0.0245	0.225938	0.00602	3.6749	3.6749
O95980	RECK	0.00031	0.409208	0.000977	0.488782	0.0068	-2.36462	-2.36462
Q9UKG1	APPL1	-	-	-	-	0.0352	-0.910871	-0.910871
Q5SW96	LDLRAP1	3.23e-07	-0.749919	1.35e-05	-0.696948	1	0	-0.749919
P06865	HEXA	0.0168	0.882421	0.0128	0.919348	0.677	-0.333035	0.919348
Q05823	RNASEL	0.0543	-0.127476	0.0407	-0.144742	0.0299	-1.017	-1.017
P52435	POLR2J	0.00177	-0.348392	6.59e-05	-0.448852	0.024	-1.2042	-1.2042
P49918	CDKN1C	0.000486	-0.308304	0.182	-0.189035	0.0495	-1.55157	-1.55157
Q9BRR6	ADPGK	1.86e-05	-0.827689	4.15e-05	-0.77326	1	0	-0.827689
O75940	SMNDC1	0.193	-0.214796	0.00232	-0.544283	0.0412	-0.818557	-0.818557
P84103	SFRS3	0.312	0.0991114	0.537	0.0530823	0.00381	-1.17973	-1.17973
P48382	RFX5	0.496	-0.08247	0.777	0.0447762	0.011	-0.932551	-0.932551
P07951	TPM2	0.236	-0.182549	0.0068	-0.375833	0.00355	-2.12187	-2.12187
O75381	PEX14	0.0235	-0.563194	0.00122	-0.718938	0.322	-0.40458	-0.718938
O15504	NUPL2	0.00297	-0.698878	0.0248	-0.500406	0.0815	-0.542509	-0.698878
P48426	PIP4K2A	0.0346	-0.826641	0.000713	-1.20649	0.246	0.462994	-1.20649
Q9NR28	DIABLO	0.00294	-0.308849	0.00125	-0.287678	0.0282	-0.650308	-0.650308
P05166	PCCB	0.0121	-0.417186	0.000177	-0.721338	0.394	-0.212854	-0.721338
Q8WUM9	SLC20A1	2.55e-07	-0.975077	1.33e-05	-0.904843	0.00411	-1.25987	-1.25987
P60903	S100A10	0.000236	-0.874746	0.000109	-0.855219	0.797	0.135797	-0.874746
Q9UQQ2	SH2B3	1.56e-05	-0.565647	0.029	-0.373294	0.0474	-0.623998	-0.623998
Q06787	FMR1	0.596	0.0860664	0.242	-0.196072	0.0012	-1.46254	-1.46254
Q16763	UBE2S	5.37e-05	-0.707247	1.1e-05	-1.01321	0.896	-0.0786814	-1.01321
P16333	NCK1	-	-	-	-	0.00247	-1.44957	-1.44957
Q96NB1	C16orf63	2.45e-07	-0.693812	7.46e-11	-0.933522	1	0	-0.933522
P05543	SERPINA7	1.97e-05	-1.34166	1.13e-07	-1.84265	0.108	-1.12156	-1.84265
O95071	UBR5	0.0156	0.463102	0.000262	0.599435	0.0391	-0.823627	-0.823627
O95219	SNX4	0.029	0.388819	1.81e-05	0.50913	0.0379	-0.641972	-0.641972
Q15942	ZYX	0.00464	-0.789001	0.0009	-0.842457	0.0142	1.14091	1.14091
Q6PCB7	SLC27A1	0.00531	0.460374	3.03e-05	0.608856	1	0	0.608856
P41732	TSPAN7	0.198	0.178287	0.918	-0.0125738	0.0169	-1.62686	-1.62686
P46091	GPR1	0.0367	0.390784	0.0115	0.415357	0.00806	1.64163	1.64163
O94812	BAIAP3	0.00521	-0.568529	0.00349	-0.616936	1	0	-0.616936
P12980	LYL1	-	-	-	-	0.0035	1.39495	1.39495
Q92796	DLG3	0.0341	-0.606049	1.3e-05	-0.989172	0.446	-0.445601	-0.989172
P08962	CD63	0.077	-0.469247	0.00764	-0.74314	0.0168	1.19655	1.19655
Q13635	PTCH1	-	-	-	-	0.0042	-1.7642	-1.7642
Q92618	ZNF516	2.63e-06	-2.01993	5.09e-10	-2.28366	1	0	-2.28366
P06744	GPI	0.00159	-0.580689	0.000366	-0.641008	1	0	-0.641008
P51649	ALDH5A1	-	-	-	-	0.000617	-2.47625	-2.47625
Q6V1X1	DPP8	3.66e-05	0.46244	0.00619	0.613494	1	0	0.613494
O43172	PRPF4	-	-	-	-	0.00289	-1.33076	-1.33076
Q93034	CUL5	0.113	0.151472	0.108	0.144716	0.0105	-1.11961	-1.11961
Q9UHK6	AMACR	0.00283	0.489728	0.000343	0.690022	0.0334	-1.25634	-1.25634
Q8IWE5	PLEKHM2	1.48e-05	-0.834605	1.89e-05	-0.857599	1	0	-0.857599
Q29983	MICA	0.00458	-1.16582	0.000176	-1.13364	0.229	-0.409714	-1.16582
O15550	UTX	0.632	-0.0324571	0.434	-0.102185	0.0316	-0.818233	-0.818233
P24001	IL32	1.07e-06	-0.763732	7.77e-05	-0.569481	0.0968	-2.19427	-2.19427
P22626	HNRNPA2B1	7.53e-06	-0.790161	4.89e-06	-0.805094	0.307	-0.29061	-0.805094
Q9BQB6	VKORC1	4.52e-05	-0.711506	4e-05	-0.734198	1	0	-0.734198
O15516	CLOCK	0.000414	-0.615327	1.39e-05	-0.750543	0.0517	-0.926958	-0.926958
O60583	CCNT2	0.973	0.0049321	0.353	0.158469	0.0148	-1.42376	-1.42376
O15117	FYB	0.000325	0.998515	0.000255	1.00352	0.0837	-0.82822	1.00352
Q13595	TRA2A	0.051	0.132564	0.0131	0.172668	0.0194	-1.30895	-1.30895
P48651	PTDSS1	0.0042	-0.710794	2.07e-06	-1.08092	0.408	0.201926	-1.08092
Q99707	MTR	0.205	0.101179	0.0778	0.215444	0.0107	-1.26815	-1.26815
O00501	CLDN5	-	-	-	-	0.0124	1.15676	1.15676
P30041	PRDX6	0.00463	-1.22961	3.13e-06	-1.6706	0.74	0.112523	-1.6706
P49619	DGKG	0.238	0.0929393	0.112	0.164784	0.00322	-1.24975	-1.24975
Q9UNH7	SNX6	0.00161	-0.699416	4.15e-06	-0.850274	0.314	-0.585867	-0.850274
Q9NPH3	IL1RAP	0.00535	0.414158	0.0448	-0.606744	0.562	0.374088	-0.606744
P08476	INHBA	1.91e-05	-0.950936	8.63e-05	-0.695427	0.011	2.77285	2.77285
Q13620	CUL4B	0.844	-0.0350336	0.459	0.195697	0.00334	-1.08008	-1.08008
Q06643	LTB	-	-	-	-	0.0018	-1.20288	-1.20288
Q99633	PRPF18	0.0335	-0.593245	0.104	-0.563955	0.0103	-0.712407	-0.712407
Q6P6C2	ALKBH5	1.76e-10	-1.07199	8.21e-07	-0.910507	1	0	-1.07199
O15335	CHAD	-	-	-	-	0.0253	1.26222	1.26222
Q13619	CUL4A	0.764	0.033515	0.38	0.0951938	0.00459	-1.1472	-1.1472
P56750	CLDN17	-	-	-	-	0.0178	1.45743	1.45743
P46952	HAAO	2.02e-05	0.477236	0.00011	0.451148	0.0474	1.35714	1.35714
Q9UNU6	CYP8B1	0.000401	0.516732	8.66e-06	0.594462	1	0	0.594462
O14773	TPP1	4.36e-05	-1.19431	9.57e-06	-1.47605	0.549	0.142221	-1.47605
P51114	FXR1	0.0447	-0.361997	0.134	-0.253825	0.0191	-0.968369	-0.968369
Q9HBE5	IL21R	-	-	-	-	0.000759	-2.58172	-2.58172
Q07444	KLRC3	-	-	-	-	0.00827	-2.10639	-2.10639
Q8WZ42	TTN	0.00295	0.480004	0.00113	0.518228	0.00307	-1.07424	-1.07424
Q16629	SFRS7	0.724	-0.0369821	0.66	-0.0417539	0.00812	-1.08599	-1.08599
Q13356	PPIL2	4.34e-05	-0.581492	0.00216	-0.485895	0.687	-0.214138	-0.581492
Q92608	DOCK2	2.49e-05	-0.786088	2.06e-05	-0.779132	1	0	-0.786088
Q14161	GIT2	0.000351	-0.798919	0.000335	-0.868276	0.314	0.285759	-0.868276
Q9UI30	HSPC152	9.64e-09	-0.855779	2.25e-10	-0.896052	1	0	-0.896052
P10768	ESD	0.000177	-0.697128	0.000447	-0.719795	1	0	-0.719795
P22307	SCP2	0.127	-0.353665	0.00127	-0.673221	0.0483	-0.788002	-0.788002
Q9Y587	AP4S1	0.00389	0.559869	0.000262	0.674211	0.0845	-0.581713	0.674211
Q7Z3V4	UBE3B	0.000409	-0.572269	3.29e-05	-0.737571	1	0	-0.737571
Q96I34	PPP1R16A	2.5e-10	-0.638021	9.63e-07	-0.666704	1	0	-0.666704
Q6WKZ4	RAB11FIP1	2.29e-06	-0.897291	9.46e-06	-0.895907	1	0	-0.897291
P50213	IDH3A	0.559	0.0240079	0.155	0.15719	0.0145	-1.08789	-1.08789
P35573	AGL	0.00584	-0.589014	0.000388	-0.599396	0.0158	-0.996618	-0.996618
Q92837	FRAT1	-	-	-	-	0.0188	0.732794	0.732794
Q9UG56	PISD	1.43e-05	-0.94205	2.7e-06	-1.07844	0.636	0.185309	-1.07844
O15055	PER2	-	-	-	-	0.0269	-0.780777	-0.780777
Q13451	FKBP5	0.134	0.323856	0.246	0.197728	0.00111	-2.86268	-2.86268
P35475	IDUA	0.00186	-0.57193	0.00047	-0.627192	0.385	-0.271789	-0.627192
Q9UNH5	CDC14A	0.76	-0.0322257	0.868	0.0191792	0.00059	-1.8545	-1.8545
P02792	FTL	0.0797	0.766021	0.0275	0.904942	1	0	0.904942
P29083	GTF2E1	-	-	-	-	0.0105	-0.797263	-0.797263
P14649	MYL6B	-	-	-	-	0.0149	0.793851	0.793851
Q8IXB1	DNAJC10	2.31e-05	-0.600516	3.83e-06	-0.806657	1	0	-0.806657
Q9NYC9	DNAH9	-	-	-	-	0.0179	1.98847	1.98847
Q8TEU7	RAPGEF6	0.0015	-0.236698	0.283	0.290518	0.0076	-1.0389	-1.0389
O94777	DPM2	1.31e-06	-0.811821	0.000244	-0.811819	0.875	-0.0717762	-0.811821
Q9UMS4	PRPF19	-	-	-	-	0.0406	-0.791397	-0.791397
P43003	SLC1A3	-	-	-	-	0.00423	2.21433	2.21433
O00471	EXOC5	0.885	0.0218379	0.577	0.113005	9.07e-05	-3.41867	-3.41867
Q712K3	UBE2R2	5.15e-05	-0.619586	0.000307	-0.539308	1	0	-0.619586
Q14739	LBR	0.00338	-0.821599	2.53e-06	-1.16809	0.407	0.314316	-1.16809
Q96EY1	DNAJA3	-	-	-	-	0.0133	-0.725777	-0.725777
Q14683	SMC1A	-	-	-	-	0.018	-0.96615	-0.96615
P35625	TIMP3	0.0207	0.6031	0.192	0.371258	0.226	-0.477204	0.6031
Q8TCZ2	CD99L2	0.0381	-0.689527	0.000137	-0.879374	1	0	-0.879374
Q9UHQ9	CYB5R1	0.00144	-0.540971	2.8e-06	-0.6186	0.134	0.568093	-0.6186
P41161	ETV5	0.469	0.0559586	0.364	0.0591992	0.0447	-1.0021	-1.0021
Q6ZS17	FAM65A	4.36e-10	-0.66526	2.95e-08	-0.67046	1	0	-0.67046
P61106	RAB14	0.000127	-0.345339	0.000156	-0.377442	0.00132	-1.01476	-1.01476
Q76I76	SSH2	0.00257	-0.766449	0.000226	-1.05766	1	0	-1.05766
Q15011	HERPUD1	8.09e-06	-0.711632	5.68e-06	-0.672435	1	0	-0.711632
P13639	EEF2	2.23e-05	-0.603654	7.23e-06	-0.577015	0.356	-0.330328	-0.603654
Q8N9K5	ZNF565	1.12e-07	-0.653606	1.89e-07	-0.698478	1	0	-0.698478
P40426	PBX3	-	-	-	-	0.0201	-0.679554	-0.679554
Q14953	KIR2DS5	-	-	-	-	0.0186	-1.341	-1.341
P40818	USP8	0.0646	-0.397374	0.293	-0.283702	0.00237	-0.958638	-0.958638
Q99712	KCNJ15	-	-	-	-	0.000886	3.63286	3.63286
Q16222	UAP1	0.000113	0.565097	1.25e-05	0.635725	0.979	-0.0140524	0.635725
Q5T1C6	THEM4	0.000633	-0.486064	2.72e-05	-0.632537	1	0	-0.632537
O15294	OGT	0.055	0.296506	0.0196	0.551956	0.00242	-1.22059	-1.22059
Q9UEF7	KL	0.0878	-0.052	0.256	-0.0404385	0.0487	1.3209	1.3209
Q92820	GGH	0.000174	0.345871	0.00142	0.361515	0.00498	1.46125	1.46125
P20020	ATP2B1	0.193	-0.109536	0.677	0.0575885	0.00604	-1.12675	-1.12675
Q15054	POLD3	0.00516	-0.640364	0.00802	-0.629046	1	0	-0.640364
P02775	PPBP	0.421	-0.273899	0.28	-0.342266	0.0473	1.2226	1.2226
Q2M389	KIAA1033	0.00097	0.605205	6.01e-06	0.73898	1	0	0.73898
Q7KZN9	COX15	0.00134	-0.76073	4e-05	-0.899265	0.162	-0.453615	-0.899265
P49418	AMPH	0.000467	-0.64472	0.000181	-0.674643	0.276	0.453098	-0.674643
Q9NP90	RAB9B	0.00542	-0.528099	0.0159	-0.590414	1	0	-0.590414
Q9H6T0	RBM35B	7.87e-10	-1.01991	2.35e-08	-1.07457	1	0	-1.07457
Q15427	SF3B4	0.00523	-0.631409	0.00581	-0.590418	0.299	-0.292407	-0.631409
Q14204	DYNC1H1	0.0157	0.641051	0.0459	0.525221	1	0	0.641051
Q99567	NUP88	-	-	-	-	0.0321	-0.785985	-0.785985
O14497	ARID1A	2.38e-06	-0.949132	4.55e-05	-0.806477	0.385	-0.328641	-0.949132
O15164	TRIM24	0.0146	-0.483526	6.41e-05	-0.669345	0.622	0.196655	-0.669345
Q9GZQ8	MAP1LC3B	0.00242	-0.722642	9.64e-06	-0.947822	0.588	0.17762	-0.947822
Q9NX24	NOLA2	8.03e-07	-1.34215	4.34e-07	-1.28585	1	0	-1.34215
P60033	CD81	-	-	-	-	0.0105	-1.50523	-1.50523
P12429	ANXA3	0.226	-0.182495	0.00755	-0.361393	7.29e-05	4.06775	4.06775
Q9UBN6	TNFRSF10D	0.0856	-0.380551	0.00894	-0.543468	0.0396	-1.55414	-1.55414
Q08117	AES	3.41e-05	-1.34135	3.44e-09	-1.51663	0.284	-0.559861	-1.51663
Q96AQ6	PBXIP1	4.26e-07	-0.958359	3.68e-08	-1.09465	0.0268	-0.70163	-1.09465
Q9GZR1	SENP6	2.86e-06	-0.630314	9.57e-06	-0.788931	1	0	-0.788931
P23743	DGKA	-	-	-	-	0.0026	-1.20245	-1.20245
P33991	MCM4	0.000437	0.323973	0.00174	0.619322	1	0	0.619322
O94927	KIAA0841	1.08e-09	-0.605796	1.08e-06	-0.653979	1	0	-0.653979
P63010	AP2B1	0.0594	-0.660071	0.000286	-0.991542	0.571	-0.194776	-0.991542
Q14240	EIF4A2	0.432	-0.0766229	0.643	-0.0353492	0.0103	-0.808425	-0.808425
P08579	SNRPB2	0.382	-0.145532	0.0805	-0.254812	0.0275	-0.871773	-0.871773
Q9UNF0	PACSIN2	1.35e-07	-1.01491	3.12e-09	-1.00984	0.367	0.421811	-1.01491
P38571	LIPA	0.000262	-0.768004	0.00456	-0.650912	0.1	-0.789063	-0.789063
Q9UBD3	XCL2	-	-	-	-	0.0235	-2.80539	-2.80539
P23511	NFYA	-	-	-	-	0.0368	-0.673979	-0.673979
Q9BZR9	TRIM8	5.07e-09	-0.939857	3.59e-06	-0.866558	0.262	0.507778	-0.939857
P19387	POLR2C	0.000235	-0.78262	0.000594	-0.738112	0.209	-0.351522	-0.78262
Q96A54	ADIPOR1	0.109	-0.700349	0.00765	-1.3152	1	0	-1.3152
Q9Y2S6	CCDC72	4.65e-06	0.755008	1.36e-09	0.759344	1	0	0.759344
Q12962	TAF10	7.11e-05	-0.63487	8.53e-08	-0.791351	0.0979	0.449207	-0.791351
Q92536	SLC7A6	9.32e-05	-0.692869	0.0104	-0.556118	0.000229	-1.39262	-1.39262
Q86VZ5	SGMS1	0.00534	0.525004	5.98e-05	0.754323	1	0	0.754323
Q07955	SFRS1	0.124	-0.204057	0.189	-0.261596	0.0475	-1.00177	-1.00177
Q9NRR3	CDC42SE2	3.95e-05	-2.48267	1.53e-09	-3.09372	1	0	-3.09372
P55197	MLLT10	0.00744	0.490379	1.57e-05	0.673667	9.94e-05	-1.51661	-1.51661
Q96RF0	SNAG1	0.141	-0.275503	0.000224	-0.66091	1	0	-0.66091
P37108	SRP14	1.04e-07	-1.20475	3.14e-09	-1.41377	0.9	-0.0284943	-1.41377
Q06323	PSME1	0.0299	-0.656173	0.00268	-0.597022	0.547	-0.214435	-0.656173
Q14974	KPNB1	-	-	-	-	0.00643	-0.900576	-0.900576
P51531	SMARCA2	0.295	-0.137119	0.119	-0.205076	0.00145	-1.15912	-1.15912
Q17RY0	CPEB4	0.00517	0.571331	0.000137	0.647187	1	0	0.647187
Q00994	NGFRAP1	0.0169	-0.713886	9.35e-05	-1.17388	0.0918	1.19527	1.19527
Q9Y6H1	CHCHD2	1.26e-05	-0.933979	6.1e-09	-1.09472	0.277	0.275363	-1.09472
Q96S55	WRNIP1	1.02e-06	-1.20085	8.12e-09	-1.38355	0.212	0.901859	-1.38355
P78345	RPP38	-	-	-	-	0.0463	-0.67572	-0.67572
Q15034	HERC3	0.0098	0.397024	0.0179	0.276733	0.0258	-1.29574	-1.29574
P42575	CASP2	-	-	-	-	0.000424	-1.33117	-1.33117
Q9BX95	SGPP1	-	-	-	-	7.74e-05	-2.16816	-2.16816
Q9NR80	ARHGEF4	0.000167	0.671989	0.000402	0.684575	0.593	0.383772	0.684575
O14628	ZNF195	0.019	0.377422	0.000195	0.469482	0.0024	-1.18412	-1.18412
Q9NRA2	SLC17A5	0.00716	0.510587	0.000383	0.610734	0.13	-0.513394	0.610734
Q9UPM8	AP4E1	-	-	-	-	4.99e-05	-2.19089	-2.19089
Q13049	TRIM32	0.409	0.054285	0.0185	0.231078	0.015	-1.28572	-1.28572
Q12907	LMAN2	0.000691	-0.549228	4.34e-05	-0.676202	0.594	0.168198	-0.676202
P51884	LUM	0.00453	0.540567	0.0733	0.377268	0.00958	2.05325	2.05325
P46459	NSF	1.64e-05	-0.641007	7.33e-05	-0.691677	0.547	-0.145842	-0.691677
P10588	NR2F6	0.00614	0.461536	2.55e-05	0.58175	0.0917	0.573025	0.58175
P46976	GYG1	0.0119	0.262171	0.00338	0.452338	0.00254	1.44525	1.44525
Q86XP1	DGKH	0.00353	0.419897	0.0103	0.597355	1	0	0.597355
Q9BQ70	TCF25	2.55e-09	-1.1335	1.57e-08	-1.16144	1	0	-1.16144
O43447	PPIH	0.349	-0.126133	0.33	-0.127694	0.0223	-1.08421	-1.08421
Q9UQ90	SPG7	7.39e-08	-0.659559	4.12e-05	-0.64518	0.0348	-1.49982	-1.49982
Q6P1A2	MBOAT5	0.0217	0.483036	0.000265	0.600544	0.0472	-1.09058	-1.09058
P21145	MAL	5.44e-06	-1.52253	2.09e-07	-1.63897	0.0125	-1.20037	-1.63897
P53367	ARFIP1	3.24e-06	-1.57734	1.79e-07	-1.68492	0.0147	-0.735047	-1.68492
Q99729	HNRPAB	5.74e-07	-0.837192	3.89e-09	-1.04986	0.683	-0.158396	-1.04986
O60508	CDC40	0.826	0.0263207	0.873	-0.0172246	0.00632	-0.892286	-0.892286
P25063	CD24	0.581	0.151666	0.172	-0.370105	0.00569	2.19103	2.19103
P42566	EPS15	0.00264	-0.655931	0.000104	-0.850862	0.246	-0.469033	-0.850862
Q9BZZ5	API5	3.86e-05	-1.36013	1.34e-07	-1.61781	0.0217	-0.742627	-1.61781
O60244	MED14	0.00498	-0.472711	0.169	-0.238805	0.000541	-1.17418	-1.17418
Q9NRA8	EIF4ENIF1	0.00151	0.520061	2.72e-08	0.670396	0.111	-0.520483	0.670396
O95861	BPNT1	0.00467	0.508861	2.22e-05	0.589767	0.626	-0.201928	0.589767
Q9Y234	LIPT1	0.308	-0.227585	0.00894	-0.673633	0.00512	-1.20198	-1.20198
Q9Y259	CHKB	0.000323	-0.306818	0.00464	-0.262877	0.0414	-0.682166	-0.682166
O14776	TCERG1	0.533	-0.0478093	0.63	0.05683	0.0119	-1.42682	-1.42682
O14646	CHD1	0.000465	0.557474	7.32e-07	0.647093	0.00442	-0.916832	-0.916832
P12724	RNASE3	-	-	-	-	5.04e-06	4.56698	4.56698
P19338	NCL	0.000947	-0.695944	0.000173	0.669007	0.198	-0.542284	-0.695944
Q14147	DHX34	7.44e-06	-0.98729	3.57e-09	-1.20619	1	0	-1.20619
Q9NR09	BIRC6	0.0129	0.554457	0.000676	0.648781	1	0	0.648781
O95988	TCL1B	0.000621	-0.460321	0.000645	-0.59271	0.417	0.383242	-0.59271
O15027	SEC16A	3.64e-09	-1.14016	9.09e-09	-1.23826	1	0	-1.23826
Q9Y6Q5	AP1M2	-	-	-	-	0.0122	1.6096	1.6096
P21359	NF1	0.157	-0.777254	0.0106	-1.28538	0.397	0.3531	-1.28538
Q92542	NCSTN	5.15e-06	-0.587221	5.32e-05	-0.633164	1	0	-0.633164
Q96SB3	PPP1R9B	3.82e-09	-1.3718	6.82e-07	-1.23149	1	0	-1.3718
Q03923	ZNF85	0.00518	0.348749	8.53e-05	0.491166	0.0105	-0.895806	-0.895806
O95429	BAG4	0.00546	-0.698939	1.27e-05	-1.01168	0.906	0.0414861	-1.01168
Q9Y2G2	CARD8	4.51e-05	-0.935681	0.000312	-0.838125	1	0	-0.935681
P78410	BTN3A2	9.15e-07	-0.949259	0.00503	-0.627226	0.00449	-1.84048	-1.84048
Q9NR34	MAN1C1	-	-	-	-	0.000768	-1.8497	-1.8497
P49257	LMAN1	0.0981	-0.508956	0.0403	-0.588312	0.00131	-2.48342	-2.48342
Q9H4F1	ST6GALNAC4	9.91e-05	-0.598259	0.000137	-0.724632	0.884	-0.0371711	-0.724632
Q13127	REST	0.00191	0.258631	0.0223	0.189968	0.0157	-0.992182	-0.992182
P61086	HIP2	0.0288	0.263299	0.107	0.139262	0.0213	-0.686289	-0.686289
Q96CV9	OPTN	-	-	-	-	0.00431	-1.2675	-1.2675
O14639	ABLIM1	0.00886	-0.326316	0.0396	-0.287484	0.00118	-1.83449	-1.83449
Q53QV2	LBH	5.01e-09	-0.988821	0.000158	-0.808572	1	0	-0.988821
P51854	TKTL1	-	-	-	-	0.013	-1.66859	-1.66859
P27707	DCK	0.724	-0.0124993	0.856	-0.00582154	0.0161	-1.12208	-1.12208
P33121	ACSL1	-	-	-	-	0.0194	2.10277	2.10277
O14737	PDCD5	1.4e-07	-1.48056	1.05e-08	-1.37256	0.504	-0.313304	-1.48056
Q9Y217	MTMR6	0.0247	-0.570748	0.000154	-0.755165	1	0	-0.755165
P15907	ST6GAL1	0.00246	0.502409	0.00192	0.510682	0.00967	-1.04338	-1.04338
Q8IU60	DCP2	0.00421	-0.419815	1.54e-08	-0.807348	1	0	-0.807348
Q92503	SEC14L1	0.000104	-0.920352	7.15e-08	-1.13671	0.0863	0.573105	-1.13671
O75822	EIF3J	-	-	-	-	0.0251	-0.774409	-0.774409
Q96B97	SH3KBP1	5.74e-05	-0.838711	0.0118	-0.623982	1	0	-0.838711
Q9Y282	ERGIC3	2.43e-08	-0.839334	4.43e-06	-0.918367	0.265	-0.567012	-0.918367
P16949	STMN1	0.00638	-0.651781	0.0319	-0.545451	0.787	-0.152738	-0.651781
Q13636	RAB31	0.0316	0.404406	0.0166	0.34981	0.00353	1.35225	1.35225
Q9ULJ6	ZMIZ1	6.58e-09	-0.960004	1.37e-07	-1.12329	1	0	-1.12329
O60229	KALRN	1.55e-08	-0.823221	2.96e-07	-0.754133	0.457	0.255534	-0.823221
Q5VWP3	C6orf142	1.48e-06	-0.950604	7.2e-09	-1.25518	1	0	-1.25518
Q9BX97	PLVAP	6.29e-05	-0.768701	7.48e-09	-0.848352	1	0	-0.848352
Q9ULY5	CLEC4E	-	-	-	-	0.0061	1.22743	1.22743
Q9NZZ3	CHMP5	0.549	-0.21569	0.0333	-0.647575	1	0	-0.647575
Q16637	SMN1; SMN2	-	-	-	-	0.0327	-0.723318	-0.723318
P78380	OLR1	0.257	0.244531	0.171	0.334758	0.00145	1.82886	1.82886
O75925	PIAS1	0.737	0.0394579	0.252	0.146713	0.0218	-0.795861	-0.795861
Q9Y6A5	TACC3	-	-	-	-	0.0346	1.00539	1.00539
Q9BQP7	C20orf72	5.69e-07	-1.04301	8.95e-09	-1.20009	1	0	-1.20009
O43766	LIAS	0.00151	0.651985	0.000132	0.749048	1	0	0.749048
O43143	DHX15	-	-	-	-	0.018	-1.20507	-1.20507
P32320	CDA	-	-	-	-	0.0135	1.75707	1.75707
Q9Y6K0	CEPT1	0.122	-0.339169	0.00115	-0.748278	0.139	-0.524657	-0.748278
Q9H3M7	TXNIP	0.0038	-0.843153	0.00012	-0.963672	0.868	0.0726983	-0.963672
P24387	CRHBP	1.76e-07	-1.14164	0.000122	-1.04035	0.654	-0.2222	-1.14164
O43633	CHMP2A	-	-	-	-	0.041	0.804669	0.804669
Q14814	MEF2D	0.748	-0.0335943	0.746	-0.0372261	0.00139	2.32305	2.32305
Q12972	PPP1R8	3.17e-06	-0.504183	1.22e-05	-0.688725	0.00323	-1.16427	-1.16427
O43908	KLRC4	-	-	-	-	0.0102	-2.66971	-2.66971
Q14929	ZNF169	0.00176	0.413629	2.48e-06	0.666755	1	0	0.666755
Q14152	EIF3A	-	-	-	-	0.0438	-0.68437	-0.68437
O95571	ETHE1	0.00892	-0.469957	6.4e-05	-0.683454	0.787	0.0864286	-0.683454
P25815	S100P	0.013	-0.541312	0.00413	-0.647372	5.44e-05	4.4387	4.4387
O43395	PRPF3	-	-	-	-	0.0225	-0.796601	-0.796601
Q9UMY4	SNX12	0.00213	-1.0006	0.000106	-1.28956	1	0	-1.28956
Q13231	CHIT1	-	-	-	-	0.0202	2.29665	2.29665
P13646	KRT13	0.0197	0.778998	0.0569	0.639122	0.254	-0.42152	0.778998
Q16526	CRY1	0.000214	-0.320716	1.58e-05	-0.391326	0.00267	-1.45081	-1.45081
O14893	GEMIN2	-	-	-	-	0.0489	-0.987552	-0.987552
P28328	PXMP3	0.0798	0.265846	0.000514	0.396873	0.00658	-0.937928	-0.937928
P17658	KCNA6	0.00162	0.436808	0.00117	0.426967	0.0324	0.702487	0.702487
Q9NVF9	ETNK2	4.21e-05	1.07937	0.00212	0.804912	1	0	1.07937
Q12986	NFX1	0.0146	0.423346	0.00471	0.402322	0.0185	-0.621504	-0.621504
Q9P126	CLEC1B	0.0498	0.354245	0.0017	0.448482	0.0131	1.27365	1.27365
Q14442	PIGH	0.000166	-0.791983	5.68e-05	-0.806636	0.772	-0.159457	-0.806636
Q14376	GALE	-	-	-	-	0.0446	-1.36768	-1.36768
Q9UHR4	BAIAP2L1	0.0144	0.456881	0.000155	0.603275	1	0	0.603275
Q9Y2W2	WBP11	-	-	-	-	0.0309	-0.730885	-0.730885
O75475	PSIP1	0.395	0.122206	0.136	0.263858	7.73e-05	-1.82487	-1.82487
Q9NZJ7	MTCH1	1.64e-08	-0.790556	6.25e-07	-0.916925	0.98	0.006408	-0.916925
O60673	REV3L	0.232	0.101899	0.0779	-0.0684662	0.00313	-1.46506	-1.46506
Q01581	HMGCS1	0.00389	-0.67514	0.0152	-0.519705	0.0265	-0.996529	-0.996529
P42695	NCAPD3	1.68e-08	-0.986368	6.47e-06	-0.846338	1	0	-0.986368
Q15038	DAZAP2	5.58e-05	-1.0587	7.75e-07	-1.35335	0.0224	-1.12309	-1.35335
P02008	HBZ	0.00224	-1.08416	1.01e-05	-1.24727	0.103	1.59682	1.59682
O60241	BAI2	2.92e-05	-0.746796	3.93e-08	-0.981254	0.457	-0.325491	-0.981254
Q8NEZ4	MLL3	0.00233	0.527399	4.82e-05	0.600155	1	0	0.600155
Q6ZQY3	GADL1	0.00215	0.604209	0.000562	0.605642	1	0	0.605642
Q9P2R7	SUCLA2	-	-	-	-	0.00445	-1.10997	-1.10997
Q9C0J8	WDR33	0.0362	-0.442439	0.000611	-0.761635	1	0	-0.761635
Q15366	PCBP2	0.0076	-0.744991	0.00018	-0.964751	0.686	-0.172499	-0.964751
P29372	MPG	0.00116	-0.884654	2.87e-05	-0.972336	0.662	-0.285511	-0.972336
Q15843	NEDD8	5.37e-07	-0.926491	5.81e-08	-1.03718	0.621	-0.144645	-1.03718
P23582	NPPC	-	-	-	-	0.0193	1.43391	1.43391
Q96EP1	CHFR	2.47e-08	-0.788674	7.3e-06	-0.691145	0.838	-0.0476738	-0.788674
Q86WV1	SKAP1	0.0009	-0.539194	0.00546	-0.472986	0.0482	-0.889422	-0.889422
Q14562	DHX8	-	-	-	-	0.0425	-1.05267	-1.05267
Q15111	PLCL1	5.19e-05	-0.536888	1.58e-05	-0.707028	0.239	-0.374639	-0.707028
Q5R372	RABGAP1L	1.23e-05	-1.07121	2.33e-08	-1.24926	#N/A	-	-1.24926
Q6ZUJ8	PIK3AP1	0.0217	-0.669551	0.00737	-0.906992	1	0	-0.906992
Q9UNE0	EDAR	-	-	-	-	0.0278	-0.628684	-0.628684
Q9NPG3	UBN1	4.53e-07	-0.898519	2.81e-06	-1.13541	0.0598	1.01745	-1.13541
Q96PE3	INPP4A	-	-	-	-	0.000753	-1.36537	-1.36537
P06028	GYPB	0.00625	0.710573	0.139	-0.410598	0.101	1.22576	1.22576
P30086	PEBP1	5.92e-07	-0.841152	5.81e-05	-0.822732	0.0477	-0.860578	-0.860578
Q9Y673	ALG5	0.000191	-1.17093	0.0601	-0.851391	0.381	-0.24687	-1.17093
Q8N4C6	NIN	8.31e-06	-0.71724	3.25e-07	-0.973294	0.498	0.332741	-0.973294
Q8N149	LILRA2	-	-	-	-	0.0107	1.35544	1.35544
P78552	IL13RA1	-	-	-	-	0.0461	0.64124	0.64124
P50502	ST13	4.05e-05	-0.524289	0.00151	-0.445098	0.000777	-1.25997	-1.25997
P26718	KLRK1	-	-	-	-	0.0253	-1.65154	-1.65154
Q9NVH6	TMLHE	0.000522	0.548448	0.000167	0.687249	1	0	0.687249
A7E2F4	GOLGA8A	1.19e-06	0.514523	6.58e-08	0.63433	0.518	0.26437	0.63433
A8MQT2	GOLGA8B	1.19e-06	0.514523	6.58e-08	0.63433	0.518	0.26437	0.63433
Q16626	MEA1	8.97e-07	-0.7045	1.48e-06	-0.905331	0.0381	0.71378	-0.905331
Q8N9Z0	ZNF610	0.000175	0.510747	8.09e-06	0.582221	1	0	0.582221
Q15546	MMD	0.00263	-0.729962	9.53e-08	-0.968961	0.369	0.563894	-0.968961
O00522	KRIT1	-	-	-	-	7.59e-05	-1.98563	-1.98563
Q13765	NACA	8.03e-06	-1.59219	3.65e-08	-1.75051	#N/A	-	-1.75051
Q6P0N0	C14orf106	0.000355	0.452593	3.92e-08	0.618373	1	0	0.618373
O75342	ALOX12B	-	-	-	-	0.00745	1.30645	1.30645
O43623	SNAI2	0.00521	0.287391	0.0166	0.392732	0.0249	1.13947	1.13947
Q9H299	SH3BGRL3	8.06e-06	-1.99259	5.31e-08	-1.84846	0.783	-0.290561	-1.99259
Q8WVC6	DCAKD	4.21e-08	-0.964912	2.44e-06	-0.916049	1	0	-0.964912
Q8N2S1	LTBP4	3.32e-05	-0.724567	9.21e-08	-0.992922	0.861	-0.0556709	-0.992922
O14494	PLPP1	-	-	-	-	0.0466	-1.44225	-1.44225
Q9UKD2	MRTO4	0.00436	0.334769	4.79e-06	0.435771	0.00893	-1.65431	-1.65431
Q92598	HSPH1	0.54	-0.091505	0.0273	-0.359034	0.0191	-1.34339	-1.34339
Q7Z6M1	RABEPK	0.000477	-0.645595	1.09e-07	-0.80927	0.394	-0.377672	-0.80927
Q9H9E1	ANKRA2	0.00175	0.508794	3.2e-06	0.593045	0.0136	-0.874446	-0.874446
O95084	PRSS23	5.13e-06	-0.654892	5.89e-05	-0.671306	0.00852	-2.43413	-2.43413
O43374	RASA4	0.401	0.122892	0.124	0.186529	0.00044	-1.52844	-1.52844
P56279	TCL1A	0.204	0.512413	0.226	0.437858	0.0157	-1.06729	-1.06729
Q15070	OXA1L	0.000374	-0.931542	8.04e-06	-1.11828	0.0103	-0.770122	-1.11828
Q14532	KRT32	-	-	-	-	0.0154	1.03681	1.03681
Q6YN16	HSDL2	0.000805	0.51946	4.68e-08	0.645225	1	0	0.645225
Q9UHF4	IL20RA	0.927	-0.0045136	0.506	-0.0363869	0.0318	1.42842	1.42842
O15131	KPNA5	0.132	-0.265039	0.657	-0.0935846	0.00975	-1.81766	-1.81766
P17900	GM2A	0.0739	0.611991	0.0833	0.534166	0.0319	-1.06088	-1.06088
O43913	ORC5	-	-	-	-	0.0253	-0.778795	-0.778795
Q93086	P2RX5	0.00612	0.313846	2.23e-05	0.437542	0.0237	-0.79717	-0.79717
Q969M7	UBE2F	0.00681	-0.634729	0.0309	-0.634562	1	0	-0.634729
Q9H5J4	ELOVL6	0.0865	-0.448856	0.00677	-0.682798	1	0	-0.682798
P12036	NEFH	-	-	-	-	0.0434	-0.796851	-0.796851
Q9UBD5	ORC3	-	-	-	-	0.0282	-0.94069	-0.94069
P13489	RNH1	8.06e-08	-1.08569	5.67e-06	-0.86661	0.678	-0.238634	-1.08569
P21953	BCKDHB	0.0151	0.180381	0.0116	0.191287	0.0423	-1.30294	-1.30294
Q8N0T1	C8orf59	7.8e-06	-1.82224	5.67e-08	-2.00553	1	0	-2.00553
O95777	LSM8	-	-	-	-	0.0485	-0.598516	-0.598516
Q3LIE5	ADPRM	-	-	-	-	0.000189	-1.337	-1.337
P40199	CEACAM6	0.137	-0.235116	0.00465	-0.432843	1.87e-05	5.42971	5.42971
O96024	B3GALT4	-	-	-	-	0.00118	0.985565	0.985565
P05408	SCG5	2.55e-07	-2.92767	6.25e-07	-2.93876	0.234	0.565788	-2.93876
Q02809	PLOD1	0.0069	-0.49723	0.0612	-0.348853	0.0451	0.84777	0.84777
Q9BVP2	GNL3	0.0255	-0.305526	0.00215	-0.373744	0.0138	-0.682437	-0.682437
Q9BPW9	DHRS9	-	-	-	-	0.0158	1.39881	1.39881
P07438	MT1B	2.87e-05	0.723445	1.07e-05	0.880785	1	0	0.880785
Q6P1Q0	LETMD1	6.33e-08	-1.15508	1.5e-07	-1.00499	1	0	-1.15508
Q16514	TAF12	2.11e-05	-0.654093	9.23e-07	-0.826442	0.421	-0.388068	-0.826442
Q8N339	MT1M	2.87e-05	0.723445	1.07e-05	0.880785	1	0	0.880785
Q8N6C8	LILRA3	-	-	-	-	0.0233	3.10198	3.10198
O43166	SIPA1L1	0.000979	1.09967	0.00014	1.36813	1	0	1.36813
P09564	CD7	-	-	-	-	0.0246	-1.97416	-1.97416
Q53EP0	FNDC3B	0.000167	0.668902	6.88e-08	0.905832	1	0	0.905832
P19086	GNAZ	0.00117	-0.564602	1.7e-07	-0.706158	0.839	0.117572	-0.706158
P61236	YPEL3	8.78e-06	-1.6477	6.92e-08	-1.62359	1	0	-1.6477
Q9NVC6	MED17	-	-	-	-	6.3e-05	-1.98978	-1.98978
Q96DB9	FXYD5	1.66e-07	-1.28881	3.2e-05	-1.1225	0.429	-0.496163	-1.28881
Q8N1E6	FBXL14	7.2e-08	-0.899945	3.19e-05	-0.802758	1	0	-0.899945
Q14669	TRIP12	0.0151	-0.528564	0.0241	-0.580556	0.649	-0.170424	-0.580556
P04080	CSTB	8.34e-07	-1.06933	1.9e-07	-1.09563	0.389	-0.350692	-1.09563
P11912	CD79A	0.0522	-0.29504	0.117	-0.261271	0.0266	-1.07412	-1.07412
O96007	MOCS2	-	-	-	-	0.00148	-1.56685	-1.56685
Q7L7V1	DHX32	2.21e-07	-1.20094	7.98e-08	-1.34703	1	0	-1.34703
Q9GZM3	POLR2J2	0.401	0.122892	0.124	0.186529	0.024	-1.2042	-1.2042
Q9NZV6	SEPX1	0.151	-0.336985	9.61e-05	-0.776968	0.000845	1.91686	1.91686
Q9UKL0	RCOR1	0.0484	-0.534584	0.000371	-0.997108	1	0	-0.997108
O00762	UBE2C	-	-	-	-	0.0114	0.899776	0.899776
Q02318	CYP27A1	-	-	-	-	0.00307	2.42346	2.42346
Q969G6	RFK	0.134	-0.351034	0.00313	-0.761268	1	0	-0.761268
Q7Z4H8	KDELC2	0.00041	-0.490462	8.6e-08	-0.667403	1	0	-0.667403
Q13564	APPBP1	0.783	-0.035455	0.164	-0.117538	0.00195	-1.13253	-1.13253
O95197	RTN3	0.00392	-0.683016	0.00122	-0.952142	0.15	0.715358	-0.952142
Q9NZL9	MAT2B	-	-	-	-	0.00689	-0.764386	-0.764386
Q12955	ANK3	0.0571	0.26079	0.105	-0.247498	0.0321	-2.1507	-2.1507
P17038	ZNF43	0.00992	0.48734	0.00166	0.536852	0.013	-1.25876	-1.25876
P41439	FOLR3	0.317	-0.114196	0.179	-0.158912	0.0316	2.69106	2.69106
Q14192	FHL2	-	-	-	-	0.00853	1.25269	1.25269
Q9UNL2	SSR3	-	-	-	-	0.00115	-1.89969	-1.89969
Q92794	MYST3	6.38e-07	-1.0731	3.58e-06	-1.07447	0.668	-0.126737	-1.07447
O60701	UGDH	-	-	-	-	0.0112	-1.05186	-1.05186
O94913	PCF11	-	-	-	-	0.00333	-1.2561	-1.2561
P51808	DYNLT3	-	-	-	-	0.015	-0.877544	-0.877544
Q9HCC0	MCCC2	0.203	0.372916	0.453	0.222292	0.0106	-0.779131	-0.779131
Q9H228	EDG8	0.8	-0.0282743	0.367	0.0847939	0.013	-1.18736	-1.18736
P15170	GSPT1	0.0741	-0.689525	0.00772	-0.980015	0.605	0.203803	-0.980015
Q99592	ZNF238	4.89e-05	-0.401981	5.94e-06	-0.43947	0.0193	-0.924432	-0.924432
P40306	PSMB10	7.55e-05	0.742388	0.000312	0.772228	0.715	-0.21387	0.772228
P12271	RLBP1	-	-	-	-	0.00593	1.54597	1.54597
O60861	GAS7	0.000166	-0.973274	6.09e-05	-1.24186	0.00201	1.84184	1.84184
P15884	TCF4	1.29e-07	-0.706834	4.47e-06	-0.701472	0.982	0.0116414	-0.706834
O76075	DFFB	-	-	-	-	0.0127	-1.0632	-1.0632
O75179	ANKRD17	3.59e-05	-0.575092	1.29e-07	-0.821879	1	0	-0.821879
Q13423	NNT	0.203	-0.143399	0.985	-0.00174846	0.00616	-1.33412	-1.33412
Q9Y4K0	LOXL2	-	-	-	-	0.0253	-0.768951	-0.768951
P30043	BLVRB	0.591	-0.188036	0.147	-0.433635	0.04	0.922941	0.922941
O60942	RNGTT	-	-	-	-	0.00417	-1.40463	-1.40463
P05976	MYL1	0.00162	-0.700313	7.09e-05	-0.906008	1	0	-0.906008
P51648	ALDH3A2	-	-	-	-	0.00553	-0.924552	-0.924552
P84101	SERF2	1.74e-06	-1.28192	1.4e-07	-1.312	0.954	-0.019174	-1.312
P52597	HNRPF	0.0118	0.455904	4.01e-05	0.605958	0.00335	-1.00582	-1.00582
O60337	MARCH6	0.0169	-0.53326	0.0028	-0.654891	0.587	-0.212607	-0.654891
P23025	XPA	-	-	-	-	0.044	-0.612657	-0.612657
Q9BVK2	ALG8	0.00379	-0.780754	0.000362	-1.037	1	0	-1.037
Q96MG8	PCMTD1	0.000314	0.506099	1.42e-07	0.593297	1	0	0.593297
Q99807	COQ7	0.000931	0.706647	0.0361	0.401971	0.869	0.045601	0.706647
Q96QA6	YPEL2	1.5e-07	-0.952268	0.000296	-0.677546	1	0	-0.952268
P54727	RAD23B	0.183	-0.283893	0.00443	-0.602523	0.829	-0.0761413	-0.602523
P51965	UBE2E1	-	-	-	-	0.0218	-0.720868	-0.720868
Q96HC4	PDLIM5	0.00467	0.47002	5.06e-05	0.557608	0.0032	-1.86095	-1.86095
Q9BVJ7	DUSP23	1.7e-05	-1.19636	1.64e-07	-1.46349	1	0	-1.46349
Q9H173	SIL1	-	-	-	-	0.00204	2.20785	2.20785
P78324	SIRPA	-	-	-	-	0.0154	0.886153	0.886153
Q7Z6Z7	HUWE1	0.736	0.0472764	0.913	-0.0133931	0.032	-0.587797	-0.587797
Q9NRF9	POLE3	-	-	-	-	0.00618	-1.01791	-1.01791
P02730	SLC4A1	0.0035	0.368474	0.000539	0.419179	0.000771	2.80279	2.80279
P41440	SLC19A1	-	-	-	-	0.00134	1.37046	1.37046
P14373	TRIM27	0.000122	-0.632883	1.59e-06	-0.697517	0.119	-0.409795	-0.697517
Q96JP9	PCDH21	1.91e-07	-0.794775	6.86e-06	-0.763858	1	0	-0.794775
Q15131	CDK10	0.345	0.196704	0.05	0.31095	0.000103	-2.61774	-2.61774
P00387	CYB5R3	0.144	-0.536831	0.00224	-0.925814	0.101	0.647396	-0.925814
P15289	ARSA	0.923	0.0209479	0.203	0.25623	0.0399	0.584341	0.584341
Q96QU8	XPO6	8.13e-06	-1.18774	2.05e-07	-1.5267	1	0	-1.5267
Q9GZN2	TGIF2	1.74e-06	-0.613344	4.53e-06	-0.580299	0.227	-0.300457	-0.613344
Q96DX7	TRIM44	5.07e-06	-0.741825	0.000168	-0.6352	0.0432	-1.04298	-1.04298
Q14139	UBE4A	-	-	-	-	0.0299	-0.682641	-0.682641
Q14671	PUM1	0.0183	-1.43715	0.000211	-1.66171	0.164	-0.485568	-1.66171
O15013	ARHGEF10	1.21e-05	-0.61665	6.11e-07	-0.830331	0.378	-0.784115	-0.830331
Q96AE4	FUBP1	8.48e-06	0.197589	0.000105	0.191983	0.0279	-0.646944	-0.646944
Q86UP0	CDH24	2.18e-06	-1.00659	4.42e-07	-1.11667	1	0	-1.11667
P17542	TAL1	0.00015	-0.549678	0.0151	-0.377325	0.00159	1.37502	1.37502
O60921	HUS1	-	-	-	-	0.0166	-1.1499	-1.1499
O60296	TRAK2	0.336	-0.519581	0.00857	-1.18332	0.429	-0.241317	-1.18332
Q9NUL7	DDX28	2.56e-07	-0.738569	6.1e-05	-0.647284	1	0	-0.738569
Q96DU7	ITPKC	0.0264	0.415016	0.00913	0.595528	1	0	0.595528
Q53F39	MPPE1	5.03e-06	-0.680886	2.76e-07	-0.80164	1	0	-0.80164
P14868	DARS	0.000715	-0.792979	3.22e-05	-0.924286	0.0199	-1.07014	-1.07014
P20073	ANXA7	0.489	-0.0983657	0.262	0.182145	0.0146	-0.628877	-0.628877
Q6DKI1	RPL7L1	2.88e-07	-1.22797	1.09e-05	-1.15667	1	0	-1.22797
O95379	TNFAIP8	4.03e-05	-0.797748	0.000327	-0.747126	0.00726	-0.934998	-0.934998
P13796	LCP1	7.43e-05	-1.39764	3e-07	-1.48169	0.981	-0.0125937	-1.48169
Q9UHB6	LIMA1	0.015	0.257848	1.02e-05	0.397915	0.0289	-0.757013	-0.757013
P81408	C1orf2	4.3e-07	-0.963924	3.48e-06	-0.924555	0.711	0.19052	-0.963924
Q8N6C5	IGSF1	0.014	-0.339681	6.7e-07	-0.750737	0.46	0.572151	-0.750737
Q9UJ98	STAG3	-	-	-	-	0.00361	1.1466	1.1466
Q9GZT8	NIF3L1	0.00749	0.473291	1.74e-05	0.600061	0.0185	-1.70767	-1.70767
P61225	RAP2B	0.000825	-1.15215	0.000158	-1.21927	0.00311	-2.22731	-2.22731
Q9Y5A9	YTHDF2	2.51e-05	-0.634003	0.00111	-0.701206	0.0133	-0.74483	-0.74483
O15231	ZNF185	0.0173	-0.554625	3.68e-06	-0.969146	0.0919	0.747922	-0.969146
Q6NUN9	ZNF746	0.00011	-0.717884	8.19e-05	-0.747303	1	0	-0.747303
Q7Z3D6	C14orf159	0.0204	-0.525959	0.00154	-0.600528	1	0	-0.600528
C9J798	RASA4B	-	-	-	-	0.00044	-1.52844	-1.52844
O14772	FPGT	-	-	-	-	0.0141	-0.886022	-0.886022
P49915	GMPS	0.117	-0.321361	0.00413	-0.61589	0.983	0.0083709	-0.61589
Q717R9	CYS1	0.00104	-1.52145	3.61e-07	-2.06136	1	0	-2.06136
Q96EX2	TMEM118	2.89e-06	-0.815124	3.65e-07	-0.919383	1	0	-0.919383
Q60I27	ALS2CL	7.68e-07	-1.38578	3.73e-07	-1.43171	1	0	-1.43171
Q99653	CHP	0.0024	0.568126	2.19e-05	0.644165	0.171	0.527275	0.644165
Q86XS8	RNF130	5.13e-05	-1.20027	4.51e-07	-1.46124	0.831	0.131429	-1.46124
O60880	SH2D1A	-	-	-	-	0.0205	-1.95766	-1.95766
Q9Y5P6	GMPPB	-	-	-	-	0.0291	0.827268	0.827268
P31997	CEACAM8	-	-	-	-	6.01e-07	6.06331	6.06331
Q96G75	RMND5B	8.03e-07	-1.34215	4.34e-07	-1.28585	1	0	-1.34215
Q15043	SLC39A14	0.00286	0.75351	0.072	0.467825	1	0	0.75351
Q9Y535	POLR3H	0.000163	-0.593301	0.0017	-0.594711	1	0	-0.594711
P36956	SREBF1	-	-	-	-	0.0262	-0.744914	-0.744914
Q9BYV9	BACH2	0.0213	-0.303817	0.00591	-0.315368	8.03e-05	-2.05791	-2.05791
Q8TCT0	CERK	0.00649	-0.980226	0.000109	-1.25265	1	0	-1.25265
Q13572	ITPK1	-	-	-	-	0.0235	0.733329	0.733329
O75154	RAB11FIP3	0.00443	0.797992	0.0153	0.696041	1	0	0.797992
O43314	HISPPD1	0.0198	0.433507	0.000193	0.580692	1	0	0.580692
Q9HCJ1	ANKH	0.00461	-0.586971	0.00215	-0.588083	0.000234	-2.43679	-2.43679
Q9BX68	HINT2	0.000473	-0.534361	7.55e-07	-0.671202	1	0	-0.671202
Q86YC2	PALB2	0.0141	0.453614	0.000199	0.5889	1	0	0.5889
Q9NR46	SH3GLB2	0.0991	-0.219304	0.347	-0.120163	0.0464	-0.929906	-0.929906
Q9UF11	PLEKHB1	1.57e-05	-0.628114	0.00177	-0.526681	0.0327	-1.14107	-1.14107
Q5VWJ9	SNX30	9.76e-07	-0.747336	5.47e-07	-0.750969	1	0	-0.750969
P61371	ISL1	0.000281	0.446987	0.0327	0.393039	0.00865	-1.50718	-1.50718
Q02556	IRF8	0.0995	-0.35624	0.00332	-0.523752	0.0448	-0.747882	-0.747882
Q15005	SPCS2	1.03e-06	-1.19112	6.53e-06	-1.26916	1	0	-1.26916
Q14847	LASP1	2.3e-06	-1.86851	1.45e-06	-1.96336	0.402	0.316034	-1.96336
Q63HK5	TSHZ3	0.0109	0.529799	5.99e-07	0.722535	1	0	0.722535
Q8WYB5	MYST4	0.00108	-0.329251	0.00028	-0.546728	0.00215	-1.41584	-1.41584
Q9H3S1	SEMA4A	0.00217	-0.650379	0.00994	-0.452758	0.609	0.478383	-0.650379
Q13956	PDE6H	-	-	-	-	0.0108	1.88577	1.88577
Q15036	SNX17	6.17e-06	-0.919379	6.31e-07	-1.19648	1	0	-1.19648
P36955	SERPINF1	0.00348	0.517426	3.29e-05	0.650842	0.0336	-1.53227	-1.53227
P22680	CYP7A1	-	-	-	-	0.0347	-1.17333	-1.17333
Q16563	SYPL1	0.0205	0.428566	6.78e-05	0.58763	0.00941	-0.859388	-0.859388
Q12996	CSTF3	-	-	-	-	0.0204	-0.703579	-0.703579
P43243	MATR3	-	-	-	-	0.00878	-1.2114	-1.2114
Q13361	MFAP5	1.38e-06	-0.744944	5.35e-06	-0.600852	0.473	0.3153	-0.744944
Q12918	KLRB1	0.000336	-0.309714	0.0305	-0.307519	0.00198	-2.16347	-2.16347
P13693	TPT1	0.00277	-0.501198	9.21e-06	-0.80883	0.555	0.183923	-0.80883
Q96AX9	MIB2	0.000218	0.502925	6.77e-07	0.581546	1	0	0.581546
O95817	BAG3	6.52e-05	-0.743997	0.000528	-0.745848	0.0104	-0.990164	-0.990164
O43847	NRD1	0.000158	0.537806	3.02e-05	0.782122	0.0293	0.704101	0.782122
Q9Y2Y0	ARL2BP	1.94e-05	-0.942597	5.12e-05	-0.87074	0.0364	-0.771163	-0.942597
P13010	XRCC5	1.56e-06	-1.13336	7.51e-06	-1.27243	0.957	0.0167365	-1.27243
P54886	ALDH18A1	-	-	-	-	0.0323	-0.706436	-0.706436
Q9HBK9	AS3MT	1.45e-06	-1.11383	0.000504	-1.03089	1	0	-1.11383
O75911	DHRS3	-	-	-	-	0.00702	-1.42384	-1.42384
Q9NS37	CREBZF	0.171	-0.171461	0.839	-0.0275192	4.43e-06	-2.33679	-2.33679
P53618	COPB1	5.52e-05	-0.707686	9.25e-07	-0.815138	0.819	0.105299	-0.815138
Q9NXV2	KCTD5	0.000317	0.497571	7.6e-07	0.761412	1	0	0.761412
Q9Y6D5	ARFGEF2	-	-	-	-	0.00684	-1.17393	-1.17393
Q5T4I8	C6orf52	4.63e-05	-0.554191	7.69e-07	-0.802968	1	0	-0.802968
Q8IVL1	NAV2	7.78e-07	-0.801243	0.00014	-0.587381	1	0	-0.801243
Q9UEW3	MARCO	-	-	-	-	0.0393	2.06362	2.06362
Q96L92	SNX27	7.64e-06	-0.983193	7.83e-07	-1.24423	1	0	-1.24423
Q16774	GUK1	0.0997	-0.890026	0.00502	-1.09787	0.744	-0.339751	-1.09787
Q13029	PRDM2	0.142	-0.702046	0.015	-0.765918	0.146	-0.497634	-0.765918
Q9Y6M5	SLC30A1	0.0372	-0.543987	8.13e-05	-0.974915	1	0	-0.974915
Q86XK3	C10orf78	8.09e-05	-0.999196	8.67e-07	-1.37486	1	0	-1.37486
Q9UJA9	ENPP5	8.78e-07	-0.822525	1.32e-06	-0.931746	1	0	-0.931746
Q8TDG4	HEL308	0.000539	0.686982	8.88e-07	0.733635	1	0	0.733635
Q9BRJ2	MRPL45	8.95e-07	-0.783184	3.47e-06	-0.684534	1	0	-0.783184
P02100	HBE1	0.0326	-0.920445	0.00201	-1.24651	0.0134	1.19027	-1.24651
O75317	USP12	0.00317	-0.470452	9.34e-07	-0.677524	1	0	-0.677524
Q12849	GRSF1	0.22	0.147379	0.000127	0.351448	0.00736	-1.02984	-1.02984
P78537	BLOC1S1	3.11e-05	-0.67383	5.53e-06	-0.732415	0.172	0.469407	-0.732415
P0DI81	TRAPPC2	0.0128	-0.34126	4e-05	-0.521956	0.0242	-0.634708	-0.634708
Q9BW72	HIGD2A	9.69e-07	-0.822043	4.1e-06	-0.796004	1	0	-0.822043
P39687	ANP32A	2.64e-05	-1.08169	2.23e-06	-1.35216	0.444	-0.293526	-1.35216
Q99487	PAFAH2	0.365	-0.0378121	0.498	-0.0387262	0.00751	-1.46347	-1.46347
O14931	NCR3	-	-	-	-	0.00977	-2.2714	-2.2714
Q9NP78	ABCB9	0.705	0.173669	0.891	0.0500631	0.0446	1.23616	1.23616
O75072	FCMD	0.35	0.135893	0.135	0.201135	0.0177	-0.85904	-0.85904
Q9UJW7	ZNF229	0.00129	0.535456	0.000239	0.606052	1	0	0.606052
Q96NJ3	ZNF285A	0.00129	0.535456	0.000239	0.606052	1	0	0.606052
Q99698	LYST	0.000155	0.648858	2.72e-06	0.706413	0.377	0.3523	0.706413
O15182	CETN3	0.5	0.0910807	0.218	0.141489	0.00197	-1.24728	-1.24728
O95210	STBD1	2.74e-05	-0.60437	0.000354	-0.577701	0.0382	1.14903	1.14903
P53004	BLVRA	0.286	0.07618	0.22	0.09558	0.0303	-1.57141	-1.57141
Q9UBI9	HECA	5.14e-05	-0.598344	3.46e-06	-0.617302	0.316	-0.285536	-0.617302
Q9BXS9	SLC26A6	0.00245	-0.228629	0.00388	-0.284131	0.0428	0.758277	0.758277
Q9UBX8	B4GALT6	-	-	-	-	0.0176	-1.90764	-1.90764
Q53HL2	CDCA8	1.13e-06	-0.560072	3.89e-06	0.61534	1	0	0.61534
Q14103	HNRPD	2.82e-05	-0.959377	7.22e-05	-1.00282	0.0407	-0.635991	-1.00282
Q9GZS3	WDR61	0.000916	0.361099	7.21e-05	0.598405	0.0437	-0.502859	0.598405
Q96SW2	CRBN	0.0746	0.227521	0.0267	0.229079	0.00335	-0.963965	-0.963965
Q9UHY7	ENOPH1	-	-	-	-	0.00484	-1.19733	-1.19733
O95816	BAG2	-	-	-	-	0.015	-1.35124	-1.35124
O75882	ATRN	0.00238	-0.409523	4.73e-06	-0.657957	0.261	-0.35879	-0.657957
P56645	PER3	0.491	0.0696264	0.524	0.0624531	0.0123	-1.46976	-1.46976
Q6IE81	PHF17	0.000851	-0.590972	1.27e-06	-0.770132	1	0	-0.770132
P41134	ID1	-	-	-	-	0.013	1.12821	1.12821
Q9H4B0	OSGEPL1	-	-	-	-	1.3e-06	-2.98219	-2.98219
P17097	ZNF7	0.0658	0.141629	0.599	0.0482346	0.00476	-0.899626	-0.899626
P28332	ADH6	0.337	-0.191445	0.237	-0.248735	0.0484	1.32052	1.32052
Q9NZL3	ZNF224	0.427	0.13476	0.203	0.244698	0.00156	-1.12865	-1.12865
Q14568	HSP90AA2	2.34e-05	-1.20893	4.98e-06	-1.49039	1	0	-1.49039
Q9BUJ2	HNRPUL1	0.0365	0.766679	0.045	0.685217	1	0	0.766679
P12955	PEPD	1.78e-05	-0.636399	0.00024	-0.621291	0.516	-0.307795	-0.636399
Q14246	EMR1	0.000259	-0.591506	4.78e-06	-0.591412	0.287	0.552	-0.591506
Q9Y6X5	ENPP4	0.678	0.0247579	0.229	0.0555208	0.0271	-1.015	-1.015
Q96B45	C10orf32	1.45e-06	-1.11383	0.000504	-1.03089	1	0	-1.11383
Q9UKJ0	PILRB	0.0435	-0.146799	0.0757	-0.312425	0.00797	-1.4105	-1.4105
O95455	TGDS	-	-	-	-	0.00678	-0.792711	-0.792711
Q96PB1	CASD1	0.000936	0.524608	1.57e-06	0.60899	1	0	0.60899
Q9UNP4	ST3GAL5	-	-	-	-	0.0318	-0.985711	-0.985711
Q9H707	ZNF552	0.00255	0.633904	0.000372	0.647342	1	0	0.647342
O60939	SCN2B	0.0188	0.398036	0.00426	0.460109	0.0433	1.54795	1.54795
Q13291	SLAMF1	-	-	-	-	0.03	-0.74792	-0.74792
Q8WU79	SMAP1L	0.527	-0.2034	0.0146	-0.787707	1	0	-0.787707
Q9UMX5	NENF	0.000398	-0.669366	3.8e-06	-0.691076	0.441	-0.53004	-0.691076
Q9Y4F3	KIAA0430	4.32e-05	-0.862216	1.7e-06	-1.27366	1	0	-1.27366
Q96CS7	PLEKHB2	8.49e-06	-0.674756	1.7e-06	-0.786025	1	0	-0.786025
Q06136	FVT1	0.709	-0.0320893	0.736	0.0303308	0.0292	-0.69399	-0.69399
Q14642	INPP5A	-	-	-	-	0.0469	0.609554	0.609554
P48739	PITPNB	3.43e-05	-1.01118	9.11e-06	-1.13442	0.195	-0.368094	-1.13442
P35240	NF2	0.207	-0.531512	0.00759	-0.970661	0.339	0.713098	-0.970661
Q9Y5X3	SNX5	-	-	-	-	0.0166	-1.50829	-1.50829
Q9UKG9	CROT	0.429	0.0653907	0.5	0.0823108	0.00417	-0.847549	-0.847549
Q8TB72	PUM2	0.284	-0.122891	0.0246	-0.383849	0.0118	-0.744952	-0.744952
Q6PL18	ATAD2	0.000341	0.463861	0.00347	0.733336	1	0	0.733336
Q9H7Y0	CXorf36	0.000895	0.458126	1.88e-06	0.678852	1	0	0.678852
Q92817	EVPL	0.0145	-0.354834	1.71e-05	-0.598307	0.115	0.945772	0.945772
P11169	SLC2A3	-	-	-	-	0.00159	2.09501	2.09501
O15347	HMGB3	0.117	-0.157204	0.000101	-0.436731	0.0329	0.729973	0.729973
P13716	ALAD	0.439	-0.312756	0.0277	-0.804116	0.852	-0.0573522	-0.804116
P09486	SPARC	0.216	-0.485456	0.000514	-1.14194	0.0301	1.34816	1.34816
Q15388	TOMM20	0.000129	-0.640725	0.00253	0.508296	0.0163	-0.811294	-0.811294
Q9H7H0	METT11D1	2.11e-06	-0.969747	5.33e-06	-0.926098	1	0	-0.969747
Q5QFB9	DIPAS	3.75e-06	-0.670001	2.13e-06	-0.686499	1	0	-0.686499
Q13219	PAPPA	3.75e-06	-0.670001	2.13e-06	-0.686499	1	0	-0.686499
Q9NQZ2	UTP3	0.0238	-0.487695	9.48e-05	-0.655285	0.0226	-1.02291	-1.02291
O60832	DKC1	0.0603	0.331581	0.0218	0.394956	0.0478	-0.596936	-0.596936
Q96JG8	MAGED4	0.000317	-0.593713	1.55e-05	-0.805685	0.14	-1.10061	-1.10061
Q9NSB8	HOMER2	-	-	-	-	0.0416	0.85295	0.85295
P36959	GMPR	0.723	0.0422343	0.225	0.296712	0.0434	1.47351	1.47351
O15466	ST8SIA5	-	-	-	-	0.0447	1.31637	1.31637
Q8NAA4	ATG16L2	0.017	0.659458	0.00138	0.785921	1	0	0.785921
Q16649	NFIL3	0.00259	-0.193771	0.0486	-0.168814	0.000896	2.00202	2.00202
Q86YE8	ZNF573	0.00409	0.561041	0.000547	0.636439	1	0	0.636439
Q9NY97	B3GNT2	0.692	-0.0528814	0.544	0.0980208	0.013	-1.33134	-1.33134
P22732	SLC2A5	0.000439	0.613244	1.62e-05	0.948178	0.453	0.296198	0.948178
P05114	HMGN1	2.01e-05	-1.516	4.6e-06	-1.70241	0.518	-0.231327	-1.70241
Q9H974	QTRTD1	0.000104	-0.959522	2.39e-06	-1.18077	1	0	-1.18077
Q9ULI0	ATAD2B	1.39e-05	0.615478	2.41e-06	0.776072	1	0	0.776072
O43933	PEX1	0.396	-0.0364064	0.841	0.00770538	0.00162	-1.62719	-1.62719
O75362	ZNF217	0.00184	-0.499599	0.000318	-0.587989	0.00773	-1.55552	-1.55552
Q6STE5	SMARCD3	0.547	0.0937036	0.37	-0.0968539	0.00763	1.01738	1.01738
O95965	ITGBL1	0.00434	0.399482	2.92e-06	0.617758	0.9	-0.0850496	0.617758
Q8IY33	MICALL2	0.00325	0.524973	0.00493	0.787653	1	0	0.787653
O43286	B4GALT5	-	-	-	-	0.0104	1.45548	1.45548
Q86T23	CROCCL1	2.66e-06	-0.971046	6.77e-05	-0.98805	1	0	-0.98805
P28039	AOAH	0.00344	-0.577385	6.75e-06	-0.937979	0.396	0.313064	-0.937979
Q9UNY5	ZNF232	0.00147	-0.380206	0.0801	-0.191378	0.00183	-1.19519	-1.19519
Q9NZI7	UBP1	6.36e-05	0.545299	0.00417	0.471683	0.0423	-0.915839	-0.915839
Q16549	PCSK7	0.0113	0.592106	0.00101	0.723574	0.0462	-0.863531	-0.863531
P43005	SLC1A1	0.24	-0.306714	0.00744	-0.76441	0.822	-0.133934	-0.76441
Q9NPI1	BRD7	-	-	-	-	0.0223	-0.782305	-0.782305
Q9BTC0	DIDO1	0.000112	-0.684964	0.00509	-0.570685	0.0258	-0.588985	-0.684964
Q6ZRI6	C15orf39	2.89e-06	-0.696497	0.00042	-0.551244	1	0	-0.696497
Q6PEV8	CXorf39	0.000107	-0.649528	2.93e-06	-0.709079	1	0	-0.709079
P41236	PPP1R2	0.0153	-0.605131	0.00586	-0.725862	0.000509	-1.15166	-1.15166
Q9HB21	PLEKHA1	0.000288	-0.437206	0.00199	-0.425014	0.0207	-2.13135	-2.13135
P16989	CSDA	0.095	0.400969	0.156	0.508778	0.0409	0.823144	0.823144
Q05519	SFRS11	0.00182	-1.1647	0.000294	-1.42305	0.0108	-1.19416	-1.42305
Q15072	ZNF146	0.000165	-0.564463	0.000398	-0.62367	0.0193	-1.16988	-1.16988
P35609	ACTN2	0.072	-0.234804	0.0093	-0.416331	0.0447	0.922508	0.922508
Q9Y5B9	SUPT16H	6.83e-05	-0.843174	1.81e-05	-0.907024	0.178	-0.586301	-0.907024
Q86TN4	TRPT1	5.05e-06	-1.1844	3.3e-06	-1.25816	1	0	-1.25816
P22557	ALAS2	0.334	-0.453673	0.0244	-0.968703	1	0	-0.968703
P07738	BPGM	0.027	0.853841	0.149	0.41173	0.278	0.577654	0.853841
P55809	OXCT1	-	-	-	-	0.0212	-1.08171	-1.08171
Q92544	TM9SF4	4.16e-05	0.862085	3.41e-06	0.817337	1	0	0.862085
Q9NUQ9	FAM49B	0.00115	-1.13969	3.44e-06	-1.5809	1	0	-1.5809
Q9NPE2	NGRN	0.00317	-0.624073	7.38e-05	-0.919103	0.0469	-0.613603	-0.919103
Q9NXX6	NSMCE4A	7.8e-06	-0.648619	3.52e-06	-0.720242	1	0	-0.720242
Q63HK3	ZKSCAN2	1.12e-05	-0.649785	3.59e-06	-0.716922	1	0	-0.716922
Q5VZF2	MBNL2	0.034	0.365153	0.00155	0.428064	0.00234	-1.76835	-1.76835
Q9BYB4	GNB1L	5.78e-05	-0.65569	7.69e-06	-0.827521	0.477	0.266497	-0.827521
P32321	DCTD	0.445	-0.0913036	0.41	-0.102569	0.0401	-0.891717	-0.891717
Q01518	CAP1	0.000118	-1.10304	4.51e-06	-1.46568	0.829	0.0873268	-1.46568
Q9Y6D6	ARFGEF1	-	-	-	-	0.0337	-0.94177	-0.94177
Q92922	SMARCC1	-	-	-	-	0.00419	-1.05528	-1.05528
Q5TC12	ATPAF1	0.00543	-0.610908	3.87e-06	-0.781571	1	0	-0.781571
O75071	KIAA0494	0.00543	-0.610908	3.87e-06	-0.781571	1	0	-0.781571
O60234	GMFG	0.123	-0.368317	0.000117	-0.94346	0.0336	0.741293	-0.94346
Q6JBY9	RCSD1	0.00156	-1.0793	3.96e-06	-1.36213	1	0	-1.36213
Q9HAT1	LMAN1L	-	-	-	-	0.0483	1.1162	1.1162
Q96GC9	TMEM49	0.00658	-0.587328	0.00246	-0.671087	1	0	-0.671087
Q6IMN6	CAPRIN2	0.000107	0.710991	4.07e-06	0.948643	1	0	0.948643
Q5T9C2	FAM102A	0.000497	-0.305269	0.000651	-0.299068	0.00827	-1.05447	-1.05447
O00391	QSOX1	0.0358	0.24347	0.00179	0.305435	0.00233	1.60507	1.60507
Q92615	LARP5	0.000127	1.57717	4.2e-06	1.7877	1	0	1.7877
Q13422	IKZF1	0.00667	-0.351666	0.00268	-0.442318	0.00157	-1.27317	-1.27317
Q15637	SF1	6.21e-06	-1.10819	0.000262	-1.05985	0.679	-0.21128	-1.10819
A4FU01	MTMR11	1.02e-05	-0.677349	0.00637	-0.478918	0.414	-0.380307	-0.677349
P84157	MXRA7	5.49e-05	-0.439897	6.55e-06	-0.581971	0.65	0.174406	-0.581971
O43294	TGFB1I1	0.000501	0.300354	0.000137	0.341736	0.0318	1.26632	1.26632
Q99590	SFRS2IP	5.52e-05	-0.88378	7.01e-05	-0.887865	0.0795	-0.631263	-0.887865
Q86T82	USP37	1.64e-05	0.614399	4.45e-06	0.583793	1	0	0.614399
Q01082	SPTBN1	2.49e-05	-0.749774	5.3e-05	-0.816155	0.18	-0.708771	-0.816155
Q9NUM3	SLC39A9	4.61e-06	-0.687287	4.01e-05	-0.637757	1	0	-0.687287
O15432	SLC31A2	5.3e-05	-1.11699	8.28e-06	-1.21518	0.562	0.213414	-1.21518
Q9UN86	G3BP2	0.00602	0.511672	0.00021	0.593709	0.0222	-0.881777	-0.881777
Q96PH1	NOX5	0.000472	1.39017	0.000569	1.51751	0.293	-0.706515	1.51751
O60711	LPXN	0.000705	-0.929813	0.000384	-0.995066	0.0125	-0.933588	-0.995066
Q9GZN1	ACTR6	0.00324	0.537961	4.84e-06	0.734086	1	0	0.734086
Q15833	STXBP2	0.00216	0.50843	0.0011	0.458084	0.00455	1.06931	1.06931
P20290	BTF3	0.000445	-1.26588	7.02e-06	-1.55891	0.714	-0.123858	-1.55891
Q9NZ56	FMN2	5.05e-06	-0.627509	5.53e-06	-0.635942	1	0	-0.635942
Q6NUR6	RNF216L	5.08e-06	0.85462	4.86e-05	0.791716	1	0	0.85462
Q9NYF8	BCLAF1	0.00137	-0.57295	5.28e-06	-0.818546	1	0	-0.818546
Q9ULS6	KCNS2	0.00274	-0.731329	0.000348	-0.808169	1	0	-0.808169
Q8NEB5	PPAPDC1B	4.46e-05	-0.494722	1.5e-05	-0.613975	1	0	-0.613975
Q9NRY6	PLSCR3	1.15e-05	-0.643781	0.00518	-0.461928	0.475	-0.235127	-0.643781
P24347	MMP11	0.00045	0.357244	0.000215	0.338663	0.0453	-1.20761	-1.20761
P37235	HPCAL1	0.000483	-1.38239	1.97e-05	-1.92673	0.992	-0.0028299	-1.92673
Q6P996	PDXDC1	5.86e-05	-0.834099	5.65e-06	-0.967422	1	0	-0.967422
Q9UIF7	MUTYH	-	-	-	-	0.00275	-0.820042	-0.820042
Q9Y6I4	USP3	0.000823	-0.633064	1.86e-05	-0.783265	0.312	0.313761	-0.783265
Q02094	RHAG	0.000323	0.584205	3.97e-05	0.602861	0.147	1.01377	1.01377
Q96F44	TRIM11	5.86e-06	-0.722098	0.000299	-0.56208	1	0	-0.722098
P49454	CENPF	0.155	-0.121875	0.06	-0.273808	9.96e-05	2.14408	2.14408
Q16891	IMMT	6.16e-06	-0.920575	0.000452	-0.78985	0.975	0.009039	-0.920575
O76094	SRP72	0.00429	-0.353451	0.000912	-0.444172	0.0119	-1.47145	-1.47145
Q9UJT1	TUBD1	0.02	0.292425	0.162	0.154485	0.000606	-1.17089	-1.17089
O95406	CNIH	0.00046	-0.739707	0.00245	-0.637004	0.0134	-0.729749	-0.739707
Q9Y6K8	AK5	-	-	-	-	0.0364	-1.44163	-1.44163
Q96HE8	TMEM80	0.000208	-0.492474	6.3e-06	-0.643125	1	0	-0.643125
P32971	TNFSF8	-	-	-	-	0.00624	-1.63076	-1.63076
Q00577	PURA	0.0628	-0.299416	0.00364	-0.459024	0.00181	-1.51383	-1.51383
P12259	F5	0.0134	0.357777	0.00119	0.433055	0.0102	1.36612	1.36612
O96006	ZBED1	1.34e-05	-0.673558	0.000246	-0.619813	0.506	-0.282131	-0.673558
Q969G3	SMARCE1	0.84	-0.0534836	0.479	-0.19488	0.0154	-0.960838	-0.960838
O95954	FTCD	-	-	-	-	0.0321	1.24746	1.24746
P04733	MT1F	0.00676	0.465824	0.00123	0.58216	1	0	0.58216
Q14699	RFTN1	6.85e-06	-0.592531	0.000275	-0.523166	1	0	-0.592531
Q8IUI8	CRLF3	0.00382	-0.870876	0.000416	-0.935122	0.0166	-0.700804	-0.935122
Q6AI39	KIAA0240	7.06e-06	-0.780897	0.00759	-0.672255	1	0	-0.780897
Q9HA38	ZMAT3	-	-	-	-	0.00751	-1.50099	-1.50099
Q96S59	RANBP9	0.00039	-0.756429	8.38e-06	-0.923594	0.85	0.0896992	-0.923594
O00213	APBB1	-	-	-	-	0.0152	-1.62243	-1.62243
Q96N06	C16orf55	1.86e-05	-0.473704	7.31e-06	-0.580688	1	0	-0.580688
Q9H7C4	SYNC1	2.42e-05	-0.630185	0.00367	-0.563337	0.304	-0.520756	-0.630185
P16389	KCNA2	-	-	-	-	0.0359	1.29473	1.29473
P34925	RYK	0.701	-0.0484871	0.566	0.116724	0.0168	-0.953626	-0.953626
Q9Y657	SPIN1	0.00904	-0.267361	0.00292	-0.310302	0.00255	-1.97098	-1.97098
Q14191	WRN	0.000307	-0.574186	0.000126	-0.751032	0.0591	-0.679564	-0.751032
Q7Z2H8	SLC36A1	0.0134	-0.487358	0.000257	-0.669986	1	0	-0.669986
Q7L4I2	RSRC2	0.00173	-0.946034	0.000135	-1.04722	0.0563	-0.533329	-1.04722
Q16587	ZNF74	-	-	-	-	0.00179	-2.26726	-2.26726
Q7L3V2	C22orf29	5.78e-05	-0.65569	7.69e-06	-0.827521	1	0	-0.827521
Q12999	TSPAN31	0.0178	0.433058	0.00147	0.463698	0.00525	-1.09328	-1.09328
O15397	IPO8	0.000475	-0.272967	0.0599	-0.214506	0.0165	-0.842455	-0.842455
Q07654	TFF3	0.183	-0.239376	0.00686	-0.393895	0.00151	1.35991	1.35991
O75683	SURF6	2.81e-05	-0.836208	7.99e-06	-0.975909	1	0	-0.975909
O95863	SNAI1	-	-	-	-	0.0354	1.71508	1.71508
Q5D0E6	DALRD3	8.06e-06	-0.773666	7.93e-05	-0.736997	1	0	-0.773666
Q30201	HFE	0.00575	0.377053	2.09e-05	0.588856	0.498	-0.218266	0.588856
P80723	BASP1	0.0202	-0.456436	0.00181	-0.812454	0.00457	2.00434	2.00434
Q9NZJ4	SACS	0.813	-0.0213029	0.00414	-0.353869	0.00202	-1.82681	-1.82681
Q2VPJ9	C22orf36	4.24e-05	-0.884947	8.41e-06	-0.959648	1	0	-0.959648
P57054	PIGP	-	-	-	-	0.0246	-0.724966	-0.724966
Q15046	KARS	0.0902	0.157179	0.209	0.152109	0.0402	-0.66117	-0.66117
Q9NY28	GALNT8	-	-	-	-	0.0324	0.702487	0.702487
Q9NVW2	RNF12	0.00306	0.555544	8.76e-06	0.735602	1	0	0.735602
Q96HJ5	MS4A3	-	-	-	-	8.83e-06	3.78268	3.78268
Q6P280	ZNF529	0.0213	-0.465788	0.00208	-0.763108	1	0	-0.763108
Q9P265	DIP2B	0.00182	-0.688617	8.89e-06	-0.898718	1	0	-0.898718
O96011	PEX11B	-	-	-	-	0.00235	-0.994546	-0.994546
P04732	MT1E	0.00976	0.707111	0.00164	0.909182	1	0	0.909182
Q6FIF0	ZFAND6	0.000428	-0.970422	1.75e-05	-1.00959	0.529	-0.190571	-1.00959
P12524	MYCL1	1.17e-05	-0.599299	0.00129	-0.428783	1	0	-0.599299
Q9Y2G3	ATP11B	0.000393	-0.460244	1.22e-05	-0.629784	1	0	-0.629784
Q9Y2X0	MED16	-	-	-	-	0.00903	0.859067	0.859067
P54108	CRISP3	-	-	-	-	9.97e-06	6.15994	6.15994
Q8N5I4	DHRSX	1.34e-05	-0.673558	0.000246	-0.619813	1	0	-0.673558
Q96QE3	ATAD5	5.22e-05	0.761434	1.01e-05	0.802507	1	0	0.802507
Q96MY1	C20orf112	0.000345	-0.939357	1.03e-05	-1.08777	1	0	-1.08777
Q9H3T3	SEMA6B	0.0253	0.590784	0.0782	0.583345	0.897	0.0401298	0.590784
Q9BQF6	SENP7	0.045	0.228866	0.00332	0.378597	0.00317	-1.45724	-1.45724
Q8N4A0	GALNT4	-	-	-	-	0.0398	-1.50633	-1.50633
Q8NBQ5	HSD17B11	0.00252	-0.719662	0.000169	-1.09584	0.103	0.525179	-1.09584
Q6IQ26	RAB6IP1	1.13e-05	-0.713106	0.00729	-0.658268	1	0	-0.713106
Q9NR11	ZNF302	0.512	0.0863657	0.171	0.279345	0.0157	-1.165	-1.165
Q9H4A3	WNK1	0.00965	0.545699	0.000839	0.816483	0.694	-0.133675	0.816483
P51159	RAB27A	0.000286	0.816299	0.000301	0.738274	0.062	0.734082	0.816299
O60645	EXOC3	1.2e-05	-0.526439	2.76e-05	-0.667322	1	0	-0.667322
P56537	EIF6	0.134	-0.264522	0.554	-0.114255	0.0438	-0.68437	-0.68437
Q9NZG7	NINJ2	0.235	-0.201606	0.00121	-0.513705	0.01	1.04779	1.04779
Q13867	BLMH	0.00108	-0.364566	0.0033	-0.363745	0.0114	-2.19492	-2.19492
P26583	HMGB2	0.0337	-0.554344	2.27e-05	-0.807107	1	0	-0.807107
O75131	CPNE3	0.0129	-0.474034	0.00162	-0.605693	0.0123	-1.40971	-1.40971
Q99932	SPAG8	0.133	-0.121174	0.0698	-0.137851	0.000184	1.93363	1.93363
P56589	PEX3	0.816	-0.0108529	0.56	-0.0420985	0.00639	-1.18722	-1.18722
Q02487	DSC2	0.128	-0.0490543	0.224	-0.0432785	0.0138	2.30701	2.30701
Q96P16	P15RS	0.00152	0.495697	1.37e-05	0.688736	1	0	0.688736
Q13323	BIK	-	-	-	-	0.0405	1.81903	1.81903
Q9Y2B2	PIGL	-	-	-	-	0.0418	-0.597904	-0.597904
Q66K14	TBC1D9B	1.44e-05	-0.723269	3.74e-05	-0.739522	1	0	-0.739522
Q9HBH7	BEX1	0.0333	-0.50904	1.47e-05	-0.840394	1	0	-0.840394
Q9UKL3	CASP8AP2	0.297	0.100145	0.116	0.397582	0.000128	-1.70609	-1.70609
O75493	CA11	-	-	-	-	0.00754	0.984476	0.984476
P52738	ZNF140	-	-	-	-	0.00353	-1.71912	-1.71912
Q5SYE7	NHSL1	0.0184	-0.4489	1.55e-05	-0.7371	1	0	-0.7371
Q92545	TMEM131	0.00296	-0.669534	1.55e-05	-0.717939	1	0	-0.717939
O95395	GCNT3	-	-	-	-	0.0449	1.22485	1.22485
Q9UKZ9	PCOLCE2	0.024	-0.169655	0.0066	-0.283445	0.00247	2.1612	2.1612
P09543	CNP	0.00373	0.439031	1.64e-05	0.624541	1	0	0.624541
O95631	NTN1	-	-	-	-	0.036	-0.898238	-0.898238
Q9H1Q7	FAM113A	0.000236	-0.483571	1.67e-05	-0.663331	1	0	-0.663331
O75410	TACC1	4.09e-05	-0.811716	4.5e-05	-0.761866	0.417	-0.186409	-0.811716
Q13319	CDK5R2	0.0413	0.399461	0.00138	0.482638	0.0124	1.45561	1.45561
P31629	HIVEP2	0.00199	-0.223721	0.00393	-0.171575	0.00875	-0.921878	-0.921878
Q9UIC8	LCMT1	1.77e-05	-0.615219	4.74e-05	-0.612444	1	0	-0.615219
Q9UNA1	ARHGAP26	0.000935	0.537671	1.81e-05	0.601306	1	0	0.601306
Q9UPU7	TBC1D2B	0.00623	0.441343	1.84e-05	0.632631	1	0	0.632631
Q9NY35	CLDND1	0.574	-0.0943014	0.562	-0.102397	3.29e-05	-1.7341	-1.7341
Q96T37	RBM15	0.000964	-0.963875	1.9e-05	-1.07321	1	0	-1.07321
Q53GT1	KLHL22	0.0002	-0.717468	1.92e-05	-0.934238	1	0	-0.934238
Q9UMS0	NFU1	0.000786	0.594459	1.92e-05	0.859239	1	0	0.859239
Q12906	ILF3	0.0822	-0.273044	0.00207	-0.392726	0.00947	-1.08872	-1.08872
Q03167	TGFBR3	0.000799	-0.395099	0.0146	-0.323616	0.0247	-1.24621	-1.24621
Q8IXV7	KLHDC8B	2e-05	-0.581911	0.000364	-0.708242	1	0	-0.708242
Q7Z5K2	WAPAL	9.77e-05	-0.639958	2e-05	-0.723982	1	0	-0.723982
Q07666	KHDRBS1	0.000499	-0.765346	0.0013	-0.703765	0.0401	-0.664851	-0.765346
Q9GZR2	REXO4	0.000801	0.444666	0.0013	0.437468	0.025	-1.39017	-1.39017
Q96QD9	FYTTD1	2.01e-05	-0.544176	0.000379	-0.598921	1	0	-0.598921
Q92563	SPOCK2	9.42e-05	-0.908756	2.01e-05	-0.874764	1	0	-0.908756
Q8WZ73	RFFL	2.06e-05	-0.689884	2.52e-05	-0.82063	1	0	-0.82063
Q96FX8	PERP	0.847	0.0278979	0.593	-0.07522	0.037	-1.19582	-1.19582
O43493	TGOLN2	0.00617	-0.49959	9.54e-05	-0.786605	0.224	0.389724	-0.786605
P46939	UTRN	0.106	0.270559	0.0383	0.313589	0.0011	-1.87265	-1.87265
Q8N9U0	TC2N	0.00317	0.539769	2.14e-05	0.737855	1	0	0.737855
P01040	CSTA	0.0437	-0.365101	0.00127	-0.548092	0.0173	1.23678	1.23678
Q8N584	C18orf17	0.000167	0.592812	2.25e-05	0.624811	1	0	0.624811
O95396	MOCS3	0.00158	-0.790323	0.000198	-0.832365	0.358	-0.319499	-0.832365
O60551	NMT2	-	-	-	-	7.39e-05	-1.9386	-1.9386
Q9NYL9	TMOD3	-	-	-	-	2.32e-05	-1.75016	-1.75016
Q13023	AKAP6	0.00284	0.490268	0.00018	0.733592	0.129	0.579541	0.733592
P50749	RASSF2	0.0892	-0.429454	0.000134	-0.603091	0.281	0.393937	-0.603091
Q9Y215	COLQ	0.0238	0.38204	0.0384	0.255625	0.00102	-2.22193	-2.22193
Q32MZ4	LRRFIP1	0.00125	0.821766	0.000102	1.20532	0.24	-0.730183	1.20532
Q9Y4D8	C12orf51	4.35e-05	-0.597222	2.45e-05	-0.853098	1	0	-0.853098
Q9NYH9	UTP6	-	-	-	-	0.0121	-0.932724	-0.932724
P12645	BMP3	-	-	-	-	0.0239	1.28783	1.28783
Q9P2D1	CHD7	0.0352	-0.31922	2.54e-05	-0.61162	1	0	-0.61162
Q8NFH8	REPS2	0.0681	-0.186459	0.0017	-0.347253	0.0151	1.74183	1.74183
Q9NXF8	ZDHHC7	4.29e-05	-0.928239	2.59e-05	-1.04076	1	0	-1.04076
Q15544	TAF11	0.201	0.250949	0.00552	0.412737	0.0292	-0.770064	-0.770064
P03973	SLPI	0.486	-0.113686	0.0418	-0.400181	0.000639	2.57838	2.57838
Q02386	ZNF45	-	-	-	-	0.00628	-1.43297	-1.43297
Q8N7W2	C10orf30	2.69e-05	1.29063	3.66e-05	1.32184	1	0	1.32184
Q59EK9	RUNDC3A	0.165	-0.394275	0.00056	-0.768658	0.0481	1.26	1.26
Q96MU7	YTHDC1	0.00747	0.626595	0.0261	-0.694165	0.00363	-1.04059	-1.04059
Q96EV8	DTNBP1	2.73e-05	-0.584961	0.000103	-0.566682	1	0	-0.584961
Q9Y314	NOSIP	2.76e-05	-0.644729	0.00122	-0.495759	1	0	-0.644729
Q5T8D3	ACBD5	0.000932	0.691134	2.8e-05	0.743647	1	0	0.743647
Q7LGA3	HS2ST1	0.000648	0.365191	0.0012	0.427185	0.0496	-0.962422	-0.962422
Q9Y520	BAT2D1	0.000455	0.512282	2.92e-05	0.606615	1	0	0.606615
Q96H35	RBM18	0.000267	0.461651	2.94e-05	0.759322	1	0	0.759322
P31483	TIA1	0.424	0.044315	0.154	0.119602	0.000191	-1.70392	-1.70392
O43670	ZNF207	0.00171	0.543757	0.00029	0.580023	0.105	-0.448576	0.580023
Q13601	KRR1	0.0176	0.422766	0.00159	0.69072	0.0192	-1.14762	-1.14762
Q9HC44	GPBP1L1	0.00576	-0.545376	3.08e-05	-0.956338	1	0	-0.956338
Q00169	PITPNA	0.00511	-0.514481	3.94e-05	-0.825368	0.796	-0.0668497	-0.825368
P05538	HLA-DQB2	3.18e-05	-0.956295	0.00329	-0.765547	1	0	-0.956295
P27816	MAP4	0.00638	-0.379408	0.00419	-0.465852	0.0296	0.858804	0.858804
Q53FA7	TP53I3	-	-	-	-	0.0342	0.719596	0.719596
Q9NZV1	CRIM1	0.00379	-0.780754	0.000362	-1.037	0.0896	-1.124	-1.124
O76003	GLRX3	0.00441	-0.530365	4.54e-05	-0.874402	0.724	0.14661	-0.874402
P98182	ZNF200	-	-	-	-	0.00801	-0.919947	-0.919947
Q99435	NELL2	0.125	-0.0972829	0.957	0.00714846	0.000279	-1.6954	-1.6954
Q9Y675	SNURF	0.0239	0.248196	0.00691	0.262891	0.00508	-1.38033	-1.38033
A2VDJ0	KIAA0922	3.53e-05	-0.726903	0.000983	-0.825456	1	0	-0.825456
P17031	ZNF26	0.59	0.06197	0.708	-0.0671839	0.0141	-1.56212	-1.56212
P22061	PCMT1	0.00129	-0.531301	0.00018	-0.586586	0.351	0.399144	-0.586586
Q9UIS9	MBD1	0.000114	-0.680686	0.000605	-0.610159	0.317	-0.266361	-0.680686
O14817	TSPAN4	0.0133	-0.334374	0.0392	-0.260383	0.00273	-2.26111	-2.26111
O75832	PSMD10	0.0616	-0.217821	0.0276	-0.286038	0.00865	-1.07932	-1.07932
P62699	YPEL5	0.000862	-0.85129	3.64e-05	-1.2867	1	0	-1.2867
O15381	NVL	0.835	0.0295329	0.611	0.0748977	0.029	-1.5849	-1.5849
Q92979	EMG1	0.0178	0.617581	0.0191	0.555172	1	0	0.617581
P54277	PMS1	0.00894	0.460715	0.000963	0.505402	0.0381	-1.05329	-1.05329
Q9BQ13	KCTD14	3.73e-05	-0.798629	3.68e-05	-0.737602	1	0	-0.798629
Q9UJ68	MSRA	0.00801	-0.306473	0.198	-0.192457	0.00463	1.38142	1.38142
Q9NUC0	SERTAD4	0.00191	0.532341	3.72e-05	0.642205	1	0	0.642205
Q96SZ6	CDK5RAP1	0.0176	0.537591	0.000206	0.665566	0.181	-0.508476	0.665566
Q9UBJ2	ABCD2	-	-	-	-	0.00985	-1.64469	-1.64469
O75521	ECI2	-	-	-	-	0.0105	-1.55349	-1.55349
P57081	WDR4	6.99e-05	-0.793189	0.0268	-0.637919	0.566	0.181117	-0.793189
Q99969	RARRES2	0.0012	0.507467	0.00354	0.460333	0.0333	1.51062	1.51062
Q96CX3	ZNF501	0.00219	0.663204	4.01e-05	0.736888	1	0	0.736888
P23246	SFPQ	0.000462	-0.812824	0.000761	-0.834002	0.087	-0.726724	-0.834002
P98066	TNFAIP6	0.189	0.240487	0.135	0.274399	0.00234	2.87177	2.87177
Q9Y248	GINS2	0.0787	0.256915	0.557	-0.0681561	0.000541	3.22766	3.22766
Q99952	PTPN18	8.05e-05	-0.911473	0.000626	-0.888122	0.532	0.224495	-0.911473
O60688	YPEL1	4.34e-05	-0.581492	0.00216	-0.485895	1	0	-0.581492
Q96G91	P2RY11	0.152	-0.469164	0.0015	-0.755869	0.341	-0.654131	-0.755869
P31943	HNRPH1	5.68e-05	-1.30153	8.4e-05	-1.45049	0.787	-0.133971	-1.45049
Q9NVZ3	NECAP2	4.54e-05	-0.671951	0.0158	-0.470052	1	0	-0.671951
Q96GM1	LPPR2	0.0048	-0.497259	4.56e-05	-0.649776	1	0	-0.649776
Q9UHB7	AFF4	0.0495	0.253319	0.0075	0.291849	0.0061	-1.32718	-1.32718
Q53FD0	C14orf140	0.0104	-0.533616	4.63e-05	-0.774197	1	0	-0.774197
Q93045	STMN2	0.0393	0.37161	0.00542	0.438356	0.0132	-1.29851	-1.29851
Q9NUP9	LIN7C	-	-	-	-	4.67e-05	-1.85316	-1.85316
Q5T764	IFIT1L	0.0376	0.600889	0.0494	0.330245	1	0	0.600889
Q9P0S3	ORMDL1	0.00015	-0.835506	4.82e-05	-0.964928	1	0	-0.964928
Q14CZ0	C16orf72	0.0381	-0.490577	4.91e-05	-0.707843	1	0	-0.707843
Q9UHP7	CLEC2D	0.388	0.125809	0.0669	0.245068	0.000749	-2.4404	-2.4404
Q96NK8	NEUROD6	0.000628	-1.18753	6.37e-05	-1.3799	0.787	-0.0904102	-1.3799
Q8IZ96	CMTM1	0.039	0.310222	5.02e-05	0.643767	1	0	0.643767
Q9Y5Q3	MAFB	0.176	-0.345898	0.0223	-0.616972	0.712	0.194306	-0.616972
Q15545	TAF7	0.00683	-0.561096	0.00227	-0.775406	0.14	-0.463482	-0.775406
Q13569	TDG	-	-	-	-	0.0256	-0.946336	-0.946336
Q9H4I3	TRABD	0.000117	-0.552051	5.33e-05	-0.681552	1	0	-0.681552
Q8IWR0	ZC3H7A	0.00588	0.506703	5.33e-05	0.587479	1	0	0.587479
O60264	SMARCA5	0.00193	-0.271812	0.853	-0.0352146	0.0288	-1.15667	-1.15667
Q96TA2	YME1L1	0.0431	-0.30148	0.0155	-0.351738	0.00364	-0.858661	-0.858661
Q9Y2A4	ZNF443	-	-	-	-	0.0133	-1.3633	-1.3633
Q9Y605	MRFAP1	5.71e-05	-0.773264	0.000223	-0.85516	1	0	-0.85516
Q9UI36	DACH1	0.0593	-0.155276	0.0725	-0.140659	0.000967	2.20712	2.20712
Q9BYN0	SRXN1	0.000232	-0.611652	5.8e-05	-0.901447	1	0	-0.901447
Q99996	AKAP9	0.00463	0.343131	0.00227	0.418528	0.0257	-0.842806	-0.842806
O15417	KIAA1856	0.002	0.462336	5.85e-05	0.609952	1	0	0.609952
Q9H305	C16orf5	0.00612	-0.481641	0.000279	-0.591284	0.211	-0.793403	-0.793403
Q5MIZ7	SMEK2	0.0282	1.18916	0.0181	1.17705	1	0	1.18916
P21854	CD72	-	-	-	-	0.0458	-1.02643	-1.02643
P32249	GPR183	-	-	-	-	0.00824	-1.47569	-1.47569
Q8IX05	CD302	0.0317	-0.448029	6.21e-05	-0.793427	1	0	-0.793427
Q8IUK5	PLXDC1	0.04	-0.126127	0.0348	-0.139424	0.00179	-1.66291	-1.66291
Q8IWB9	TEX2	0.0157	-0.704419	6.28e-05	-0.996395	1	0	-0.996395
Q96HB5	CCDC120	0.00244	0.606499	6.31e-05	0.699785	1	0	0.699785
P17010	ZFX	0.192	-0.204578	0.0329	-0.27487	0.00198	-1.99136	-1.99136
P51858	HDGF	0.0116	-0.775725	0.000172	-1.02481	0.38	0.307788	-1.02481
P49795	RGS19	0.0986	-0.443026	0.0131	-0.616707	0.00507	0.866856	0.866856
Q9H3P2	WHSC2	0.00171	-0.445629	0.0177	-0.281371	0.0397	-0.694043	-0.694043
Q8N3Z6	ZCCHC7	0.000189	-0.709648	0.000446	-0.783945	1	0	-0.783945
Q9NPJ4	PNRC2	0.00198	-0.756067	7.02e-05	-0.842122	1	0	-0.842122
Q02086	SP2	0.00153	-0.441461	0.00444	-0.424723	0.0468	-0.70374	-0.70374
Q96HP8	TMEM176A	7.91e-05	-0.813554	0.0767	-0.506235	0.915	-0.105493	-0.813554
Q13398	ZNF211	-	-	-	-	0.0171	-1.62348	-1.62348
Q9BYJ4	TRIM34	0.0154	0.456606	0.00418	0.479955	0.0176	-1.01197	-1.01197
Q15326	ZMYND11	0.0428	-0.218799	0.233	-0.126832	0.00173	-1.2452	-1.2452
Q7Z7L1	SLFN11	7.51e-05	-0.713903	0.000102	-0.763029	1	0	-0.763029
P26022	PTX3	0.15	-0.174726	0.0448	-0.282017	0.00169	2.44914	2.44914
P38117	ETFB	0.125	0.171409	0.0075	0.25442	0.0101	0.760415	0.760415
Q9Y2L1	DIS3	0.000206	-0.737341	0.000224	-0.890603	1	0	-0.890603
Q96DR4	STARD4	0.00441	0.574476	7.64e-05	0.635878	1	0	0.635878
P08910	ABHD2	0.000404	-0.756364	0.00202	-0.720779	0.19	0.424442	-0.756364
Q8N3R3	C3orf23	0.0196	-0.371495	7.75e-05	-0.600555	1	0	-0.600555
Q9BXW9	FANCD2	0.0174	0.399539	0.000231	0.698952	1	0	0.698952
Q70YC5	ZNF365	0.0163	0.480362	7.87e-05	0.629676	#N/A	-	0.629676
P52306	RAP1GDS1	0.00216	-0.682869	8.46e-05	-0.820244	0.934	0.0407925	-0.820244
Q9NSD4	ZNF275	0.000204	-0.529674	7.93e-05	-0.723379	1	0	-0.723379
P62068	USP46	8e-05	1.31371	0.000867	1.23131	1	0	1.31371
P08729	KRT7	0.0216	-0.65948	0.0023	-0.747867	0.171	1.01936	1.01936
Q9NRE2	TSHZ2	0.000177	0.650024	8.07e-05	0.636337	1	0	0.650024
Q7Z4G4	TRMT11	0.316	0.134133	0.76	0.0506515	0.000261	-1.62686	-1.62686
P05204	HMGN2	0.000895	-0.504941	0.0027	-0.749668	0.0937	0.426467	-0.749668
Q14444	CAPRIN1	0.595	0.0562957	0.759	0.0265985	0.000141	-1.44435	-1.44435
Q5W0Q7	USPL1	0.209	-0.216821	0.0568	-0.313037	0.00148	-1.16632	-1.16632
Q15583	TGIF1	0.059	-0.293812	0.0299	-0.328538	0.00525	-0.991101	-0.991101
Q99733	NAP1L4	0.00616	-0.998246	0.000197	-1.33672	0.435	-0.23973	-1.33672
O75113	N4BP1	8.66e-05	-0.598859	0.00166	-0.542838	1	0	-0.598859
Q6V0I7	FAT4	0.000138	0.792345	0.000419	0.751308	1	0	0.792345
Q9H6R6	ZDHHC6	8.87e-05	-0.636976	9.53e-05	-0.60893	1	0	-0.636976
Q7KZ85	SUPT6H	0.00302	-1.01702	0.000172	-1.02485	0.528	0.214867	-1.02485
P10114	RAP2A	0.529	-0.0251329	0.0442	-0.0869477	0.00311	-2.22731	-2.22731
P51522	ZNF83	-	-	-	-	0.0216	-1.26715	-1.26715
Q9NVX2	NLE1	0.225	0.175824	0.107	0.256045	0.00087	-2.20506	-2.20506
Q96CW6	SLC7A6OS	9.32e-05	-0.692869	0.0104	-0.556118	1	0	-0.692869
O15525	MAFG	0.147	0.810556	0.0924	0.785441	0.00101	1.6134	1.6134
O15212	PFDN6	0.00109	-0.600109	0.000341	-0.65313	0.275	-0.688109	-0.688109
P51523	ZNF84	-	-	-	-	0.022	-1.55647	-1.55647
Q7Z3S9	NOTCH2NL	0.000844	-0.546592	0.000229	-0.784737	1	0	-0.784737
O60506	SYNCRIP	0.0285	-0.242689	0.0202	-0.295112	0.00474	-1.03187	-1.03187
Q9BWK5	C7orf49	0.00238	1.00726	9.64e-05	0.882049	1	0	1.00726
Q9NV12	TMEM140	0.00238	1.00726	9.64e-05	0.882049	1	0	1.00726
Q8IZA0	KIAA0319L	0.00179	0.454423	9.66e-05	0.600172	1	0	0.600172
P13640	MT1G	0.0468	0.494959	0.0184	0.662439	0.952	-0.0390867	0.662439
P40616	ARL1	0.0128	0.341551	0.299	0.303065	0.00767	-0.992831	-0.992831
O95232	CROP	0.00118	-0.847163	0.0089	-0.666524	0.0841	-1.08264	-1.08264
Q5M7Z0	RNFT1	-	-	-	-	0.0001	-1.28675	-1.28675
Q6ZP01	RBM44	0.00125	0.821766	0.000102	1.20532	1	0	1.20532
P19447	ERCC3	0.689	-0.0363643	0.706	0.02825	0.0456	-0.651881	-0.651881
Q9HCX3	ZNF304	-	-	-	-	0.0248	-1.65455	-1.65455
Q9UDV6	ZNF212	-	-	-	-	0.0263	-1.14625	-1.14625
A4D1U4	KIAA1147	0.000113	-0.457064	0.000131	-0.673412	1	0	-0.673412
Q8NC42	RNF149	0.000138	-1.1206	0.000113	-1.36348	1	0	-1.36348
Q15696	ZRSR2	0.107	0.222009	0.00424	0.300516	0.0267	-0.63289	-0.63289
O95758	ROD1	0.602	0.228579	0.0134	0.244856	0.00867	-1.28774	-1.28774
O95235	KIF20A	-	-	-	-	0.000642	2.98124	2.98124
P09105	HBQ1	-	-	-	-	0.00807	3.1471	3.1471
Q49AG3	ZBED5	0.00984	0.391741	0.00759	0.645782	0.0159	-1.03855	-1.03855
P63162	SNRPN	0.0239	0.248196	0.0338	0.266614	0.00508	-1.38033	-1.38033
Q9UKA8	RCAN3	0.0431	-0.143295	0.0716	-0.112351	0.0043	-1.96491	-1.96491
O14792	HS3ST1	0.0333	-0.132911	0.953	-0.00477077	0.00413	-2.0961	-2.0961
P67809	YBX1	0.0154	-0.752039	0.00026	-1.07801	0.499	0.213549	-1.07801
P68106	FKBP1B	-	-	-	-	0.00633	1.29802	1.29802
Q7Z5P4	HSD17B13	0.00252	-0.719662	0.000169	-1.09584	1	0	-1.09584
Q01826	SATB1	0.0035	0.231751	0.0858	0.401537	0.0382	-0.731949	-0.731949
Q13938	CAPS	0.00107	-0.616882	0.00393	-0.603908	1	0	-0.616882
Q96Q06	KIAA1881	0.0025	-0.660668	0.000146	-0.929335	1	0	-0.929335
P45844	ABCG1	0.00391	0.529087	0.00678	0.587642	0.0472	-0.842301	-0.842301
O95259	KCNH1	-	-	-	-	0.017	1.47896	1.47896
O15050	LBA1	0.00015	-1.1189	0.00381	-0.945881	1	0	-1.1189
P27658	COL8A1	0.0454	-0.786018	0.00034	-1.29304	0.443	0.417794	-1.29304
O75820	ZNF189	-	-	-	-	0.0356	-0.818795	-0.818795
O60907	TBL1X	0.0383	0.393656	0.00573	0.42166	0.0466	0.608074	0.608074
Q86YT9	AMICA1	0.00189	-0.733303	0.000153	-0.932206	1	0	-0.932206
Q9UK99	FBXO3	0.42	0.151293	0.176	0.298158	0.000874	-1.33527	-1.33527
Q8N661	TMEM86B	0.00157	-0.795139	0.000215	-0.831238	1	0	-0.831238
Q6PJE2	POMZP3	0.00476	-0.688893	0.000183	-0.77075	0.861	-0.0771028	-0.77075
O60284	ST18	0.00405	0.488021	0.000159	0.654946	1	0	0.654946
Q9Y496	KIF3A	0.00247	0.588466	0.00188	0.597893	0.122	-0.689346	-0.689346
Q14774	HLX	-	-	-	-	0.000164	2.18972	2.18972
Q12800	TFCP2	0.532	-0.062715	0.192	-0.102802	0.00088	-1.18716	-1.18716
Q9ULU4	ZMYND8	0.00368	0.626984	0.000286	0.587872	0.591	-0.165929	0.626984
Q96FB5	C1orf66	0.00221	0.705315	0.000172	0.841955	1	0	0.841955
Q9Y279	VSIG4	0.014	0.513881	0.0216	0.491902	0.0227	1.43689	1.43689
Q9UJW9	SERTAD3	0.0909	-0.630658	0.00043	-1.15703	0.402	0.229098	-1.15703
P02042	HBD	-	-	-	-	0.00916	2.36062	2.36062
O75063	FAM20B	0.00458	-1.16582	0.000176	-1.13364	1	0	-1.16582
Q9Y5R8	TRAPPC1	0.000177	-0.605479	0.000191	-0.671975	1	0	-0.671975
O95625	ZBTB11	0.559	0.0722064	0.239	0.108772	0.000743	-1.11465	-1.11465
Q86WP2	GPBP1	0.00223	-0.562872	0.000181	-0.824502	1	0	-0.824502
O00623	PEX12	-	-	-	-	0.0496	-0.659654	-0.659654
Q03924	ZNF117	0.345	0.112479	0.0981	0.2028	0.00198	-1.39041	-1.39041
P46821	MAP1B	0.0665	0.191099	0.0217	0.262091	0.00913	1.79147	1.79147
Q9P2K6	KLHDC5	0.000555	0.609977	0.0002	0.735366	1	0	0.735366
Q9BYS8	LRRC2	0.000299	-0.574183	0.00054	-0.606559	0.673	0.263023	-0.606559
P69891	HBG1	0.482	0.423577	0.609	-0.24078	0.0133	1.91469	1.91469
Q99614	TTC1	0.00995	-0.464782	0.000769	-0.605308	0.271	-0.317521	-0.605308
P49326	FMO5	0.0021	0.693476	0.106	0.359676	0.1	-0.428426	0.693476
Q96H78	SLC25A44	0.00887	-0.446633	0.000211	-0.747398	1	0	-0.747398
O60667	FAIM3	0.0692	0.52085	0.172	0.364288	0.00308	-1.50202	-1.50202
O95073	FSBP	-	-	-	-	0.0284	-1.34092	-1.34092
P15421	GYPE	0.00625	0.710573	0.139	-0.410598	0.0348	1.62316	1.62316
O00453	LST1	0.000226	-1.06626	0.000218	-1.06425	1	0	-1.06626
Q9GZZ1	NAT13	0.000652	-0.851216	0.000219	-0.875149	1	0	-0.875149
Q86W56	PARG	0.834	-0.02795	0.462	0.114354	0.0437	-0.836273	-0.836273
Q9UBP0	SPAST	0.0147	0.41021	0.00023	0.600218	1	0	0.600218
P10909	CLU	0.0415	0.413178	0.024	-0.554362	0.0348	1.29663	1.29663
Q8NCP5	ZBTB44	0.000234	-0.695445	0.00181	-0.572308	1	0	-0.695445
Q14596	NBR1	-	-	-	-	0.0381	-0.623266	-0.623266
Q9UL68	MYT1L	0.000237	0.715606	0.00105	0.722675	1	0	0.722675
Q9NPI8	FANCF	-	-	-	-	0.000712	-2.68404	-2.68404
P48643	CCT5	0.000894	-0.56143	0.000242	-0.601242	1	0	-0.601242
Q92766	RREB1	0.00278	-0.68064	0.037	-0.536002	0.0873	-0.575736	-0.68064
O43567	RNF13	0.00782	-0.529124	0.00039	-0.592258	0.635	-0.203188	-0.592258
Q15560	TCEA2	-	-	-	-	0.000249	-1.94936	-1.94936
O14522	PTPRT	0.0202	0.186491	0.00633	0.279603	0.0394	1.54885	1.54885
Q8N9L1	ZIC4	0.00025	-0.715955	0.000607	-0.658065	1	0	-0.715955
O75771	RAD51D	-	-	-	-	0.0332	-0.638007	-0.638007
Q9UJ37	ST6GALNAC2	-	-	-	-	0.000254	2.21176	2.21176
Q03933	HSF2	-	-	-	-	0.000255	-1.71123	-1.71123
Q9Y228	TRAF3IP3	0.00362	0.505034	0.000255	0.585718	1	0	0.585718
Q9Y5Q9	GTF3C3	0.208	0.229991	0.0665	0.398357	0.00397	-0.929915	-0.929915
Q8IVJ1	SLC41A1	0.0182	-0.60772	0.000265	-0.906212	1	0	-0.906212
Q96MW7	TIGD1	0.0182	-0.60772	0.000265	-0.906212	1	0	-0.906212
P16403	HIST1H1C	0.602	-0.103659	0.107	-0.263311	0.00251	1.52185	1.52185
Q8NE01	CNNM3	0.164	-0.406485	0.000273	-0.796168	1	0	-0.796168
Q5VZ19	TDRD10	0.000273	0.713545	0.0108	0.525766	1	0	0.713545
Q96SN8	CDK5RAP2	0.0092	0.46945	0.000277	0.592696	1	0	0.592696
Q9BXR5	TLR10	0.000341	0.463861	0.00347	0.733336	1	0	0.733336
Q9NRN7	AASDHPPT	-	-	-	-	0.000577	-1.52462	-1.52462
Q9Y6A4	C16orf80	0.0229	-0.359804	0.106	-0.234867	0.0122	-1.02172	-1.02172
Q86TG7	PEG10	0.0226	0.390549	0.00028	0.699418	1	0	0.699418
O95497	VNN1	-	-	-	-	0.00182	2.62119	2.62119
P33764	S100A3	0.00387	0.655946	0.00915	0.719938	0.575	0.319583	0.719938
Q9UPZ3	HPS5	0.329	-0.0825871	0.0452	0.338017	0.00651	-1.02973	-1.02973
Q9H5X1	FAM96A	0.0467	-0.441011	0.000296	-0.788317	1	0	-0.788317
Q92915	FGF14	-	-	-	-	0.0463	0.898285	0.898285
Q9H3N1	TXNDC1	0.901	-0.0180436	0.329	0.166118	0.000935	-1.36228	-1.36228
Q9C0D3	ZYG11B	0.00534	0.597096	0.000314	0.665368	1	0	0.665368
O75586	MED6	-	-	-	-	0.000316	-1.79718	-1.79718
Q9UKA4	AKAP11	-	-	-	-	0.000331	-1.68099	-1.68099
Q9HCU0	CD248	0.0375	-0.152163	0.165	-0.13262	0.00884	-1.74298	-1.74298
Q7L0R7	RNF44	0.000334	-0.504674	0.00116	-0.582533	1	0	-0.582533
P09758	TACSTD2	0.044	0.668139	0.0288	0.773791	0.0117	1.96387	1.96387
Q7Z4R8	C6orf120	0.000343	-0.665047	0.00245	-0.561259	1	0	-0.665047
Q9UN30	SCML1	0.112	0.196178	0.328	0.121283	0.00313	-1.85588	-1.85588
O43852	CALU	0.0256	0.462384	0.000362	0.635784	0.971	-0.0139659	0.635784
O75976	CPD	0.00953	-0.553016	0.00121	-0.580811	0.291	0.424087	-0.580811
Q8TC92	ENOX1	0.00493	0.471619	0.000358	0.695272	1	0	0.695272
O43934	MFSD11	0.000365	-0.665719	0.000517	-0.636245	1	0	-0.665719
O95476	DULLARD	0.139	-0.136881	0.87	-0.0183085	0.00358	0.776548	0.776548
P78371	CCT2	-	-	-	-	0.000368	-2.34308	-2.34308
Q08357	SLC20A2	0.0146	0.369174	0.0249	-0.969208	0.393	-0.471909	-0.969208
Q9Y666	SLC12A7	0.036	-0.348405	0.471	-0.134445	0.0372	-1.00083	-1.00083
[truncated: 517 more rows]
