# Supplementary material for: Methotrexate inhibition of SARS-CoV-2 entry, infection and inflammation revealed by bioinformatics approach and a hamster model
Source: Front Immunol. 2022 Dec 21;13:1080897. doi: 10.3389/fimmu.2022.1080897 (PMC9811668; doi:10.3389/fimmu.2022.1080897)
Supplement: Supplementary file 2 [file DataSheet_2.xlsx]

## Sheet: Score(DisG)
Supplementary Data 2. Details of Score (DisG) (SDisG)
UniProtAC	Gene Name	Protein name	SPV	Sdrugability	SHisbiN	SDisG	DisGeNET
P23458	JAK1	Tyrosine-protein kinase JAK1 (EC 2.7.10.2) (Janus kinase 1) (JAK-1)	0.554563	0.9211	1	3.11948	1
P49841	GSK3B	Glycogen synthase kinase-3 beta (GSK-3 beta) (EC 2.7.11.26) (Serine/threonine-protein kinase GSK3B) (EC 2.7.11.1)	0.167792	1	1	3.0839	1
Q92769	HDAC2	Histone deacetylase 2 (HD2) (EC 3.5.1.98) (Protein deacylase HDAC2) (EC 3.5.1.-)	0.0472752	1	0.98603	3.00967	1
Q16539	MAPK14	Mitogen-activated protein kinase 14 (MAP kinase 14) (MAPK 14) (EC 2.7.11.24) (Cytokine suppressive anti-inflammatory drug-binding protein) (CSAID-binding protein) (CSBP) (MAP kinase MXI2) (MAX-interacting protein 2) (Mitogen-activated protein kinase p38 alpha) (MAP kinase p38 alpha) (Stress-activated protein kinase 2a) (SAPK2a)	0.014919	1	1	3.00746	1
P08069	IGF1R	Insulin-like growth factor 1 receptor (EC 2.7.10.1) (Insulin-like growth factor I receptor) (IGF-I receptor) (CD antigen CD221) [Cleaved into: Insulin-like growth factor 1 receptor alpha chain; Insulin-like growth factor 1 receptor beta chain]	0.208206	0.956133	0.988294	3.00466	1
P42338	PIK3CB	Phosphatidylinositol 4,5-bisphosphate 3-kinase catalytic subunit beta isoform (PI3-kinase subunit beta) (PI3K-beta) (PI3Kbeta) (PtdIns-3-kinase subunit beta) (EC 2.7.1.153) (Phosphatidylinositol 4,5-bisphosphate 3-kinase 110 kDa catalytic subunit beta) (PtdIns-3-kinase subunit p110-beta) (p110beta)	0.0446716	0.941573	1	2.90548	1
P04049	RAF1	RAF proto-oncogene serine/threonine-protein kinase (EC 2.7.11.1) (Proto-oncogene c-RAF) (cRaf) (Raf-1)	0.556978	0.757193	1	2.79288	1
P09874	PARP1	Poly [ADP-ribose] polymerase 1 (PARP-1) (EC 2.4.2.30) (ADP-ribosyltransferase diphtheria toxin-like 1) (ARTD1) (DNA ADP-ribosyltransferase PARP1) (EC 2.4.2.-) (NAD(+) ADP-ribosyltransferase 1) (ADPRT 1) (Poly[ADP-ribose] synthase 1) (Protein poly-ADP-ribosyltransferase PARP1) (EC 2.4.2.-)	0.553633	1	0.448158	2.72497	1
P14780	MMP9	Matrix metalloproteinase-9 (MMP-9) (EC 3.4.24.35) (92 kDa gelatinase) (92 kDa type IV collagenase) (Gelatinase B) (GELB) [Cleaved into: 67 kDa matrix metalloproteinase-9; 82 kDa matrix metalloproteinase-9]	0.169564	0.842447	0.731513	2.50119	1
P08246	ELA2	Neutrophil elastase (EC 3.4.21.37) (Bone marrow serine protease) (Elastase-2) (Human leukocyte elastase) (HLE) (Medullasin) (PMN elastase)	0.496009	0.684393	0.71322	2.33001	1
P00918	CA2	Carbonic anhydrase 2 (EC 4.2.1.1) (Carbonate dehydratase II) (Carbonic anhydrase C) (CAC) (Carbonic anhydrase II) (CA-II)	0.112472	1	0.221522	2.27776	1
P08183	ABCB1	ATP-dependent translocase ABCB1 (ATP-binding cassette sub-family B member 1) (Multidrug resistance protein 1) (EC 7.6.2.2) (P-glycoprotein 1) (Phospholipid transporter ABCB1) (EC 7.6.2.1) (CD antigen CD243)	0.0787877	1	0.205212	2.24461	1
P01375	TNF	Tumor necrosis factor (Cachectin) (TNF-alpha) (Tumor necrosis factor ligand superfamily member 2) (TNF-a) [Cleaved into: Tumor necrosis factor, membrane form (N-terminal fragment) (NTF); Intracellular domain 1 (ICD1); Intracellular domain 2 (ICD2); C-domain 1; C-domain 2; Tumor necrosis factor, soluble form]	0.186521	0.55102	1	2.1953	1
P07900	HSP90AA1	Heat shock protein HSP 90-alpha (EC 3.6.4.10) (Heat shock 86 kDa) (HSP 86) (HSP86) (Lipopolysaccharide-associated protein 2) (LAP-2) (LPS-associated protein 2) (Renal carcinoma antigen NY-REN-38)	0.472659	0.606387	0.74099	2.19009	1
P11712	CYP2C9	Cytochrome P450 2C9 (EC 1.14.14.1) ((R)-limonene 6-monooxygenase) (EC 1.14.14.53) ((S)-limonene 6-monooxygenase) (EC 1.14.14.51) ((S)-limonene 7-monooxygenase) (EC 1.14.14.52) (CYPIIC9) (Cholesterol 25-hydroxylase) (Cytochrome P-450MP) (Cytochrome P450 MP-4) (Cytochrome P450 MP-8) (Cytochrome P450 PB-1) (S-mephenytoin 4-hydroxylase)	0.0105798	1	0.152365	2.15765	1
P08235	NR3C2	Mineralocorticoid receptor (MR) (Nuclear receptor subfamily 3 group C member 2)	0.185485	1	0.0136667	2.10641	1
P10415	BCL2	Apoptosis regulator Bcl-2	0.0341141	0.527147	1	2.07135	1
P02768	ALB	Albumin	0.284799	0.911053	0.0856667	2.05017	1
P00734	F2	Prothrombin (EC 3.4.21.5) (Coagulation factor II) [Cleaved into: Activation peptide fragment 1; Activation peptide fragment 2; Thrombin light chain; Thrombin heavy chain]	0.0963406	0.706987	0.497655	1.9598	1
Q13546	RIPK1	Receptor-interacting serine/threonine-protein kinase 1 (EC 2.7.11.1) (Cell death protein RIP) (Receptor-interacting protein 1) (RIP-1)	0.519859	0.418313	0.84302	1.93958	1
O75469	NR1I2	Nuclear receptor subfamily 1 group I member 2 (Orphan nuclear receptor PAR1) (Orphan nuclear receptor PXR) (Pregnane X receptor) (Steroid and xenobiotic receptor) (SXR)	0.0315052	0.949273	0	1.9143	1
Q07817	BCL2L1	Bcl-2-like protein 1 (Bcl2-L-1) (Apoptosis regulator Bcl-X)	0.0871762	0.43492	1	1.91343	1
P43490	PBEF1	Nicotinamide phosphoribosyltransferase (NAmPRTase) (Nampt) (EC 2.4.2.12) (Pre-B-cell colony-enhancing factor 1) (Pre-B cell-enhancing factor) (Visfatin)	0.442324	0.70644	0.237959	1.872	1
P11413	G6PD	Glucose-6-phosphate 1-dehydrogenase (G6PD) (EC 1.1.1.49)	0.443527	0.636873	0.292925	1.78844	1
P49768	PSEN1	Presenilin-1 (PS-1) (EC 3.4.23.-) (Protein S182) [Cleaved into: Presenilin-1 NTF subunit; Presenilin-1 CTF subunit; Presenilin-1 CTF12 (PS1-CTF12)]	0.267661	0.659933	0.330833	1.78453	1
P15121	AKR1B1	Aldo-keto reductase family 1 member B1 (EC 1.1.1.300) (EC 1.1.1.372) (EC 1.1.1.54) (Aldehyde reductase) (Aldose reductase) (AR) (EC 1.1.1.21)	0.568286	0.62904	0.21396	1.75618	1
Q13315	ATM	Serine-protein kinase ATM (EC 2.7.11.1) (Ataxia telangiectasia mutated) (A-T mutated)	0.774698	0.201413	0.939101	1.72928	1
P05164	MPO	Myeloperoxidase (MPO) (EC 1.11.2.2) [Cleaved into: Myeloperoxidase; 89 kDa myeloperoxidase; 84 kDa myeloperoxidase; Myeloperoxidase light chain; Myeloperoxidase heavy chain]	0.203504	0.53678	0.550167	1.72548	1
Q13153	PAK1	Serine/threonine-protein kinase PAK 1 (EC 2.7.11.1) (Alpha-PAK) (p21-activated kinase 1) (PAK-1) (p65-PAK)	0.464694	0.347087	0.781917	1.70844	1
O14684	PTGES	Prostaglandin E synthase (EC 5.3.99.3) (Glutathione peroxidase PTGES) (EC 1.11.1.-) (Glutathione transferase PTGES) (EC 2.5.1.18) (Microsomal glutathione S-transferase 1-like 1) (MGST1-L1) (Microsomal prostaglandin E synthase 1) (MPGES-1) (p53-induced gene 12 protein)	0.45315	0.635847	0.15646	1.65473	1
Q96EB6	SIRT1	NAD-dependent protein deacetylase sirtuin-1 (hSIRT1) (EC 2.3.1.286) (NAD-dependent protein deacylase sirtuin-1) (EC 2.3.1.-) (Regulatory protein SIR2 homolog 1) (SIR2-like protein 1) (hSIR2) [Cleaved into: SirtT1 75 kDa fragment (75SirT1)]	0.286464	0.45712	0.578376	1.63585	1
P28074	PSMB5	Proteasome subunit beta type-5 (EC 3.4.25.1) (Macropain epsilon chain) (Multicatalytic endopeptidase complex epsilon chain) (Proteasome chain 6) (Proteasome epsilon chain) (Proteasome subunit MB1) (Proteasome subunit X)	0.283903	0.47232	0.543939	1.63053	1
Q08881	ITK	Tyrosine-protein kinase ITK/TSK (EC 2.7.10.2) (Interleukin-2-inducible T-cell kinase) (IL-2-inducible T-cell kinase) (Kinase EMT) (T-cell-specific kinase) (Tyrosine-protein kinase Lyk)	0.163508	0.554467	0.422047	1.61273	1
Q06124	PTPN11	Tyrosine-protein phosphatase non-receptor type 11 (EC 3.1.3.48) (Protein-tyrosine phosphatase 1D) (PTP-1D) (Protein-tyrosine phosphatase 2C) (PTP-2C) (SH-PTP2) (SHP-2) (Shp2) (SH-PTP3)	0.151304	0.45656	0.612953	1.60173	1
P61073	CXCR4	C-X-C chemokine receptor type 4 (CXC-R4) (CXCR-4) (FB22) (Fusin) (HM89) (LCR1) (Leukocyte-derived seven transmembrane domain receptor) (LESTR) (Lipopolysaccharide-associated protein 3) (LAP-3) (LPS-associated protein 3) (NPYRL) (Stromal cell-derived factor 1 receptor) (SDF-1 receptor) (CD antigen CD184)	0.282262	0.401787	0.64797	1.59267	1
P25025	CXCR2	C-X-C chemokine receptor type 2 (CXC-R2) (CXCR-2) (CDw128b) (GRO/MGSA receptor) (High affinity interleukin-8 receptor B) (IL-8R B) (IL-8 receptor type 2) (CD antigen CD182)	0.0278354	0.518907	0.449418	1.50115	1
O75460	ERN1	Serine/threonine-protein kinase/endoribonuclease IRE1 (Endoplasmic reticulum-to-nucleus signaling 1) (Inositol-requiring protein 1) (hIRE1p) (Ire1-alpha) (IRE1a) [Includes: Serine/threonine-protein kinase (EC 2.7.11.1); Endoribonuclease (EC 3.1.26.-)]	0.680622	0.294413	0.557043	1.48618	1
Q15418	RPS6KA1	Ribosomal protein S6 kinase alpha-1 (S6K-alpha-1) (EC 2.7.11.1) (90 kDa ribosomal protein S6 kinase 1) (p90-RSK 1) (p90RSK1) (p90S6K) (MAP kinase-activated protein kinase 1a) (MAPK-activated protein kinase 1a) (MAPKAP kinase 1a) (MAPKAPK-1a) (Ribosomal S6 kinase 1) (RSK-1)	0.831994	0.3245	0.414627	1.47962	1
P08514	ITGA2B	Integrin alpha-IIb (GPalpha IIb) (GPIIb) (Platelet membrane glycoprotein IIb) (CD antigen CD41) [Cleaved into: Integrin alpha-IIb heavy chain; Integrin alpha-IIb light chain, form 1; Integrin alpha-IIb light chain, form 2]	0.0782315	0.3248	0.778954	1.46767	1
P30530	AXL	Tyrosine-protein kinase receptor UFO (EC 2.7.10.1) (AXL oncogene)	0.379651	0.536467	0.163667	1.42643	1
P01584	IL1B	Interleukin-1 beta (IL-1 beta) (Catabolin)	0.206047	0.137567	1	1.37816	1
P18848	ATF4	Cyclic AMP-dependent transcription factor ATF-4 (cAMP-dependent transcription factor ATF-4) (Activating transcription factor 4) (Cyclic AMP-responsive element-binding protein 2) (CREB-2) (cAMP-responsive element-binding protein 2) (Tax-responsive enhancer element-binding protein 67) (TaxREB67)	0.703955	0.00666667	1	1.36531	1
P10145	IL8	Interleukin-8 (IL-8) (C-X-C motif chemokine 8) (Chemokine (C-X-C motif) ligand 8) (Emoctakin) (Granulocyte chemotactic protein 1) (GCP-1) (Monocyte-derived neutrophil chemotactic factor) (MDNCF) (Monocyte-derived neutrophil-activating peptide) (MONAP) (Neutrophil-activating protein 1) (NAP-1) (Protein 3-10C) (T-cell chemotactic factor) [Cleaved into: MDNCF-a (GCP/IL-8 protein IV) (IL8/NAP1 form I…	0.196708	0.130373	1	1.3591	1
P25024	CXCR1	C-X-C chemokine receptor type 1 (CXC-R1) (CXCR-1) (CDw128a) (High affinity interleukin-8 receptor A) (IL-8R A) (IL-8 receptor type 1) (CD antigen CD181)	0.165566	0.42318	0.400861	1.33	1
O60603	TLR2	Toll-like receptor 2 (EC 3.2.2.6) (Toll/interleukin-1 receptor-like protein 4) (CD antigen CD282)	0.212556	0.0805067	1	1.26729	1
P25116	F2R	Proteinase-activated receptor 1 (PAR-1) (Coagulation factor II receptor) (Thrombin receptor)	0.203838	0.319587	0.513619	1.25471	1
P19784	CSNK2A2	Casein kinase II subunit alpha' (CK II alpha') (EC 2.7.11.1)	0.0965799	0.322527	0.529733	1.22308	1
P15336	ATF2	Cyclic AMP-dependent transcription factor ATF-2 (cAMP-dependent transcription factor ATF-2) (Activating transcription factor 2) (Cyclic AMP-responsive element-binding protein 2) (CREB-2) (cAMP-responsive element-binding protein 2) (HB16) (cAMP response element-binding protein CRE-BP1)	0.497047	0.00666667	0.956052	1.21791	1
P29350	PTPN6	Tyrosine-protein phosphatase non-receptor type 6 (EC 3.1.3.48) (Hematopoietic cell protein-tyrosine phosphatase) (Protein-tyrosine phosphatase 1C) (PTP-1C) (Protein-tyrosine phosphatase SHP-1) (SH-PTP1)	0.280669	0.245887	0.56834	1.20045	1
P42224	STAT1	Signal transducer and activator of transcription 1-alpha/beta (Transcription factor ISGF-3 components p91/p84)	0.224451	0.0425267	1	1.19728	1
P30531	SLC6A1	Sodium- and chloride-dependent GABA transporter 1 (GAT-1) (Solute carrier family 6 member 1)	0.0888587	0.520153	0.104667	1.1894	1
Q14790	CASP8	Caspase-8 (CASP-8) (EC 3.4.22.61) (Apoptotic cysteine protease) (Apoptotic protease Mch-5) (CAP4) (FADD-homologous ICE/ced-3-like protease) (FADD-like ICE) (FLICE) (ICE-like apoptotic protease 5) (MORT1-associated ced-3 homolog) (MACH) [Cleaved into: Caspase-8 subunit p18; Caspase-8 subunit p10]	0.15004	0.0558333	1	1.18669	1
P04440	HLA-DPB1	HLA class II histocompatibility antigen, DP beta 1 chain (HLA class II histocompatibility antigen, DP(W4) beta chain) (MHC class II antigen DPB1)	0.327083	0	1	1.16354	1
P20036	HLA-DPA1	HLA class II histocompatibility antigen, DP alpha 1 chain (DP(W3)) (DP(W4)) (HLA-SB alpha chain) (MHC class II DP3-alpha) (MHC class II DPA1)	0.311804	0	1	1.1559	1
P04637	TP53	Cellular tumor antigen p53 (Antigen NY-CO-13) (Phosphoprotein p53) (Tumor suppressor p53)	0.100447	0.0416733	1	1.13357	1
P10321	HLA-C	HLA class I histocompatibility antigen, C alpha chain (HLA-C) (HLA-Cw) (Human leukocyte antigen C)	0.284096	0.00574667	0.979874	1.13342	1
P01889	HLA-B	HLA class I histocompatibility antigen, B alpha chain (Human leukocyte antigen B) (HLA-B)	0.254267	0.00666667	0.979874	1.12034	1
O14786	NRP1	Neuropilin-1 (Vascular endothelial cell growth factor 165 receptor) (CD antigen CD304)	0.383357	0.202633	0.515335	1.11228	1
P25963	NFKBIA	NF-kappa-B inhibitor alpha (I-kappa-B-alpha) (IkB-alpha) (IkappaBalpha) (Major histocompatibility complex enhancer-binding protein MAD3)	0.104817	0.0294867	1	1.11138	1
O95467	GNAS	Neuroendocrine secretory protein 55 (NESP55) [Cleaved into: LHAL tetrapeptide; GPIPIRRH peptide]	0.296512	0	0.959051	1.10731	1
P01909	HLA-DQA1	HLA class II histocompatibility antigen, DQ alpha 1 chain (DC-1 alpha chain) (DC-alpha) (HLA-DCA) (MHC class II DQA1)	0.205471	0	1	1.10274	1
P22001	KCNA3	Potassium voltage-gated channel subfamily A member 3 (HGK5) (HLK3) (HPCN3) (Voltage-gated K(+) channel HuKIII) (Voltage-gated potassium channel subunit Kv1.3)	0.139641	0.50552	0	1.08086	1
P21453	S1PR1	Sphingosine 1-phosphate receptor 1 (S1P receptor 1) (S1P1) (Endothelial differentiation G-protein coupled receptor 1) (Sphingosine 1-phosphate receptor Edg-1) (S1P receptor Edg-1) (CD antigen CD363)	0.143363	0.3847	0.221005	1.06209	1
P05107	ITGB2	Integrin beta-2 (Cell surface adhesion glycoproteins LFA-1/CR3/p150,95 subunit beta) (Complement receptor C3 subunit beta) (CD antigen CD18)	0.198565	0.008	0.943426	1.05871	1
P50052	AGTR2	Type-2 angiotensin II receptor (Angiotensin II type-2 receptor) (AT2)	0.0603783	0.436467	0.154067	1.05719	1
Q9UM07	PADI4	Protein-arginine deiminase type-4 (EC 3.5.3.15) (HL-60 PAD) (Peptidylarginine deiminase IV) (Protein-arginine deiminase type IV)	0.148831	0.277787	0.426667	1.05666	1
P48023	FASLG	Tumor necrosis factor ligand superfamily member 6 (Apoptosis antigen ligand) (APTL) (CD95 ligand) (CD95-L) (Fas antigen ligand) (Fas ligand) (FasL) (CD antigen CD178) [Cleaved into: Tumor necrosis factor ligand superfamily member 6, membrane form; Tumor necrosis factor ligand superfamily member 6, soluble form (Receptor-binding FasL ectodomain) (Soluble Fas ligand) (sFasL); ADAM10-processed FasL …	0.0889038	0	1	1.04445	1
Q13873	BMPR2	Bone morphogenetic protein receptor type-2 (BMP type-2 receptor) (BMPR-2) (EC 2.7.11.30) (Bone morphogenetic protein receptor type II) (BMP type II receptor) (BMPR-II)	0.347561	0.245247	0.354771	1.01905	1
P11215	ITGAM	Integrin alpha-M (CD11 antigen-like family member B) (CR-3 alpha chain) (Cell surface glycoprotein MAC-1 subunit alpha) (Leukocyte adhesion receptor MO1) (Neutrophil adherence receptor) (CD antigen CD11b)	0.188773	0.0113	0.896049	1.01304	1
Q9NZJ5	EIF2AK3	Eukaryotic translation initiation factor 2-alpha kinase 3 (EC 2.7.11.1) (PRKR-like endoplasmic reticulum kinase) (Pancreatic eIF2-alpha kinase) (HsPEK)	0.0938677	0.15738	0.639823	1.00152	1
O75015	FCGR3B	Low affinity immunoglobulin gamma Fc region receptor III-B (Fc-gamma RIII-beta) (CD16-I) (Fc-gamma RIII) (Fc-gamma RIIIb) (FcRIII) (FcRIIIb) (FcR-10) (IgG Fc receptor III-1) (CD antigen CD16b)	0.363239	0.00269333	0.806999	0.994005	1
P21730	C5AR1	C5a anaphylatoxin chemotactic receptor 1 (C5a anaphylatoxin chemotactic receptor) (C5a-R) (C5aR) (CD antigen CD88)	0.0258176	0.21674	0.53963	0.986019	1
O95467	GNAS	Neuroendocrine secretory protein 55 (NESP55) [Cleaved into: LHAL tetrapeptide; GPIPIRRH peptide]	0.0379499	0	0.959051	0.978026	1
P48551	IFNAR2	Interferon alpha/beta receptor 2 (IFN-R-2) (IFN-alpha binding protein) (IFN-alpha/beta receptor 2) (Interferon alpha binding protein) (Type I interferon receptor 2)	0.180443	0.00666667	0.866645	0.9702	1
P04818	TYMS	Thymidylate synthase (TS) (TSase) (EC 2.1.1.45)	0.45531	0.270613	0.189348	0.958229	1
O75293	GADD45B	Growth arrest and DNA damage-inducible protein GADD45 beta (Myeloid differentiation primary response protein MyD118) (Negative growth regulatory protein MyD118)	0.00432551	0	0.931525	0.933688	1
P42229	STAT5A	Signal transducer and activator of transcription 5A	0.211943	0.0119133	0.784642	0.91444	1
P13500	CCL2	C-C motif chemokine 2 (HC11) (Monocyte chemoattractant protein 1) (Monocyte chemotactic and activating factor) (MCAF) (Monocyte chemotactic protein 1) (MCP-1) (Monocyte secretory protein JE) (Small-inducible cytokine A2)	0.212076	0.0166667	0.773444	0.912816	1
P14778	IL1R1	Interleukin-1 receptor type 1 (IL-1R-1) (IL-1RT-1) (IL-1RT1) (EC 3.2.2.6) (CD121 antigen-like family member A) (Interleukin-1 receptor alpha) (IL-1R-alpha) (Interleukin-1 receptor type I) (p80) (CD antigen CD121a) [Cleaved into: Interleukin-1 receptor type 1, membrane form (mIL-1R1) (mIL-1RI); Interleukin-1 receptor type 1, soluble form (sIL-1R1) (sIL-1RI)]	0.137254	0	0.839789	0.908417	1
P04141	CSF2	Granulocyte-macrophage colony-stimulating factor (GM-CSF) (Colony-stimulating factor) (CSF) (Molgramostin) (Sargramostim)	0.000172052	0.0126133	0.881	0.906313	1
P00441	SOD1	Superoxide dismutase [Cu-Zn] (EC 1.15.1.1) (Superoxide dismutase 1) (hSod1)	0.538537	0.07134	0.487124	0.899073	1
P08571	CD14	Monocyte differentiation antigen CD14 (Myeloid cell-specific leucine-rich glycoprotein) (CD antigen CD14) [Cleaved into: Monocyte differentiation antigen CD14, urinary form; Monocyte differentiation antigen CD14, membrane-bound form]	0.173897	0	0.797923	0.884872	1
Q9UDY8	MALT1	Mucosa-associated lymphoid tissue lymphoma translocation protein 1 (EC 3.4.22.-) (MALT lymphoma-associated translocation) (Paracaspase)	0.0516002	0.146953	0.559198	0.878904	1
P08637	FCGR3A	Low affinity immunoglobulin gamma Fc region receptor III-A (IgG Fc receptor III-A) (CD16-II) (CD16a antigen) (Fc-gamma RIII-alpha) (Fc-gamma RIII) (Fc-gamma RIIIa) (FcRIII) (FcRIIIa) (FcgammaRIIIA) (FcR-10) (IgG Fc receptor III-2) (CD antigen CD16a)	0.117161	0.00272667	0.806999	0.871033	1
P15144	ANPEP	Aminopeptidase N (AP-N) (hAPN) (EC 3.4.11.2) (Alanyl aminopeptidase) (Aminopeptidase M) (AP-M) (Microsomal aminopeptidase) (Myeloid plasma membrane glycoprotein CD13) (gp150) (CD antigen CD13)	0.18753	0.23646	0.293438	0.860123	1
P01730	CD4	T-cell surface glycoprotein CD4 (T-cell surface antigen T4/Leu-3) (CD antigen CD4)	0.0474555	0.00543333	0.815533	0.850127	1
P16871	IL7R	Interleukin-7 receptor subunit alpha (IL-7 receptor subunit alpha) (IL-7R subunit alpha) (IL-7R-alpha) (IL-7RA) (CDw127) (CD antigen CD127)	0.682308	0	0.506845	0.847999	1
Q9Y478	PRKAB1	5'-AMP-activated protein kinase subunit beta-1 (AMPK subunit beta-1) (AMPKb)	0.147809	0.1088	0.556437	0.847942	1
Q2M2I8	AAK1	AP2-associated protein kinase 1 (EC 2.7.11.1) (Adaptor-associated kinase 1)	0.376895	0.32876	0	0.845968	1
P50591	TNFSF10	Tumor necrosis factor ligand superfamily member 10 (Apo-2 ligand) (Apo-2L) (TNF-related apoptosis-inducing ligand) (Protein TRAIL) (CD antigen CD253)	0.405501	0	0.623778	0.826528	1
P08575	PTPRC	Receptor-type tyrosine-protein phosphatase C (EC 3.1.3.48) (Leukocyte common antigen) (L-CA) (T200) (CD antigen CD45)	0.273293	0.13584	0.413235	0.821561	1
O14976	GAK	Cyclin-G-associated kinase (EC 2.7.11.1)	0.572771	0.25624	0	0.798866	1
P35610	SOAT1	Sterol O-acyltransferase 1 (EC 2.3.1.26) (Acyl-coenzyme A:cholesterol acyltransferase 1) (ACAT-1) (Cholesterol acyltransferase 1)	0.385458	0.293567	0.0164992	0.796361	1
P16109	SELP	P-selectin (CD62 antigen-like family member P) (Granule membrane protein 140) (GMP-140) (Leukocyte-endothelial cell adhesion molecule 3) (LECAM3) (Platelet activation dependent granule-external membrane protein) (PADGEM) (CD antigen CD62P)	0.152318	0.0721733	0.573328	0.793834	1
Q6FI13	H2AC18; H2AC19	Histone H2A type 2-A (H2A-clustered histone 18) (H2A-clustered histone 19) (Histone H2A.2) (Histone H2A/o)	0.0163199	0	0.7725	0.78066	1
P29965	CD40LG	CD40 ligand (CD40-L) (T-cell antigen Gp39) (TNF-related activation protein) (TRAP) (Tumor necrosis factor ligand superfamily member 5) (CD antigen CD154) [Cleaved into: CD40 ligand, membrane form; CD40 ligand, soluble form (sCD40L)]	0.0272035	0	0.765849	0.779451	1
P49913	CAMP	Cathelicidin antimicrobial peptide (18 kDa cationic antimicrobial protein) (CAP-18) (hCAP-18) [Cleaved into: Antibacterial peptide FALL-39 (FALL-39 peptide antibiotic); Antibacterial peptide LL-37]	0.33558	0.04066	0.527452	0.776562	1
P22894	MMP8	Neutrophil collagenase (EC 3.4.24.34) (Matrix metalloproteinase-8) (MMP-8) (PMNL collagenase) (PMNL-CL)	0.106076	0.35698	0	0.766998	1
P27695	APEX1	DNA-(apurinic or apyrimidinic site) endonuclease (EC 3.1.-.-) (APEX nuclease) (APEN) (Apurinic-apyrimidinic endonuclease 1) (AP endonuclease 1) (APE-1) (REF-1) (Redox factor-1) [Cleaved into: DNA-(apurinic or apyrimidinic site) endonuclease, mitochondrial]	0.401968	0.221	0.121667	0.764651	1
P61769	B2M	Beta-2-microglobulin [Cleaved into: Beta-2-microglobulin form pI 5.3]	0.15239	0.00609333	0.672079	0.760461	1
P61978	HNRPK	Heterogeneous nuclear ribonucleoprotein K (hnRNP K) (Transformation up-regulated nuclear protein) (TUNP)	0.485633	0	0.517318	0.760134	1
P62942	FKBP1A	Peptidyl-prolyl cis-trans isomerase FKBP1A (PPIase FKBP1A) (EC 5.2.1.8) (12 kDa FK506-binding protein) (12 kDa FKBP) (FKBP-12) (Calstabin-1) (FK506-binding protein 1A) (FKBP-1A) (Immunophilin FKBP12) (Rotamase)	0.432041	0.269527	0	0.755074	1
P10747	CD28	T-cell-specific surface glycoprotein CD28 (TP44) (CD antigen CD28)	0.0976255	0	0.705981	0.754794	1
Q9Y2I1	NISCH	Nischarin (Imidazoline receptor 1) (I-1) (IR1) (Imidazoline receptor antisera-selected protein) (hIRAS) (Imidazoline-1 receptor) (I1R) (Imidazoline-1 receptor candidate protein) (I-1 receptor candidate protein) (I1R candidate protein)	0.608167	0.225113	0	0.75431	1
P27348	YWHAQ	14-3-3 protein theta (14-3-3 protein T-cell) (14-3-3 protein tau) (Protein HS1)	0.335996	0.00365333	0.561166	0.73647	1
P04233	CD74	HLA class II histocompatibility antigen gamma chain (HLA-DR antigens-associated invariant chain) (Ia antigen-associated invariant chain) (Ii) (CD antigen CD74) [Cleaved into: Class-II-associated invariant chain peptide (CLIP)]	0.779589	0	0.342176	0.731971	1
P02751	FN1	Fibronectin (FN) (Cold-insoluble globulin) (CIG) [Cleaved into: Anastellin; Ugl-Y1; Ugl-Y2; Ugl-Y3]	0.135496	0.00666667	0.646283	0.727364	1
P36578	RPL4	60S ribosomal protein L4 (60S ribosomal protein L1) (Large ribosomal subunit protein uL4)	0.588078	0	0.432042	0.726081	1
P15311	VIL2	Ezrin (Cytovillin) (Villin-2) (p81)	0.437026	0.00537333	0.488125	0.717385	1
P16278	GLB1	Beta-galactosidase (EC 3.2.1.23) (Acid beta-galactosidase) (Lactase) (Elastin receptor 1)	0.688046	0.0243533	0.322021	0.71475	1
P20591	MX1	Interferon-induced GTP-binding protein Mx1 (Interferon-induced protein p78) (IFI-78K) (Interferon-regulated resistance GTP-binding protein MxA) (Myxoma resistance protein 1) (Myxovirus resistance protein 1) [Cleaved into: Interferon-induced GTP-binding protein Mx1, N-terminally processed]	0.256727	0	0.578027	0.706391	1
P09341	CXCL1	Growth-regulated alpha protein (C-X-C motif chemokine 1) (GRO-alpha(1-73)) (Melanoma growth stimulatory activity) (MGSA) (Neutrophil-activating protein 3) (NAP-3) [Cleaved into: GRO-alpha(4-73); GRO-alpha(5-73); GRO-alpha(6-73)]	0.113764	0	0.645201	0.702083	1
P19875	CXCL2	C-X-C motif chemokine 2 (Growth-regulated protein beta) (Gro-beta) (Macrophage inflammatory protein 2-alpha) (MIP2-alpha) [Cleaved into: GRO-beta(5-73) (GRO-beta-T) (Hematopoietic synergistic factor) (HSF) (SB-251353)]	0.088085	0	0.645201	0.689243	1
P40189	IL6ST	Interleukin-6 receptor subunit beta (IL-6 receptor subunit beta) (IL-6R subunit beta) (IL-6R-beta) (IL-6RB) (CDw130) (Interleukin-6 signal transducer) (Membrane glycoprotein 130) (gp130) (Oncostatin-M receptor subunit alpha) (CD antigen CD130)	0.0868551	0	0.642857	0.686285	1
Q9UBU9	NXF1	Nuclear RNA export factor 1 (Tip-associated protein) (Tip-associating protein) (mRNA export factor TAP)	0.34981	0	0.510087	0.684992	1
P09603	CSF1	Macrophage colony-stimulating factor 1 (CSF-1) (M-CSF) (MCSF) (Lanimostim) [Cleaved into: Processed macrophage colony-stimulating factor 1]	0.0304699	0	0.658654	0.673889	1
O00767	SCD	Stearoyl-CoA desaturase (hSCD1) (EC 1.14.19.1) (Acyl-CoA desaturase) (Delta(9)-desaturase) (Delta-9 desaturase) (Fatty acid desaturase)	0.168605	0.18704	0.199695	0.658077	1
Q13651	IL10RA	Interleukin-10 receptor subunit alpha (IL-10 receptor subunit alpha) (IL-10R subunit alpha) (IL-10RA) (CDw210a) (Interleukin-10 receptor subunit 1) (IL-10R subunit 1) (IL-10R1) (CD antigen CD210)	0.432979	0	0.441378	0.657868	1
P09871	C1S	Complement C1s subcomponent (EC 3.4.21.42) (C1 esterase) (Complement component 1 subcomponent s) [Cleaved into: Complement C1s subcomponent heavy chain; Complement C1s subcomponent light chain]	0.0971589	0.02816	0.540333	0.645233	1
P37840	SNCA	Alpha-synuclein (Non-A beta component of AD amyloid) (Non-A4 component of amyloid precursor) (NACP)	0.0852819	0.1324	0.332059	0.6395	1
P41968	MC3R	Melanocortin receptor 3 (MC3-R)	0.22346	0.26372	0	0.63917	1
O43451	MGAM	Maltase-glucoamylase (Alpha-1,4-glucosidase) (EC 3.2.1.20)	0.195396	0.16778	0.190963	0.624221	1
P29728	OAS2	2'-5'-oligoadenylate synthase 2 ((2-5')oligo(A) synthase 2) (2-5A synthase 2) (EC 2.7.7.84) (p69 OAS / p71 OAS) (p69OAS / p71OAS)	0.0130161	0	0.616115	0.622623	1
P04179	SOD2	Superoxide dismutase [Mn], mitochondrial (EC 1.15.1.1)	0.330802	0	0.45481	0.620211	1
P19367	HK1	Hexokinase-1 (EC 2.7.1.1) (Brain form hexokinase) (Hexokinase type I) (HK I) (Hexokinase-A)	0.372333	0.01672	0.39974	0.619346	1
P12838	DEFA4	Neutrophil defensin 4 (Defensin, alpha 4) (HNP-4) (HP-4)	0.377583	0	0.409534	0.598326	1
O14980	XPO1	Exportin-1 (Exp1) (Chromosome region maintenance 1 protein homolog)	0.0564881	0.00666667	0.553445	0.595023	1
Q14145	KEAP1	Kelch-like ECH-associated protein 1 (Cytosolic inhibitor of Nrf2) (INrf2) (Kelch-like protein 19)	0.0234684	0.0836667	0.407333	0.586401	1
O75369	FLNB	Filamin-B (FLN-B) (ABP-278) (ABP-280 homolog) (Actin-binding-like protein) (Beta-filamin) (Filamin homolog 1) (Fh1) (Filamin-3) (Thyroid autoantigen) (Truncated actin-binding protein) (Truncated ABP)	0.334828	0	0.406667	0.574081	1
P48029	SLC6A8	Sodium- and chloride-dependent creatine transporter 1 (CT1) (Creatine transporter 1) (Solute carrier family 6 member 8)	0.216067	0.23282	0	0.573673	1
P05089	ARG1	Arginase-1 (EC 3.5.3.1) (Liver-type arginase) (Type I arginase)	0.463074	0.0178867	0.297528	0.564838	1
P43250	GRK6	G protein-coupled receptor kinase 6 (EC 2.7.11.16) (G protein-coupled receptor kinase GRK6)	0.154731	0.09552	0.294834	0.563239	1
P69905	HBA2	Hemoglobin subunit alpha (Alpha-globin) (Hemoglobin alpha chain)	0.384909	0.0666667	0.232314	0.558102	1
Q00403	GTF2B	Transcription initiation factor IIB (EC 2.3.1.48) (General transcription factor TFIIB) (S300-II)	0.464084	0	0.317571	0.549613	1
P01732	CD8A	T-cell surface glycoprotein CD8 alpha chain (T-lymphocyte differentiation antigen T8/Leu-2) (CD antigen CD8a)	0.01802	0	0.531797	0.540807	1
Q9P289	STK26	Serine/threonine-protein kinase 26 (EC 2.7.11.1) (MST3 and SOK1-related kinase) (Mammalian STE20-like protein kinase 4) (MST-4) (STE20-like kinase MST4) (Serine/threonine-protein kinase MASK)	0.0284777	0.26282	0	0.539879	1
P78504	JAG1	Protein jagged-1 (Jagged1) (hJ1) (CD antigen CD339)	0.183233	0	0.447168	0.538785	1
Q03135	CAV1	Caveolin-1	0.101061	0	0.485953	0.536483	1
P49281	SLC11A2	Natural resistance-associated macrophage protein 2 (NRAMP 2) (Divalent cation transporter 1) (Divalent metal transporter 1) (DMT-1) (Solute carrier family 11 member 2)	0.332458	0.05052	0.266158	0.533428	1
P14618	PKM2	Pyruvate kinase PKM (EC 2.7.1.40) (Cytosolic thyroid hormone-binding protein) (CTHBP) (Opa-interacting protein 3) (OIP-3) (Pyruvate kinase 2/3) (Pyruvate kinase muscle isozyme) (Thyroid hormone-binding protein 1) (THBP1) (Tumor M2-PK) (p58)	0.0736267	0.0106667	0.459415	0.517562	1
P57764	GSDMDC1	Gasdermin-D (Gasdermin domain-containing protein 1) [Cleaved into: Gasdermin-D, N-terminal (GSDMD-NT) (hGSDMD-NTD); Gasdermin-D, C-terminal (GSDMD-CT) (hGSDMD-CTD)]	0.0187717	0	0.508092	0.517478	1
P20023	CR2	Complement receptor type 2 (Cr2) (Complement C3d receptor) (Epstein-Barr virus receptor) (EBV receptor) (CD antigen CD21)	0.265656	0	0.383663	0.516491	1
P10599	TXN	Thioredoxin (Trx) (ATL-derived factor) (ADF) (Surface-associated sulphydryl protein) (SASP) (allergen Hom s Trx)	0.237057	0	0.397667	0.516195	1
Q01726	MC1R	Melanocyte-stimulating hormone receptor (MSH-R) (Melanocortin receptor 1) (MC1-R)	0.0470202	0.237513	0.011	0.509537	1
P20810	CAST	Calpastatin (Calpain inhibitor) (Sperm BS-17 component)	0.405969	0	0.296	0.498984	1
P32248	CCR7	C-C chemokine receptor type 7 (C-C CKR-7) (CC-CKR-7) (CCR-7) (BLR2) (CDw197) (Epstein-Barr virus-induced G-protein coupled receptor 1) (EBI1) (EBV-induced G-protein coupled receptor 1) (MIP-3 beta receptor) (CD antigen CD197)	0.139098	0.04608	0.330445	0.492155	1
Q8NHW4	CCL4L2	C-C motif chemokine 4-like (Lymphocyte activation gene 1 protein) (LAG-1) (Macrophage inflammatory protein 1-beta) (MIP-1-beta) (Monocyte adherence-induced protein 5-alpha) (Small-inducible cytokine A4-like)	0.0294612	0.00498667	0.467345	0.492049	1
Q05086	UBE3A	Ubiquitin-protein ligase E3A (EC 2.3.2.26) (E6AP ubiquitin-protein ligase) (HECT-type ubiquitin transferase E3A) (Human papillomavirus E6-associated protein) (Oncogenic protein-associated protein E6-AP) (Renal carcinoma antigen NY-REN-54)	0.121392	0	0.430896	0.491592	1
P41182	BCL6	B-cell lymphoma 6 protein (BCL-6) (B-cell lymphoma 5 protein) (BCL-5) (Protein LAZ-3) (Zinc finger and BTB domain-containing protein 27) (Zinc finger protein 51)	0.0806558	0.0340867	0.379952	0.488453	1
P01042	KNG1	Kininogen-1 (Alpha-2-thiol proteinase inhibitor) (Fitzgerald factor) (High molecular weight kininogen) (HMWK) (Williams-Fitzgerald-Flaujeac factor) [Cleaved into: Kininogen-1 heavy chain; T-kinin (Ile-Ser-Bradykinin); Bradykinin (Kallidin I); Lysyl-bradykinin (Kallidin II); Kininogen-1 light chain; Low molecular weight growth-promoting factor]	0.0763286	0.00666667	0.428754	0.480251	1
O00327	ARNTL	Aryl hydrocarbon receptor nuclear translocator-like protein 1 (Basic-helix-loop-helix-PAS protein MOP3) (Brain and muscle ARNT-like 1) (Class E basic helix-loop-helix protein 5) (bHLHe5) (Member of PAS protein 3) (PAS domain-containing protein 3) (bHLH-PAS protein JAP3)	0.609893	0	0.170491	0.475437	1
P21589	NT5E	5'-nucleotidase (5'-NT) (EC 3.1.3.5) (Ecto-5'-nucleotidase) (CD antigen CD73)	0.292394	0.0855267	0.153867	0.471118	1
P18827	SDC1	Syndecan-1 (SYND1) (CD antigen CD138)	0.14734	0	0.397142	0.470812	1
P01033	TIMP1	Metalloproteinase inhibitor 1 (Erythroid-potentiating activity) (EPA) (Fibroblast collagenase inhibitor) (Collagenase inhibitor) (Tissue inhibitor of metalloproteinases 1) (TIMP-1)	0.720594	0	0.107	0.467297	1
P68871	HBB	Hemoglobin subunit beta (Beta-globin) (Hemoglobin beta chain) [Cleaved into: LVV-hemorphin-7; Spinorphin]	0.304898	0.0403	0.232314	0.465363	1
Q15389	ANGPT1	Angiopoietin-1 (ANG-1)	0.0683452	0	0.430351	0.464523	1
Q8WV28	BLNK	B-cell linker protein (B-cell adapter containing a SH2 domain protein) (B-cell adapter containing a Src homology 2 domain protein) (Cytoplasmic adapter protein) (Src homology 2 domain-containing leukocyte protein of 65 kDa) (SLP-65)	0.0284777	0	0.441847	0.456086	1
P11836	MS4A1	B-lymphocyte antigen CD20 (B-lymphocyte surface antigen B1) (Bp35) (Leukocyte surface antigen Leu-16) (Membrane-spanning 4-domains subfamily A member 1) (CD antigen CD20)	0.408371	0	0.251667	0.455852	1
O15123	ANGPT2	Angiopoietin-2 (ANG-2)	0.0313919	0.00206667	0.434389	0.454219	1
P14550	AKR1A1	Aldo-keto reductase family 1 member A1 (EC 1.1.1.2) (EC 1.1.1.372) (EC 1.1.1.54) (Alcohol dehydrogenase [NADP(+)]) (Aldehyde reductase) (Glucuronate reductase) (EC 1.1.1.19) (Glucuronolactone reductase) (EC 1.1.1.20)	0.305564	0.0621333	0.173721	0.45077	1
P60174	TPI1	Triosephosphate isomerase (TIM) (EC 5.3.1.1) (Methylglyoxal synthase) (EC 4.2.3.3) (Triose-phosphate isomerase)	0.266877	0.01212	0.290105	0.447783	1
P13591	NCAM1	Neural cell adhesion molecule 1 (N-CAM-1) (NCAM-1) (CD antigen CD56)	0.377837	0	0.258565	0.447484	1
Q13241	KLRD1	Natural killer cells antigen CD94 (KP43) (Killer cell lectin-like receptor subfamily D member 1) (NK cell receptor) (CD antigen CD94)	0.121737	0	0.383933	0.444802	1
P62491	RAB11A	Ras-related protein Rab-11A (Rab-11) (EC 3.6.5.2) (YL8)	0.280075	0.00421333	0.291774	0.440239	1
Q16875	PFKFB3	6-phosphofructo-2-kinase/fructose-2,6-bisphosphatase 3 (6PF-2-K/Fru-2,6-P2ase 3) (PFK/FBPase 3) (6PF-2-K/Fru-2,6-P2ase brain/placenta-type isozyme) (Renal carcinoma antigen NY-REN-56) (iPFK-2) [Includes: 6-phosphofructo-2-kinase (EC 2.7.1.105); Fructose-2,6-bisphosphatase (EC 3.1.3.46)]	0.0461656	0.0885867	0.234212	0.434468	1
P23771	GATA3	Trans-acting T-cell-specific transcription factor GATA-3 (GATA-binding factor 3)	0.158583	0	0.353006	0.432297	1
P07910	HNRNPC	Heterogeneous nuclear ribonucleoproteins C1/C2 (hnRNP C1/C2)	0.276051	0	0.285	0.423025	1
P26715	KLRC1	NKG2-A/NKG2-B type II integral membrane protein (CD159 antigen-like family member A) (NK cell receptor A) (NKG2-A/B-activating NK receptor) (CD antigen CD159a)	0.0618629	0	0.383933	0.414865	1
P20936	RASA1	Ras GTPase-activating protein 1 (GAP) (GTPase-activating protein) (RasGAP) (Ras p21 protein activator) (p120GAP)	0.2817	0	0.268307	0.409158	1
Q14032	BAAT	Bile acid-CoA:amino acid N-acyltransferase (BACAT) (BAT) (EC 2.3.1.65) (Bile acid-CoA thioesterase) (Choloyl-CoA hydrolase) (EC 3.1.2.27) (Glycine N-choloyltransferase) (Long-chain fatty-acyl-CoA hydrolase) (EC 3.1.2.2)	0.309892	0	0.231177	0.386123	1
Q9NR31	SAR1A	GTP-binding protein SAR1a (COPII-associated small GTPase)	0.280709	0	0.243009	0.383364	1
P48506	GCLC	Glutamate--cysteine ligase catalytic subunit (EC 6.3.2.2) (GCS heavy chain) (Gamma-ECS) (Gamma-glutamylcysteine synthetase)	0.182648	0.0133333	0.260302	0.378293	1
O43148	RNMT	mRNA cap guanine-N7 methyltransferase (EC 2.1.1.56) (RG7MT1) (mRNA (guanine-N(7))-methyltransferase) (mRNA cap methyltransferase) (hCMT1) (hMet) (hcm1p)	0.321117	0.00666667	0.204	0.377892	1
P43034	PAFAH1B1	Platelet-activating factor acetylhydrolase IB subunit beta (Lissencephaly-1 protein) (LIS-1) (PAF acetylhydrolase 45 kDa subunit) (PAF-AH 45 kDa subunit) (PAF-AH alpha) (PAFAH alpha)	0.442942	0	0.155753	0.377224	1
P80075	CCL8	C-C motif chemokine 8 (HC14) (Monocyte chemoattractant protein 2) (Monocyte chemotactic protein 2) (MCP-2) (Small-inducible cytokine A8) [Cleaved into: MCP-2(6-76)]	0.0482502	0.0112933	0.330445	0.377157	1
P26717	KLRC2	NKG2-C type II integral membrane protein (CD159 antigen-like family member C) (NK cell receptor C) (NKG2-C-activating NK receptor) (CD antigen CD159c)	0.0618629	0	0.343337	0.374268	1
Q15669	RHOH	Rho-related GTP-binding protein RhoH (GTP-binding protein TTF) (Translocation three four protein)	0.122613	0.00541333	0.300285	0.372418	1
Q8WXG1	RSAD2	Radical S-adenosyl methionine domain-containing protein 2 (EC 4.2.-.-) (Cytomegalovirus-induced gene 5 protein) (Viperin) (Virus inhibitory protein, endoplasmic reticulum-associated, interferon-inducible)	0.230495	0	0.256531	0.371779	1
Q9UL17	TBX21	T-box transcription factor TBX21 (T-box protein 21) (T-cell-specific T-box transcription factor T-bet) (Transcription factor TBLYM)	0.0513099	0	0.345465	0.37112	1
Q99581	FEV	Protein FEV (Fifth Ewing variant protein) (PC12 ETS domain-containing transcription factor 1) (PC12 ETS factor 1) (Pet-1)	0.0474555	0	0.345	0.368728	1
P26842	CD27	CD27 antigen (CD27L receptor) (T-cell activation antigen CD27) (T14) (Tumor necrosis factor receptor superfamily member 7) (CD antigen CD27)	0.464128	0	0.135	0.367064	1
Q14005	IL16	Pro-interleukin-16 [Cleaved into: Interleukin-16 (IL-16) (Lymphocyte chemoattractant factor) (LCF)]	0.454263	0	0.135	0.362132	1
P61916	NPC2	NPC intracellular cholesterol transporter 2 (Epididymal secretory protein E1) (Human epididymis-specific protein 1) (He1) (Niemann-Pick disease type C2 protein)	0.308576	0	0.195481	0.349769	1
P02788	LTF	Lactotransferrin (Lactoferrin) (EC 3.4.21.-) (Growth-inhibiting protein 12) (Talalactoferrin) [Cleaved into: Lactoferricin-H (Lfcin-H); Kaliocin-1; Lactoferroxin-A; Lactoferroxin-B; Lactoferroxin-C]	0.486636	0.0520533	0	0.347425	1
Q15648	MED1	Mediator of RNA polymerase II transcription subunit 1 (Activator-recruited cofactor 205 kDa component) (ARC205) (Mediator complex subunit 1) (Peroxisome proliferator-activated receptor-binding protein) (PBP) (PPAR-binding protein) (Thyroid hormone receptor-associated protein complex 220 kDa component) (Trap220) (Thyroid receptor-interacting protein 2) (TR-interacting protein 2) (TRIP-2) (Vitamin …	0.280692	0	0.205532	0.345878	1
P47992	XCL1	Lymphotactin (ATAC) (C motif chemokine 1) (Cytokine SCM-1) (Lymphotaxin) (SCM-1-alpha) (Small-inducible cytokine C1) (XC chemokine ligand 1)	0.0297946	0	0.330445	0.345343	1
P06280	GLA	Alpha-galactosidase A (EC 3.2.1.22) (Alpha-D-galactosidase A) (Alpha-D-galactoside galactohydrolase) (Galactosylgalactosylglucosylceramidase GLA) (Melibiase) (Agalsidase)	0.0593005	0.0123533	0.281449	0.335805	1
P03950	ANG	Angiogenin (EC 3.1.27.-) (Ribonuclease 5) (RNase 5)	0.227012	0.0166933	0.187	0.333892	1
Q15223	PVRL1	Nectin-1 (Herpes virus entry mediator C) (Herpesvirus entry mediator C) (HveC) (Herpesvirus Ig-like receptor) (HIgR) (Nectin cell adhesion molecule 1) (Poliovirus receptor-related protein 1) (CD antigen CD111)	0.157266	0	0.251147	0.329781	1
Q9Y6P5	SESN1	Sestrin-1 (EC 1.11.1.-) (p53-regulated protein PA26)	0.0807169	0	0.288735	0.329094	1
O75752	B3GALNT1	UDP-GalNAc:beta-1,3-N-acetylgalactosaminyltransferase 1 (Beta-1,3-GalNAc-T1) (EC 2.4.1.79) (Beta-1,3-galactosyltransferase 3) (Beta-1,3-GalTase 3) (Beta3Gal-T3) (Beta3GalT3) (b3Gal-T3) (Beta-3-Gx-T3) (Galactosylgalactosylglucosylceramide beta-D-acetyl-galactosaminyltransferase) (Globoside synthase) (UDP-N-acetylgalactosamine:globotriaosylceramide beta-1,3-N-acetylgalactosaminyltransferase)	0.323329	0	0.160231	0.321896	1
Q14207	NPAT	Protein NPAT (Nuclear protein of the ataxia telangiectasia mutated locus) (Nuclear protein of the ATM locus) (p220)	0.640153	0	0	0.320077	1
P33260	CYP2C18	Cytochrome P450 2C18 (EC 1.14.14.1) (CYPIIC18) (Cytochrome P450-6b/29c)	0.0238983	0.0755867	0.152833	0.315956	1
P30740	SERPINB1	Leukocyte elastase inhibitor (LEI) (Monocyte/neutrophil elastase inhibitor) (EI) (M/NEI) (Peptidase inhibitor 2) (PI-2) (Serpin B1)	0.577173	0.01368	0	0.315946	1
P52742	ZNF135	Zinc finger protein 135 (Zinc finger protein 61) (Zinc finger protein 78-like 1)	0.412131	0	0.107333	0.313399	1
P80188	LCN2	Neutrophil gelatinase-associated lipocalin (NGAL) (25 kDa alpha-2-microglobulin-related subunit of MMP-9) (Lipocalin-2) (Oncogene 24p3) (Siderocalin) (p25)	0.359167	0.00238667	0.124667	0.309023	1
Q9UQ35	SRRM2	Serine/arginine repetitive matrix protein 2 (300 kDa nuclear matrix antigen) (Serine/arginine-rich splicing factor-related nuclear matrix protein of 300 kDa) (SR-related nuclear matrix protein of 300 kDa) (Ser/Arg-related nuclear matrix protein of 300 kDa) (Splicing coactivator subunit SRm300) (Tax-responsive enhancer element-binding protein 803) (TaxREB803)	0.617148	0	0	0.308574	1
P31350	RRM2	Ribonucleoside-diphosphate reductase subunit M2 (EC 1.17.4.1) (Ribonucleotide reductase small chain) (Ribonucleotide reductase small subunit)	0.0953457	0.0133333	0.231517	0.305857	1
P05109	S100A8	Protein S100-A8 (Calgranulin-A) (Calprotectin L1L subunit) (Cystic fibrosis antigen) (CFAG) (Leukocyte L1 complex light chain) (Migration inhibitory factor-related protein 8) (MRP-8) (p8) (S100 calcium-binding protein A8) (Urinary stone protein band A)	0.267212	0.0233467	0.124667	0.304966	1
Q9NZQ3	NCKIPSD	NCK-interacting protein with SH3 domain (54 kDa VacA-interacting protein) (54 kDa vimentin-interacting protein) (VIP54) (90 kDa SH3 protein interacting with Nck) (AF3p21) (Dia-interacting protein 1) (DIP-1) (Diaphanous protein-interacting protein) (SH3 adapter protein SPIN90) (WASP-interacting SH3-domain protein) (WISH) (Wiskott-Aldrich syndrome protein-interacting protein)	0.60964	0	0	0.30482	1
P35318	ADM	Pro-adrenomedullin [Cleaved into: Adrenomedullin (AM); Proadrenomedullin N-20 terminal peptide (ProAM N-terminal 20 peptide) (PAMP) (ProAM-N20)]	0.343494	0	0.133	0.304747	1
P34059	GALNS	N-acetylgalactosamine-6-sulfatase (EC 3.1.6.4) (Chondroitinsulfatase) (Chondroitinase) (Galactose-6-sulfate sulfatase) (GalN6S) (N-acetylgalactosamine-6-sulfate sulfatase) (GalNAc6S sulfatase)	0.0756032	0	0.263079	0.300881	1
P80511	S100A12	Protein S100-A12 (CGRP) (Calcium-binding protein in amniotic fluid 1) (CAAF1) (Calgranulin-C) (CAGC) (Extracellular newly identified RAGE-binding protein) (EN-RAGE) (Migration inhibitory factor-related protein 6) (MRP-6) (p6) (Neutrophil S100 protein) (S100 calcium-binding protein A12) [Cleaved into: Calcitermin]	0.476702	0.0309133	0	0.300177	1
P29218	IMPA1	Inositol monophosphatase 1 (IMP 1) (IMPase 1) (EC 3.1.3.25) (D-galactose 1-phosphate phosphatase) (EC 3.1.3.94) (Inositol-1(or 4)-monophosphatase 1) (Lithium-sensitive myo-inositol monophosphatase A1)	0.15837	0.00666667	0.201146	0.293665	1
Q16595	FXN	Frataxin, mitochondrial (EC 1.16.3.1) (Friedreich ataxia protein) (Fxn) [Cleaved into: Frataxin intermediate form (i-FXN); Frataxin(56-210) (m56-FXN); Frataxin(78-210) (d-FXN) (m78-FXN); Frataxin mature form (Frataxin(81-210)) (m81-FXN)]	0.431335	0.0333333	0.0106667	0.293001	1
Q08477	CYP4F3	Cytochrome P450 4F3 (EC 1.14.14.1) (20-hydroxyeicosatetraenoic acid synthase) (20-HETE synthase) (CYPIVF3) (Cytochrome P450-LTB-omega) (Docosahexaenoic acid omega-hydroxylase CYP4F3) (EC 1.14.14.79) (Leukotriene-B(4) 20-monooxygenase 2) (Leukotriene-B(4) omega-hydroxylase 2) (EC 1.14.14.94)	0.257652	0.00316	0.15646	0.291606	1
P15924	DSP	Desmoplakin (DP) (250/210 kDa paraneoplastic pemphigus antigen)	0.361168	0.00666667	0.0956667	0.289584	1
P49006	MARCKSL1	MARCKS-related protein (MARCKS-like protein 1) (Macrophage myristoylated alanine-rich C kinase substrate) (Mac-MARCKS) (MacMARCKS)	0.0113054	0	0.274593	0.280246	1
O00268	TAF4	Transcription initiation factor TFIID subunit 4 (RNA polymerase II TBP-associated factor subunit C) (TBP-associated factor 4) (Transcription initiation factor TFIID 130 kDa subunit) (TAF(II)130) (TAFII-130) (TAFII130) (Transcription initiation factor TFIID 135 kDa subunit) (TAF(II)135) (TAFII-135) (TAFII135)	0.196093	0	0.177609	0.275655	1
Q9UQV4	LAMP3	Lysosome-associated membrane glycoprotein 3 (LAMP-3) (Lysosomal-associated membrane protein 3) (DC-lysosome-associated membrane glycoprotein) (DC LAMP) (Protein TSC403) (CD antigen CD208)	0.152796	0	0.199	0.275398	1
P21926	CD9	CD9 antigen (5H9 antigen) (Cell growth-inhibiting gene 2 protein) (Leukocyte antigen MIC3) (Motility-related protein) (MRP-1) (Tetraspanin-29) (Tspan-29) (p24) (CD antigen CD9)	0.0379499	0	0.251667	0.270642	1
Q9BQS8	FYCO1	FYVE and coiled-coil domain-containing protein 1 (Zinc finger FYVE domain-containing protein 7)	0.0637182	0	0.233333	0.265192	1
Q01105	SET	Protein SET (HLA-DR-associated protein II) (Inhibitor of granzyme A-activated DNase) (IGAAD) (PHAPII) (Phosphatase 2A inhibitor I2PP2A) (I-2PP2A) (Template-activating factor I) (TAF-I)	0.528566	0	0	0.264283	1
Q9UBB5	MBD2	Methyl-CpG-binding domain protein 2 (Demethylase) (DMTase) (Methyl-CpG-binding protein MBD2)	0.5064	0.00542	0	0.26404	1
P41217	CD200	OX-2 membrane glycoprotein (CD antigen CD200)	0.525627	0	0	0.262814	1
P36551	CPOX	Oxygen-dependent coproporphyrinogen-III oxidase, mitochondrial (COX) (Coprogen oxidase) (Coproporphyrinogenase) (EC 1.3.3.3)	0.180571	0	0.171309	0.261595	1
Q00325	SLC25A3	Phosphate carrier protein, mitochondrial (Phosphate transport protein) (PTP) (Solute carrier family 25 member 3)	0.521228	0	0	0.260614	1
O75298	RTN2	Reticulon-2 (Neuroendocrine-specific protein-like 1) (NSP-like protein 1) (Neuroendocrine-specific protein-like I) (NSP-like protein I) (NSPLI)	0.520899	0	0	0.260449	1
P22087	FBL	rRNA 2'-O-methyltransferase fibrillarin (EC 2.1.1.-) (34 kDa nucleolar scleroderma antigen) (Histone-glutamine methyltransferase) (U6 snRNA 2'-O-methyltransferase fibrillarin)	0.274518	0	0.121667	0.258926	1
P06127	CD5	T-cell surface glycoprotein CD5 (Lymphocyte antigen T1/Leu-1) (CD antigen CD5)	0.0073285	0	0.251667	0.255331	1
Q9P2R6	RERE	Arginine-glutamic acid dipeptide repeats protein (Atrophin-1-like protein) (Atrophin-1-related protein)	0.503858	0	0	0.251929	1
O75787	ATP6AP2	Renin receptor (ATPase H(+)-transporting lysosomal accessory protein 2) (ATPase H(+)-transporting lysosomal-interacting protein 2) (ER-localized type I transmembrane adapter) (Embryonic liver differentiation factor 10) (N14F) (Renin/prorenin receptor) (Vacuolar ATP synthase membrane sector-associated protein M8-9) (ATP6M8-9) (V-ATPase M8.9 subunit) [Cleaved into: Renin receptor N-terminal fragmen…	0.46209	0	0.01	0.241045	1
Q93038	TNFRSF25	Tumor necrosis factor receptor superfamily member 25 (Apo-3) (Apoptosis-inducing receptor AIR) (Apoptosis-mediating receptor DR3) (Apoptosis-mediating receptor TRAMP) (Death receptor 3) (Lymphocyte-associated receptor of death) (LARD) (Protein WSL) (Protein WSL-1)	0.207587	0	0.135	0.238793	1
Q96MS0	ROBO3	Roundabout homolog 3 (Roundabout-like protein 3)	0.167499	0	0.151333	0.235083	1
P21246	PTN	Pleiotrophin (PTN) (Heparin-binding brain mitogen) (HBBM) (Heparin-binding growth factor 8) (HBGF-8) (Heparin-binding growth-associated molecule) (HB-GAM) (Heparin-binding neurite outgrowth-promoting factor) (HBNF) (Heparin-binding neurite outgrowth-promoting factor 1) (HBNF-1) (Osteoblast-specific factor 1) (OSF-1)	0.468863	0	0	0.234432	1
Q96RQ9	IL4I1	L-amino-acid oxidase (LAAO) (LAO) (EC 1.4.3.2) (EC 1.4.3.25) (Interleukin-4-induced protein 1) (IL4-induced protein 1) (hIL4I1) (Protein Fig-1) (hFIG1)	0.00566216	0.0133333	0.203882	0.23338	1
P26440	IVD	Isovaleryl-CoA dehydrogenase, mitochondrial (IVD) (EC 1.3.8.4) (Butyryl-CoA dehydrogenase) (EC 1.3.8.1)	0.0593175	0.01142	0.177484	0.229983	1
P09958	FURIN	Furin (EC 3.4.21.75) (Dibasic-processing enzyme) (Paired basic amino acid residue-cleaving enzyme) (PACE)	0.156922	0.0750467	0	0.228554	1
O00764	PDXK	Pyridoxal kinase (EC 2.7.1.35) (Pyridoxine kinase)	0.0880247	0.00666667	0.167538	0.224884	1
P08758	ANXA5	Annexin A5 (Anchorin CII) (Annexin V) (Annexin-5) (Calphobindin I) (CPB-I) (Endonexin II) (Lipocortin V) (Placental anticoagulant protein 4) (PP4) (Placental anticoagulant protein I) (PAP-I) (Thromboplastin inhibitor) (Vascular anticoagulant-alpha) (VAC-alpha)	0.212828	0.0543133	0	0.21504	1
P11310	ACADM	Medium-chain specific acyl-CoA dehydrogenase, mitochondrial (MCAD) (EC 1.3.8.7) (Medium chain acyl-CoA dehydrogenase) (MCADH)	0.0213865	0.0116533	0.180177	0.214177	1
P49279	SLC11A1	Natural resistance-associated macrophage protein 1 (NRAMP 1) (Solute carrier family 11 member 1)	0.00388987	0.00429333	0.199	0.209532	1
P01019	AGT	Angiotensinogen (Serpin A8) [Cleaved into: Angiotensin-1 (Angiotensin 1-10) (Angiotensin I) (Ang I); Angiotensin-2 (Angiotensin 1-8) (Angiotensin II) (Ang II); Angiotensin-3 (Angiotensin 2-8) (Angiotensin III) (Ang III) (Des-Asp[1]-angiotensin II); Angiotensin-4 (Angiotensin 3-8) (Angiotensin IV) (Ang IV); Angiotensin 1-9; Angiotensin 1-7; Angiotensin 1-5; Angiotensin 1-4]	0.379938	0.00666667	0	0.203302	1
Q96R06	SPAG5	Sperm-associated antigen 5 (Astrin) (Deepest) (Mitotic spindle-associated protein p126) (MAP126)	0.40082	0	0	0.20041	1
Q00765	REEP5	Receptor expression-enhancing protein 5 (Polyposis locus protein 1) (Protein TB2)	0.400683	0	0	0.200341	1
P06702	S100A9	Protein S100-A9 (Calgranulin-B) (Calprotectin L1H subunit) (Leukocyte L1 complex heavy chain) (Migration inhibitory factor-related protein 14) (MRP-14) (p14) (S100 calcium-binding protein A9)	0.0439453	0.0256	0.124667	0.197839	1
P18510	IL1RN	Interleukin-1 receptor antagonist protein (IL-1RN) (IL-1ra) (IRAP) (ICIL-1RA) (IL1 inhibitor) (Anakinra)	0.123304	0	0.135	0.196652	1
P00738	HP	Haptoglobin (Zonulin) [Cleaved into: Haptoglobin alpha chain; Haptoglobin beta chain]	0.366557	0.00612667	0	0.195532	1
P17213	BPI	Bactericidal permeability-increasing protein (BPI) (CAP 57)	0.390474	0	0	0.195237	1
P27918	CFP	Properdin (Complement factor P)	0.16217	0	0.107333	0.188418	1
Q53G44	IFI44L	Interferon-induced protein 44-like	0.375101	0	0	0.18755	1
P07305	H1-0	Histone H1.0 (Histone H1') (Histone H1(0)) [Cleaved into: Histone H1.0, N-terminally processed]	0.0540033	0.0801	0	0.187202	1
Q16613	AANAT	Serotonin N-acetyltransferase (Serotonin acetylase) (EC 2.3.1.87) (Aralkylamine N-acetyltransferase) (AA-NAT)	0.0165583	0.01226	0.154103	0.186902	1
P13164	IFITM1	Interferon-induced transmembrane protein 1 (Dispanin subfamily A member 2a) (DSPA2a) (Interferon-induced protein 17) (Interferon-inducible protein 9-27) (Leu-13 antigen) (CD antigen CD225)	0.103269	0	0.130667	0.182301	1
Q53FZ2	ACSM3	Acyl-coenzyme A synthetase ACSM3, mitochondrial (EC 6.2.1.2) (Acyl-CoA synthetase medium-chain family member 3) (Butyrate--CoA ligase 3) (Butyryl-coenzyme A synthetase 3) (Middle-chain acyl-CoA synthetase 3) (Propionate--CoA ligase) (EC 6.2.1.17) (Protein SA homolog)	0.0460242	0	0.157638	0.180651	1
Q05195	MXD1	Max dimerization protein 1 (Max dimerizer 1) (Protein MAD)	0.351582	0	0	0.175791	1
Q68CQ4	C1orf107	U3 small nucleolar RNA-associated protein 25 homolog (Digestive organ expansion factor homolog) (UTP25 small subunit processor component)	0.350415	0	0	0.175207	1
O00560	SDCBP	Syntenin-1 (Melanoma differentiation-associated protein 9) (MDA-9) (Pro-TGF-alpha cytoplasmic domain-interacting protein 18) (TACIP18) (Scaffold protein Pbp1) (Syndecan-binding protein 1)	0.343892	0	0	0.171946	1
Q08495	EPB49	Dematin (Dematin actin-binding protein) (Erythrocyte membrane protein band 4.9)	0.34326	0	0	0.17163	1
Q9UBR5	CKLF	Chemokine-like factor (C32)	0.331779	0	0	0.165889	1
P50851	LRBA	Lipopolysaccharide-responsive and beige-like anchor protein (Beige-like protein) (CDC4-like protein)	0.328634	0	0	0.164317	1
Q9Y5K6	CD2AP	CD2-associated protein (Adapter protein CMS) (Cas ligand with multiple SH3 domains)	0.149552	0	0.0886667	0.163443	1
P19652	ORM2	Alpha-1-acid glycoprotein 2 (AGP 2) (Orosomucoid-2) (OMD 2)	0.0938463	0.05792	0	0.162763	1
Q14314	FGL2	Fibroleukin (Fibrinogen-like protein 2) (pT49)	0.312788	0.00204667	0	0.160487	1
P02795	MT2A	Metallothionein-2 (MT-2) (Metallothionein-2A) (Metallothionein-II) (MT-II)	0.111192	0.00666667	0.0896667	0.158596	1
Q9BPU6	DPYSL5	Dihydropyrimidinase-related protein 5 (DRP-5) (CRMP3-associated molecule) (CRAM) (Collapsin response mediator protein 5) (CRMP-5) (UNC33-like phosphoprotein 6) (ULIP-6)	0.0106827	0	0.151333	0.156675	1
Q14019	COTL1	Coactosin-like protein	0.307215	0	0	0.153607	1
O60271	SPAG9	C-Jun-amino-terminal kinase-interacting protein 4 (JIP-4) (JNK-interacting protein 4) (Cancer/testis antigen 89) (CT89) (Human lung cancer oncogene 6 protein) (HLC-6) (JNK-associated leucine-zipper protein) (JLP) (Mitogen-activated protein kinase 8-interacting protein 4) (Proliferation-inducing protein 6) (Protein highly expressed in testis) (PHET) (Sperm surface protein) (Sperm-associated antige…	0.306957	0	0	0.153479	1
Q9UKU9	ANGPTL2	Angiopoietin-related protein 2 (Angiopoietin-like protein 2)	0.301714	0	0	0.150857	1
P10153	RNASE2	Non-secretory ribonuclease (EC 4.6.1.18) (Eosinophil-derived neurotoxin) (RNase UpI-2) (Ribonuclease 2) (RNase 2) (Ribonuclease US)	0.248841	0.0121333	0	0.148687	1
O75509	TNFRSF21	Tumor necrosis factor receptor superfamily member 21 (Death receptor 6) (CD antigen CD358)	0.0205837	0	0.135	0.145292	1
Q15020	SART3	Squamous cell carcinoma antigen recognized by T-cells 3 (SART-3) (Tat-interacting protein of 110 kDa) (Tip110) (p110 nuclear RNA-binding protein)	0.287107	0	0	0.143553	1
P02763	ORM1	Alpha-1-acid glycoprotein 1 (AGP 1) (Orosomucoid-1) (OMD 1)	0.0552622	0.05792	0	0.143471	1
P08567	PLEK	Pleckstrin (Platelet 47 kDa protein) (p47)	0.286546	0	0	0.143273	1
P69892	HBG2	Hemoglobin subunit gamma-2 (Gamma-2-globin) (Hb F Ggamma) (Hemoglobin gamma-2 chain) (Hemoglobin gamma-G chain)	0.141604	0.03402	0	0.138842	1
Q9P0N8	MARCH2	E3 ubiquitin-protein ligase MARCHF2 (EC 2.3.2.27) (Membrane-associated RING finger protein 2) (Membrane-associated RING-CH protein II) (MARCH-II) (RING finger protein 172) (RING-type E3 ubiquitin transferase MARCHF2)	0.277583	0	0	0.138791	1
P20061	TCN1	Transcobalamin-1 (TC-1) (Haptocorrin) (HC) (Protein R) (Transcobalamin I) (TC I) (TCI)	0.24871	0.00666667	0	0.137688	1
Q16674	MIA	Melanoma-derived growth regulatory protein (Melanoma inhibitory activity protein)	0.273834	0	0	0.136917	1
P51861	CDR1	Cerebellar degeneration-related antigen 1 (CDR34)	0.272784	0	0	0.136392	1
P24158	PRTN3	Myeloblastin (EC 3.4.21.76) (AGP7) (C-ANCA antigen) (Leukocyte proteinase 3) (PR-3) (PR3) (Neutrophil proteinase 4) (NP-4) (P29) (Wegener autoantigen)	0.0516002	0.0511333	0	0.128067	1
Q5T124	UBXD5	UBX domain-containing protein 11 (Colorectal tumor-associated antigen COA-1) (Socius) (UBX domain-containing protein 5)	0.254188	0	0	0.127094	1
Q8N157	AHI1	Jouberin (Abelson helper integration site 1 protein homolog) (AHI-1)	0.242273	0	0	0.121137	1
P49908	SEPP1	Selenoprotein P (SeP)	0.215199	0.00666667	0	0.120933	1
P26599	PTBP1	Polypyrimidine tract-binding protein 1 (PTB) (57 kDa RNA-binding protein PPTB-1) (Heterogeneous nuclear ribonucleoprotein I) (hnRNP I)	0.234102	0	0	0.117051	1
Q6P179	ERAP2	Endoplasmic reticulum aminopeptidase 2 (EC 3.4.11.-) (Leukocyte-derived arginine aminopeptidase) (L-RAP)	0.0694764	0.0401933	0	0.115125	1
Q9NVA1	UQCC	Ubiquinol-cytochrome-c reductase complex assembly factor 1 (Basic FGF-repressed Zic-binding protein) (bFGF-repressed Zic-binding protein) (bFZb) (Ubiquinol-cytochrome c reductase complex chaperone CBP3 homolog)	0.225831	0	0	0.112915	1
P17152	TMEM11	Transmembrane protein 11, mitochondrial (Protein PM1) (Protein PMI)	0.214522	0	0	0.107261	1
Q99758	ABCA3	Phospholipid-transporting ATPase ABCA3 (EC 7.6.2.1) (ABC-C transporter) (ATP-binding cassette sub-family A member 3) (ATP-binding cassette transporter 3) (ATP-binding cassette 3) (Xenobiotic-transporting ATPase ABCA3) (EC 7.6.2.2) [Cleaved into: 150 Kda mature form]	0.214189	0	0	0.107094	1
Q10586	DBP	D site-binding protein (Albumin D box-binding protein) (Albumin D-element-binding protein) (Tax-responsive enhancer element-binding protein 302) (TaxREB302)	0.212563	0	0	0.106281	1
P07998	RNASE1	Ribonuclease pancreatic (EC 4.6.1.18) (HP-RNase) (RIB-1) (RNase UpI-1) (Ribonuclease 1) (RNase 1) (Ribonuclease A) (RNase A)	0.131962	0.0186667	0	0.103314	1
P11171	EPB41	Protein 4.1 (P4.1) (4.1R) (Band 4.1) (EPB4.1) (Erythrocyte membrane protein band 4.1)	0.202311	0	0	0.101156	1
Q13239	SLA	Src-like-adapter (Src-like-adapter protein 1) (SLAP-1) (hSLAP)	0.160541	0.00981333	0	0.099897	1
Q9Y6Y0	IVNS1ABP	Influenza virus NS1A-binding protein (NS1-BP) (NS1-binding protein) (Aryl hydrocarbon receptor-associated protein 3) (Kelch-like protein 39)	0.190995	0	0	0.0954976	1
Q9NQP4	PFDN4	Prefoldin subunit 4 (Protein C-1)	0.149514	0	0	0.0747572	1
Q5T0T0	MARCH8	E3 ubiquitin-protein ligase MARCHF8 (EC 2.3.2.27) (Cellular modulator of immune recognition) (c-MIR) (Membrane-associated RING finger protein 8) (Membrane-associated RING-CH protein VIII) (MARCH-VIII) (RING finger protein 178) (RING-type E3 ubiquitin transferase MARCHF8)	0.146163	0	0	0.0730815	1
Q13505	MTX1	Metaxin-1 (Mitochondrial outer membrane import complex protein 1)	0.140722	0	0	0.070361	1
P52943	CRIP2	Cysteine-rich protein 2 (CRP-2) (Protein ESP1)	0.140469	0	0	0.0702346	1
Q9NQ48	LZTFL1	Leucine zipper transcription factor-like protein 1	0.139472	0	0	0.0697358	1
Q8N6Q3	CD177	CD177 antigen (Human neutrophil alloantigen 2a) (HNA-2a) (NB1 glycoprotein) (NB1 GP) (Polycythemia rubra vera protein 1) (PRV-1) (CD antigen CD177)	0.135743	0	0	0.0678715	1
Q12829	RAB40B	Ras-related protein Rab-40B (SOCS box-containing protein RAR) (Protein Rar)	0.132644	0	0	0.066322	1
Q9NRX1	PNO1	RNA-binding protein PNO1 (Partner of NOB1)	0.129163	0	0	0.0645814	1
P55042	RRAD	GTP-binding protein RAD (RAD1) (Ras associated with diabetes)	0.126679	0	0	0.0633395	1
Q9BRG2	SH2D3A	SH2 domain-containing protein 3A (Novel SH2-containing protein 1)	0.125939	0	0	0.0629696	1
P51811	XK	Membrane transport protein XK (Kell complex 37 kDa component) (Kx antigen) (XK-related protein 1)	0.122148	0	0	0.061074	1
P01009	SERPINA1	Alpha-1-antitrypsin (Alpha-1 protease inhibitor) (Alpha-1-antiproteinase) (Serpin A1) [Cleaved into: Short peptide from AAT (SPAAT)]	0.038364	0.0132733	0.012	0.0577287	1
Q5H9L4	TAF7L	Transcription initiation factor TFIID subunit 7-like (Cancer/testis antigen 40) (CT40) (RNA polymerase II TBP-associated factor subunit Q) (TATA box-binding protein-associated factor 50 kDa) (Transcription initiation factor TFIID 50 kDa subunit)	0.0439453	0	0.0356667	0.0576393	1
O60763	USO1	General vesicular transport factor p115 (Protein USO1 homolog) (Transcytosis-associated protein) (TAP) (Vesicle-docking protein)	0.112007	0	0	0.0560034	1
Q16667	CDKN3	Cyclin-dependent kinase inhibitor 3 (EC 3.1.3.16) (EC 3.1.3.48) (CDK2-associated dual-specificity phosphatase) (Cyclin-dependent kinase interactor 1) (Cyclin-dependent kinase-interacting protein 2) (Kinase-associated phosphatase)	0.0952983	0	0	0.0476491	1
O00479	HMGN4	High mobility group nucleosome-binding domain-containing protein 4 (Non-histone chromosomal protein HMG-17-like 3) (Non-histone chromosomal protein)	0.0944696	0	0	0.0472348	1
Q04941	PLP2	Proteolipid protein 2 (Differentiation-dependent protein A4) (Intestinal membrane A4 protein)	0.0915488	0	0	0.0457744	1
Q8WWM9	CYGB	Cytoglobin (Histoglobin) (HGb) (Stellate cell activation-associated protein)	0.0845641	0	0	0.042282	1
O15529	GPR42	G-protein coupled receptor 42	0.0126896	0.0162333	0	0.0388115	1
Q99542	MMP19	Matrix metalloproteinase-19 (MMP-19) (EC 3.4.24.-) (Matrix metalloproteinase RASI) (Matrix metalloproteinase-18) (MMP-18)	0.0549688	0.00464	0	0.0367644	1
Q13145	BAMBI	BMP and activin membrane-bound inhibitor homolog (Non-metastatic gene A protein) (Putative transmembrane protein NMA)	0.0272035	0	0.023	0.0366017	1
P22059	OSBP	Oxysterol-binding protein 1	0.0628573	0	0	0.0314287	1
Q07108	CD69	Early activation antigen CD69 (Activation inducer molecule) (AIM) (BL-AC/P26) (C-type lectin domain family 2 member C) (EA1) (Early T-cell activation antigen p60) (GP32/28) (Leukocyte surface antigen Leu-23) (MLR-3) (CD antigen CD69)	0.0122585	0.0124133	0	0.0309559	1
P42857	NSG1	Neuronal vesicle trafficking-associated protein 1 (Neuron-enriched endosomal protein of 21 kDa) (Neuron-specific protein family member 1)	0.0323892	0.00509333	0	0.0263813	1
Q92882	OSTF1	Osteoclast-stimulating factor 1	0.0487054	0	0	0.0243527	1
Q6GPH4	XAF1	XIAP-associated factor 1 (BIRC4-binding protein)	0.0469345	0	0	0.0234672	1
F1T0I5	AANAT	Arylalkylamine N-acetyltransferase (Serotonin N-acetyltransferase)	0.0165583	0.00666667	0	0.0216125	1
Q9BX26	SYCP2	Synaptonemal complex protein 2 (SCP-2) (Synaptonemal complex lateral element protein) (hsSCP2)	0.0391298	0	0	0.0195649	1
P63092	GNAS	Guanine nucleotide-binding protein G(s) subunit alpha isoforms short (Adenylate cyclase-stimulating G alpha protein)	0.0379499	0	0	0.0189749	1
Q5JWF2	GNAS	Guanine nucleotide-binding protein G(s) subunit alpha isoforms XLas (Adenylate cyclase-stimulating G alpha protein) (Extra large alphas protein) (XLalphas)	0.0379499	0	0	0.0189749	1
P84996	GNAS	Protein ALEX (Alternative gene product encoded by XL-exon)	0.0379499	0	0	0.0189749	1
P31025	LCN1	Lipocalin-1 (Tear lipocalin) (Tlc) (Tear prealbumin) (TP) (von Ebner gland protein) (VEG protein)	0.0083827	0.00666667	0	0.0175247	1
P32926	DSG3	Desmoglein-3 (130 kDa pemphigus vulgaris antigen) (PVA) (Cadherin family member 6)	0.0270471	0	0	0.0135235	1
P13688	CEACAM1	Carcinoembryonic antigen-related cell adhesion molecule 1 (Biliary glycoprotein 1) (BGP-1) (CD antigen CD66a)	0.0256666	0	0	0.0128333	1
Q9NXZ1	SAGE1	Sarcoma antigen 1 (Cancer/testis antigen 14) (CT14)	0.0217942	0	0	0.0108971	1
Q9HB40	SCPEP1	Retinoid-inducible serine carboxypeptidase (EC 3.4.16.-) (Serine carboxypeptidase 1)	0.0205837	0	0	0.0102918	1
Q9Y3P8	SIT1	Signaling threshold-regulating transmembrane adapter 1 (SHP2-interacting transmembrane adapter protein) (Suppression-inducing transmembrane adapter 1) (gp30/40)	0.0200574	0	0	0.0100287	1
Q9BXS6	NUSAP1	Nucleolar and spindle-associated protein 1 (NuSAP)	0.0150339	0	0	0.00751693	1
Q9HD89	RETN	Resistin (Adipose tissue-specific secretory factor) (ADSF) (C/EBP-epsilon-regulated myeloid-specific secreted cysteine-rich protein) (Cysteine-rich secreted protein A12-alpha-like 2) (Cysteine-rich secreted protein FIZZ3)	0.012907	0	0	0.00645348	1
O95971	CD160	CD160 antigen (Natural killer cell receptor BY55) (CD antigen CD160) [Cleaved into: CD160 antigen, soluble form]	0.0110968	0	0	0.00554838	1
Q6XE24	RBMS3	RNA-binding motif, single-stranded-interacting protein 3	0.00723405	0	0	0.00361703	1
P22749	GNLY	Granulysin (Lymphokine LAG-2) (Protein NKG5) (T-cell activation protein 519)	0.00286359	0	0	0.0014318	1
Q13547	HDAC1	Histone deacetylase 1 (HD1) (EC 3.5.1.98) (Protein deacetylase HDAC1) (EC 3.5.1.-) (Protein decrotonylase HDAC1) (EC 3.5.1.-)	0.0446716	1	0.98603	3.00837	0
P06239	LCK	Tyrosine-protein kinase Lck (EC 2.7.10.2) (Leukocyte C-terminal Src kinase) (LSK) (Lymphocyte cell-specific protein-tyrosine kinase) (Protein YT16) (Proto-oncogene Lck) (T cell-specific protein-tyrosine kinase) (p56-LCK)	0.0575672	1	0.728747	2.75753	0
P09619	PDGFRB	Platelet-derived growth factor receptor beta (PDGF-R-beta) (PDGFR-beta) (EC 2.7.10.1) (Beta platelet-derived growth factor receptor) (Beta-type platelet-derived growth factor receptor) (CD140 antigen-like family member B) (Platelet-derived growth factor receptor 1) (PDGFR-1) (CD antigen CD140b)	0.0495877	0.944367	0.740764	2.65429	0
P06493	CDK1	Cyclin-dependent kinase 1 (CDK1) (EC 2.7.11.22) (EC 2.7.11.23) (Cell division control protein 2 homolog) (Cell division protein kinase 1) (p34 protein kinase)	0.0130161	1	0.604006	2.61051	0
P11511	CYP19A1	Aromatase (EC 1.14.14.14) (CYPXIX) (Cytochrome P-450AROM) (Cytochrome P450 19A1) (Estrogen synthase)	0.815605	1	0.158817	2.56662	0
P14416	DRD2	D(2) dopamine receptor (Dopamine D2 receptor)	0.0603783	1	0.477911	2.5081	0
P09917	ALOX5	Polyunsaturated fatty acid 5-lipoxygenase (EC 1.13.11.-) (Arachidonate 5-lipoxygenase) (5-LO) (5-lipoxygenase) (EC 1.13.11.34)	0.382195	1	0.270124	2.46122	0
P17252	PRKCA	Protein kinase C alpha type (PKC-A) (PKC-alpha) (EC 2.7.11.13)	0.140941	0.6948	1	2.46007	0
P06213	INSR	Insulin receptor (IR) (EC 2.7.10.1) (CD antigen CD220) [Cleaved into: Insulin receptor subunit alpha; Insulin receptor subunit beta]	0.279396	0.781307	0.720906	2.42322	0
P17612	PRKACA	cAMP-dependent protein kinase catalytic subunit alpha (PKA C-alpha) (EC 2.7.11.11)	0.693722	0.525687	1	2.39823	0
Q05397	PTK2	Focal adhesion kinase 1 (FADK 1) (EC 2.7.10.2) (Focal adhesion kinase-related nonkinase) (FRNK) (Protein phosphatase 1 regulatory subunit 71) (PPP1R71) (Protein-tyrosine kinase 2) (p125FAK) (pp125FAK)	0.215274	0.5864	0.971323	2.25176	0
P07550	ADRB2	Beta-2 adrenergic receptor (Beta-2 adrenoreceptor) (Beta-2 adrenoceptor)	0.00713983	1	0.220459	2.22403	0
Q07343	PDE4B	cAMP-specific 3',5'-cyclic phosphodiesterase 4B (EC 3.1.4.53) (DPDE4) (PDE32)	0.0252965	0.99464	0.219993	2.22192	0
P31751	AKT2	RAC-beta serine/threonine-protein kinase (EC 2.7.11.1) (Protein kinase Akt-2) (Protein kinase B beta) (PKB beta) (RAC-PK-beta)	0.466167	0.485633	1	2.20435	0
P09960	LTA4H	Leukotriene A-4 hydrolase (LTA-4 hydrolase) (EC 3.3.2.6) (Leukotriene A(4) hydrolase) (Tripeptide aminopeptidase LTA4H) (EC 3.4.11.4)	0.27696	0.951947	0.15646	2.19883	0
Q02750	MAP2K1	Dual specificity mitogen-activated protein kinase kinase 1 (MAP kinase kinase 1) (MAPKK 1) (MKK1) (EC 2.7.12.2) (ERK activator kinase 1) (MAPK/ERK kinase 1) (MEK 1)	0.311956	0.512947	1	2.18187	0
P42330	AKR1C3	Aldo-keto reductase family 1 member C3 (EC 1.1.1.-) (EC 1.1.1.210) (EC 1.1.1.53) (EC 1.1.1.62) (17-beta-hydroxysteroid dehydrogenase type 5) (17-beta-HSD 5) (3-alpha-HSD type II, brain) (3-alpha-hydroxysteroid dehydrogenase type 2) (3-alpha-HSD type 2) (EC 1.1.1.357) (Chlordecone reductase homolog HAKRb) (Dihydrodiol dehydrogenase 3) (DD-3) (DD3) (Dihydrodiol dehydrogenase type I) (HA1753) (Prost…	0.401717	0.834833	0.174758	2.04528	0
P31645	SLC6A4	Sodium-dependent serotonin transporter (SERT) (5HT transporter) (5HTT) (Solute carrier family 6 member 4)	0.0477186	1	0.0203333	2.04419	0
O15245	SLC22A1	Solute carrier family 22 member 1 (Organic cation transporter 1) (hOCT1)	0.014919	1	0.0219203	2.02938	0
P30939	HTR1F	5-hydroxytryptamine receptor 1F (5-HT-1F) (5-HT1F) (Serotonin receptor 1F)	0.000888036	1	0.019799	2.02024	0
Q9P1W9	PIM2	Serine/threonine-protein kinase pim-2 (EC 2.7.11.1) (Pim-2h)	0.126694	0.7674	0.263751	1.8619	0
Q02763	TEK	Angiopoietin-1 receptor (EC 2.7.10.1) (Endothelial tyrosine kinase) (Tunica interna endothelial cell kinase) (Tyrosine kinase with Ig and EGF homology domains-2) (Tyrosine-protein kinase receptor TEK) (Tyrosine-protein kinase receptor TIE-2) (hTIE2) (p140 TEK) (CD antigen CD202b)	0.320617	0.623607	0.430351	1.83787	0
P22748	CA4	Carbonic anhydrase 4 (EC 4.2.1.1) (Carbonate dehydratase IV) (Carbonic anhydrase IV) (CA-IV)	0.00557163	0.8267	0.160938	1.81712	0
P08238	HSP90AB1	Heat shock protein HSP 90-beta (HSP 90) (Heat shock 84 kDa) (HSP 84) (HSP84)	0.0611136	0.52078	0.74099	1.81311	0
P22694	PRKACB	cAMP-dependent protein kinase catalytic subunit beta (PKA C-beta) (EC 2.7.11.11)	0.373702	0.298393	1	1.78364	0
P49354	FNTA	Protein farnesyltransferase/geranylgeranyltransferase type-1 subunit alpha (EC 2.5.1.58) (EC 2.5.1.59) (CAAX farnesyltransferase subunit alpha) (FTase-alpha) (Ras proteins prenyltransferase subunit alpha) (Type I protein geranyl-geranyltransferase subunit alpha) (GGTase-I-alpha)	0.530289	0.758767	0	1.78268	0
P37173	TGFBR2	TGF-beta receptor type-2 (TGFR-2) (EC 2.7.11.30) (TGF-beta type II receptor) (Transforming growth factor-beta receptor type II) (TGF-beta receptor type II) (TbetaR-II)	0.286658	0.378993	0.874181	1.7755	0
Q9GZT9	EGLN1	Egl nine homolog 1 (EC 1.14.11.29) (Hypoxia-inducible factor prolyl hydroxylase 2) (HIF-PH2) (HIF-prolyl hydroxylase 2) (HPH-2) (Prolyl hydroxylase domain-containing protein 2) (PHD2) (SM-20)	0.580412	0.606147	0.255643	1.75814	0
O43318	MAP3K7	Mitogen-activated protein kinase kinase kinase 7 (EC 2.7.11.25) (Transforming growth factor-beta-activated kinase 1) (TGF-beta-activated kinase 1)	0.00593503	0.364887	1	1.73274	0
Q00535	CDK5	Cyclin-dependent-like kinase 5 (EC 2.7.11.1) (Cell division protein kinase 5) (Serine/threonine-protein kinase PSSALRE) (Tau protein kinase II catalytic subunit) (TPKII catalytic subunit)	0.199219	0.66328	0.299385	1.72555	0
P07948	LYN	Tyrosine-protein kinase Lyn (EC 2.7.10.2) (Lck/Yes-related novel protein tyrosine kinase) (V-yes-1 Yamaguchi sarcoma viral related oncogene homolog) (p53Lyn) (p56Lyn)	0.0909707	0.53194	0.606044	1.71541	0
P25774	CTSS	Cathepsin S (EC 3.4.22.27)	0.318518	0.493247	0.516789	1.66254	0
Q13557	CAMK2D	Calcium/calmodulin-dependent protein kinase type II subunit delta (CaM kinase II subunit delta) (CaMK-II subunit delta) (EC 2.7.11.17)	0.477819	0.306	0.809457	1.66037	0
P52732	KIF11	Kinesin-like protein KIF11 (Kinesin-like protein 1) (Kinesin-like spindle protein HKSP) (Kinesin-related motor protein Eg5) (Thyroid receptor-interacting protein 5) (TR-interacting protein 5) (TRIP-5)	0.00818891	0.828053	0	1.6602	0
Q02156	PRKCE	Protein kinase C epsilon type (EC 2.7.11.13) (nPKC-epsilon)	0.117541	0.52874	0.537669	1.65392	0
P29375	JARID1A	Lysine-specific demethylase 5A (EC 1.14.11.67) (Histone demethylase JARID1A) (Jumonji/ARID domain-containing protein 1A) (Retinoblastoma-binding protein 2) (RBBP-2) ([histone H3]-trimethyl-L-lysine(4) demethylase 5A)	0.360524	0.705167	0	1.5906	0
P51617	IRAK1	Interleukin-1 receptor-associated kinase 1 (IRAK-1) (EC 2.7.11.1)	0.0237545	0.300013	0.944373	1.55628	0
Q05655	PRKCD	Protein kinase C delta type (EC 2.7.11.13) (Tyrosine-protein kinase PRKCD) (EC 2.7.10.2) (nPKC-delta) [Cleaved into: Protein kinase C delta type regulatory subunit; Protein kinase C delta type catalytic subunit (Sphingosine-dependent protein kinase-1) (SDK1)]	0.0815746	0.41936	0.65442	1.53393	0
P0DP23	CALM1	Calmodulin-1	0.455224	0.14792	1	1.52345	0
Q04759	PRKCQ	Protein kinase C theta type (EC 2.7.11.13) (nPKC-theta)	0.0405002	0.424413	0.617319	1.4864	0
P48169	GABRA4	Gamma-aminobutyric acid receptor subunit alpha-4 (GABA(A) receptor subunit alpha-4)	0.32531	0.564993	0.157921	1.45056	0
P45985	MAP2K4	Dual specificity mitogen-activated protein kinase kinase 4 (MAP kinase kinase 4) (MAPKK 4) (EC 2.7.12.2) (JNK-activating kinase 1) (MAPK/ERK kinase 4) (MEK 4) (SAPK/ERK kinase 1) (SEK1) (Stress-activated protein kinase kinase 1) (SAPK kinase 1) (SAPKK-1) (SAPKK1) (c-Jun N-terminal kinase kinase 1) (JNKK)	0.424816	0.247313	0.740324	1.44736	0
Q13627	DYRK1A	Dual specificity tyrosine-phosphorylation-regulated kinase 1A (EC 2.7.12.1) (Dual specificity YAK1-related kinase) (HP86) (Protein kinase minibrain homolog) (MNBH) (hMNB)	0.0150339	0.708167	0	1.42385	0
P33981	TTK	Dual specificity protein kinase TTK (EC 2.7.12.1) (Phosphotyrosine picked threonine-protein kinase) (PYT)	0.00388987	0.580533	0.259	1.42201	0
P98170	BIRC4	E3 ubiquitin-protein ligase XIAP (EC 2.3.2.27) (Baculoviral IAP repeat-containing protein 4) (IAP-like protein) (ILP) (hILP) (Inhibitor of apoptosis protein 3) (IAP-3) (hIAP-3) (hIAP3) (RING-type E3 ubiquitin transferase XIAP) (X-linked inhibitor of apoptosis protein) (X-linked IAP)	0.297406	0.229827	0.790006	1.39836	0
P49336	CDK8	Cyclin-dependent kinase 8 (EC 2.7.11.22) (EC 2.7.11.23) (Cell division protein kinase 8) (Mediator complex subunit CDK8) (Mediator of RNA polymerase II transcription subunit CDK8) (Protein kinase K35)	0.135641	0.646973	0	1.36177	0
P51812	RPS6KA3	Ribosomal protein S6 kinase alpha-3 (S6K-alpha-3) (EC 2.7.11.1) (90 kDa ribosomal protein S6 kinase 3) (p90-RSK 3) (p90RSK3) (Insulin-stimulated protein kinase 1) (ISPK-1) (MAP kinase-activated protein kinase 1b) (MAPK-activated protein kinase 1b) (MAPKAP kinase 1b) (MAPKAPK-1b) (Ribosomal S6 kinase 2) (RSK-2) (pp90RSK2)	0.286467	0.39358	0.414627	1.34502	0
P28068	HLA-DMB	HLA class II histocompatibility antigen, DM beta chain (MHC class II antigen DMB) (Really interesting new gene 7 protein)	0.674017	0	1	1.33701	0
Q96RR4	CAMKK2	Calcium/calmodulin-dependent protein kinase kinase 2 (CaM-KK 2) (CaM-kinase kinase 2) (CaMKK 2) (EC 2.7.11.17) (Calcium/calmodulin-dependent protein kinase kinase beta) (CaM-KK beta) (CaM-kinase kinase beta) (CaMKK beta)	0.362804	0.3406	0.465102	1.3277	0
Q15078	CDK5R1	Cyclin-dependent kinase 5 activator 1 (CDK5 activator 1) (Cyclin-dependent kinase 5 regulatory subunit 1) (TPKII regulatory subunit) [Cleaved into: Cyclin-dependent kinase 5 activator 1, p35 (p35); Cyclin-dependent kinase 5 activator 1, p25 (p25) (Tau protein kinase II 23 kDa subunit) (p23)]	0.13585	0.500427	0.257543	1.32632	0
P09211	GSTP1	Glutathione S-transferase P (EC 2.5.1.18) (GST class-pi) (GSTP1-1)	0.320422	0.352253	0.456576	1.32129	0
P61586	RHOA	Transforming protein RhoA (EC 3.6.5.2) (Rho cDNA clone 12) (h12)	0.354098	0.0689333	1	1.31492	0
P11142	HSPA8	Heat shock cognate 71 kDa protein (EC 3.6.4.10) (Heat shock 70 kDa protein 8) (Lipopolysaccharide-associated protein 1) (LAP-1) (LPS-associated protein 1)	0.968179	0.0772867	0.672873	1.31154	0
P07766	CD3E	T-cell surface glycoprotein CD3 epsilon chain (T-cell surface antigen T3/Leu-4 epsilon chain) (CD antigen CD3e)	1	0	0.802165	1.30216	0
Q09472	EP300	Histone acetyltransferase p300 (p300 HAT) (EC 2.3.1.48) (E1A-associated protein p300) (Histone butyryltransferase p300) (EC 2.3.1.-) (Histone crotonyltransferase p300) (EC 2.3.1.-) (Protein 2-hydroxyisobutyryltransferase p300) (EC 2.3.1.-) (Protein lactyltransferas p300) (EC 2.3.1.-) (Protein propionyltransferase p300) (EC 2.3.1.-)	0.418161	0.0671933	0.930729	1.2742	0
P08311	CTSG	Cathepsin G (CG) (EC 3.4.21.20) [Cleaved into: Cathepsin G, C-terminal truncated form]	0.494883	0.18744	0.6478	1.27012	0
Q9NQU5	PAK6	Serine/threonine-protein kinase PAK 6 (EC 2.7.11.1) (PAK-5) (p21-activated kinase 6) (PAK-6)	0.409044	0.266887	0.500299	1.23859	0
P10600	TGFB3	Transforming growth factor beta-3 proprotein [Cleaved into: Latency-associated peptide (LAP); Transforming growth factor beta-3 (TGF-beta-3)]	0.459733	0.00301333	1	1.23589	0
P11388	TOP2A	DNA topoisomerase 2-alpha (EC 5.6.2.2) (DNA topoisomerase II, alpha isozyme)	0.199215	0.46594	0.192667	1.22415	0
P13612	ITGA4	Integrin alpha-4 (CD49 antigen-like family member D) (Integrin alpha-IV) (VLA-4 subunit alpha) (CD antigen CD49d)	0.116549	0.238607	0.686227	1.22171	0
P49759	CLK1	Dual specificity protein kinase CLK1 (EC 2.7.12.1) (CDC-like kinase 1)	0.296809	0.454593	0.158667	1.21626	0
P04234	CD3D	T-cell surface glycoprotein CD3 delta chain (T-cell receptor T3 delta chain) (CD antigen CD3d)	0.816632	0	0.802165	1.21048	0
P21462	FPR1	fMet-Leu-Phe receptor (fMLP receptor) (N-formyl peptide receptor) (FPR) (N-formylpeptide chemoattractant receptor)	0.1205	0.349167	0.437824	1.19641	0
P61088	UBE2N	Ubiquitin-conjugating enzyme E2 N (EC 2.3.2.23) (Bendless-like ubiquitin-conjugating enzyme) (E2 ubiquitin-conjugating enzyme N) (Ubc13) (UbcH13) (Ubiquitin carrier protein N) (Ubiquitin-protein ligase N)	0.110247	0.382493	0.373588	1.1937	0
Q02930	CREB5	Cyclic AMP-responsive element-binding protein 5 (CREB-5) (cAMP-responsive element-binding protein 5) (cAMP-response element-binding protein A) (CRE-BPa)	0.36802	0.00274	1	1.18949	0
P05186	ALPL	Alkaline phosphatase, tissue-nonspecific isozyme (AP-TNAP) (TNS-ALP) (TNSALP) (EC 3.1.3.1) (Alkaline phosphatase liver/bone/kidney isozyme) (Phosphoamidase) (Phosphocreatine phosphatase) (EC 3.9.1.1)	0.306394	0.4143	0.199168	1.18097	0
P41240	CSK	Tyrosine-protein kinase CSK (EC 2.7.10.2) (C-Src kinase) (Protein-tyrosine kinase CYL)	0.698581	0.362593	0.102333	1.17681	0
Q12933	TRAF2	TNF receptor-associated factor 2 (EC 2.3.2.27) (E3 ubiquitin-protein ligase TRAF2) (RING-type E3 ubiquitin transferase TRAF2) (Tumor necrosis factor type 2 receptor-associated protein 3)	0.350569	0	1	1.17528	0
P01920	HLA-DQB1	HLA class II histocompatibility antigen, DQ beta 1 chain (MHC class II antigen DQB1)	0.328854	0	1	1.16443	0
P51828	ADCY7	Adenylate cyclase type 7 (EC 4.6.1.1) (ATP pyrophosphate-lyase 7) (Adenylate cyclase type VII) (Adenylyl cyclase 7)	0.318127	0.00631333	0.984627	1.15632	0
Q99941	CREBL1	Cyclic AMP-dependent transcription factor ATF-6 beta (cAMP-dependent transcription factor ATF-6 beta) (Activating transcription factor 6 beta) (ATF6-beta) (Protein G13) (cAMP response element-binding protein-related protein) (Creb-rp) (cAMP-responsive element-binding protein-like 1) [Cleaved into: Processed cyclic AMP-dependent transcription factor ATF-6 beta]	0.412524	0	0.945331	1.15159	0
Q71U36	TUBA1A	Tubulin alpha-1A chain (Alpha-tubulin 3) (Tubulin B-alpha-1) (Tubulin alpha-3 chain) [Cleaved into: Detyrosinated tubulin alpha-1A chain]	0.588763	0.0700933	0.709362	1.14393	0
P0C0S5	H2AFZ	Histone H2A.Z (H2A/z)	0.741344	0	0.7725	1.14317	0
Q16566	CAMK4	Calcium/calmodulin-dependent protein kinase type IV (CaMK IV) (EC 2.7.11.17) (CaM kinase-GR)	0.0718002	0.244067	0.61762	1.14165	0
P62873	GNB1	Guanine nucleotide-binding protein G(I)/G(S)/G(T) subunit beta-1 (Transducin beta chain 1)	0.726658	0	0.767371	1.1307	0
P28472	GABRB3	Gamma-aminobutyric acid receptor subunit beta-3 (GABA(A) receptor subunit beta-3)	0.155878	0.438693	0.16947	1.1248	0
P01106	MYC	Myc proto-oncogene protein (Class E basic helix-loop-helix protein 39) (bHLHe39) (Proto-oncogene c-Myc) (Transcription factor p64)	0.123722	0.0289733	1	1.11981	0
Q08828	ADCY1	Adenylate cyclase type 1 (EC 4.6.1.1) (ATP pyrophosphate-lyase 1) (Adenylate cyclase type I) (Adenylyl cyclase 1) (Ca(2+)/calmodulin-activated adenylyl cyclase)	0.181887	0.0133333	1	1.11761	0
P16298	PPP3CB	Serine/threonine-protein phosphatase 2B catalytic subunit beta isoform (EC 3.1.3.16) (CAM-PRP catalytic subunit) (Calmodulin-dependent calcineurin A subunit beta isoform) (CNA beta)	0.21069	0.00543333	1	1.11621	0
P05141	SLC25A5	ADP/ATP translocase 2 (ADP,ATP carrier protein 2) (ADP,ATP carrier protein, fibroblast isoform) (Adenine nucleotide translocator 2) (ANT 2) (Solute carrier family 25 member 5) [Cleaved into: ADP/ATP translocase 2, N-terminally processed]	0.516425	0.0133333	0.831114	1.11599	0
P19174	PLCG1	1-phosphatidylinositol 4,5-bisphosphate phosphodiesterase gamma-1 (EC 3.1.4.11) (PLC-148) (Phosphoinositide phospholipase C-gamma-1) (Phospholipase C-II) (PLC-II) (Phospholipase C-gamma-1) (PLC-gamma-1)	0.0696254	0.0396867	1	1.11419	0
Q13489	BIRC3	Baculoviral IAP repeat-containing protein 3 (EC 2.3.2.27) (Apoptosis inhibitor 2) (API2) (Cellular inhibitor of apoptosis 2) (C-IAP2) (IAP homolog C) (Inhibitor of apoptosis protein 1) (hIAP-1) (hIAP1) (RING finger protein 49) (RING-type E3 ubiquitin transferase BIRC3) (TNFR2-TRAF-signaling complex protein 1)	0.336246	0.0493133	0.847241	1.11399	0
Q99759	MAP3K3	Mitogen-activated protein kinase kinase kinase 3 (EC 2.7.11.25) (MAPK/ERK kinase kinase 3) (MEK kinase 3) (MEKK 3)	0.354467	0.245247	0.437822	1.10555	0
P01906	HLA-DQA2	HLA class II histocompatibility antigen, DQ alpha 2 chain (DX alpha chain) (HLA class II histocompatibility antigen, DQ(6) alpha chain) (HLA-DQA1) (MHC class II DQA2)	0.205471	0	1	1.10274	0
Q13133	NR1H3	Oxysterols receptor LXR-alpha (Liver X receptor alpha) (Nuclear receptor subfamily 1 group H member 3)	0.0162013	0.439	0.208616	1.09472	0
P07947	YES1	Tyrosine-protein kinase Yes (EC 2.7.10.2) (Proto-oncogene c-Yes) (p61-Yes)	0.121229	0.43454	0.165	1.09469	0
P06746	POLB	DNA polymerase beta (EC 2.7.7.7) (EC 4.2.99.-)	0.45731	0.186787	0.485552	1.08778	0
P21860	ERBB3	Receptor tyrosine-protein kinase erbB-3 (EC 2.7.10.1) (Proto-oncogene-like protein c-ErbB-3) (Tyrosine kinase-type cell surface receptor HER3)	0.126023	0.272913	0.478753	1.08759	0
Q15746	MYLK	Myosin light chain kinase, smooth muscle (MLCK) (smMLCK) (EC 2.7.11.18) (Kinase-related protein) (KRP) (Telokin) [Cleaved into: Myosin light chain kinase, smooth muscle, deglutamylated form]	0.0400653	0.311607	0.429805	1.07305	0
P12236	SLC25A6	ADP/ATP translocase 3 (ADP,ATP carrier protein 3) (ADP,ATP carrier protein, isoform T2) (ANT 2) (Adenine nucleotide translocator 3) (ANT 3) (Solute carrier family 25 member 6) [Cleaved into: ADP/ATP translocase 3, N-terminally processed]	0.430088	0.0133333	0.831114	1.07283	0
P51955	NEK2	Serine/threonine-protein kinase Nek2 (EC 2.7.11.1) (HSPK 21) (Never in mitosis A-related kinase 2) (NimA-related protein kinase 2) (NimA-like protein kinase 1)	0.65994	0.369207	0	1.06838	0
P30279	CCND2	G1/S-specific cyclin-D2	0.0413915	0.0205867	1	1.06187	0
P84243	H3F3A	Histone H3.3	0.37948	0	0.868042	1.05778	0
P0DMV8	HSPA1A	Heat shock 70 kDa protein 1A (Heat shock 70 kDa protein 1) (HSP70-1) (HSP70.1)	0.728574	0.01006	0.672873	1.05728	0
Q14643	ITPR1	Inositol 1,4,5-trisphosphate receptor type 1 (IP3 receptor isoform 1) (IP3R 1) (InsP3R1) (Type 1 inositol 1,4,5-trisphosphate receptor) (Type 1 InsP3 receptor)	0.0463671	0.012	1	1.04718	0
P78334	GABRE	Gamma-aminobutyric acid receptor subunit epsilon (GABA(A) receptor subunit epsilon)	0.139369	0.409667	0.157921	1.04694	0
P30281	CCND3	G1/S-specific cyclin-D3	0.156101	0.00692	0.946505	1.0384	0
P17301	ITGA2	Integrin alpha-2 (CD49 antigen-like family member B) (Collagen receptor) (Platelet membrane glycoprotein Ia) (GPIa) (VLA-2 subunit alpha) (CD antigen CD49b)	0.522139	0.0446933	0.683879	1.03433	0
O00141	SGK	Serine/threonine-protein kinase Sgk1 (EC 2.7.11.1) (Serum/glucocorticoid-regulated kinase 1)	0.241251	0.3037	0.305942	1.03397	0
P46527	CDKN1B	Cyclin-dependent kinase inhibitor 1B (Cyclin-dependent kinase inhibitor p27) (p27Kip1)	0.177067	0	0.933436	1.02197	0
Q15831	STK11	Serine/threonine-protein kinase STK11 (EC 2.7.11.1) (Liver kinase B1) (LKB1) (hLKB1) (Renal carcinoma antigen NY-REN-19)	0.151069	0.244087	0.454917	1.01863	0
P24522	GADD45A	Growth arrest and DNA damage-inducible protein GADD45 alpha (DNA damage-inducible transcript 1 protein) (DDIT-1)	0.173327	0	0.931525	1.01819	0
P63261	ACTG1	Actin, cytoplasmic 2 (Gamma-actin) [Cleaved into: Actin, cytoplasmic 2, N-terminally processed]	0.000647924	0.00626	1	1.01284	0
Q86Z02	HIPK1	Homeodomain-interacting protein kinase 1 (EC 2.7.11.1) (Nuclear body-associated kinase 2)	0.46307	0.28164	0.218	1.01281	0
P60709	ACTB	Actin, cytoplasmic 1 (Beta-actin) [Cleaved into: Actin, cytoplasmic 1, N-terminally processed]	0.000647924	0.00624	1	1.0128	0
P21796	VDAC1	Voltage-dependent anion-selective channel protein 1 (VDAC-1) (hVDAC1) (Outer mitochondrial membrane protein porin 1) (Plasmalemmal porin) (Porin 31HL) (Porin 31HM)	0.141693	0.00666667	0.928368	1.01255	0
O15399	GRIN2D	Glutamate receptor ionotropic, NMDA 2D (GluN2D) (EB11) (Glutamate [NMDA] receptor subunit epsilon-4) (N-methyl D-aspartate receptor subtype 2D) (NMDAR2D) (NR2D)	0.103487	0.156513	0.64475	1.00952	0
P13765	HLA-DOB	HLA class II histocompatibility antigen, DO beta chain (MHC class II antigen DOB)	0.0146903	0	1	1.00735	0
P84022	SMAD3	Mothers against decapentaplegic homolog 3 (MAD homolog 3) (Mad3) (Mothers against DPP homolog 3) (hMAD-3) (JV15-2) (SMAD family member 3) (SMAD 3) (Smad3) (hSMAD3)	0.342095	0.00555333	0.820729	1.00288	0
P10826	RARB	Retinoic acid receptor beta (RAR-beta) (HBV-activated protein) (Nuclear receptor subfamily 1 group B member 2) (RAR-epsilon)	0.00936621	0.346553	0.30052	0.99831	0
P26358	DNMT1	DNA (cytosine-5)-methyltransferase 1 (Dnmt1) (EC 2.1.1.37) (CXXC-type zinc finger protein 9) (DNA methyltransferase HsaI) (DNA MTase HsaI) (M.HsaI) (MCMT)	0.340443	0.280913	0.265944	0.997992	0
P01568	IFNA21	Interferon alpha-21 (IFN-alpha-21) (Interferon alpha-F) (LeIF F)	0.0614865	0	0.961896	0.992639	0
P30304	CDC25A	M-phase inducer phosphatase 1 (EC 3.1.3.48) (Dual specificity phosphatase Cdc25A)	0.179508	0.23468	0.427381	0.986495	0
P18054	ALOX12	Polyunsaturated fatty acid lipoxygenase ALOX12 (EC 1.13.11.-) (Arachidonate (12S)-lipoxygenase) (12S-LOX) (12S-lipoxygenase) (EC 1.13.11.31) (Arachidonate (15S)-lipoxygenase) (EC 1.13.11.33) (Linoleate (13S)-lipoxygenase) (Lipoxin synthase 12-LO) (EC 3.3.2.-) (Platelet-type lipoxygenase 12)	0.00751809	0.370313	0.241593	0.985979	0
P68371	TUBB2C	Tubulin beta-4B chain (Tubulin beta-2 chain) (Tubulin beta-2C chain)	0.286617	0.0970133	0.648395	0.98573	0
O43521	BCL2L11	Bcl-2-like protein 11 (Bcl2-L-11) (Bcl2-interacting mediator of cell death)	0.505878	0.0494733	0.631003	0.982888	0
P62987	UBA52	Ubiquitin-60S ribosomal protein L40 (CEP52) (Ubiquitin A-52 residue ribosomal protein fusion product 1) [Cleaved into: Ubiquitin; 60S ribosomal protein L40 (Large ribosomal subunit protein eL40)]	0.680734	0	0.641772	0.98214	0
P30511	HLA-F	HLA class I histocompatibility antigen, alpha chain F (CDA12) (HLA F antigen) (Leukocyte antigen F) (MHC class I antigen F)	0.0371345	0.0053	0.952505	0.981672	0
P62879	GNB2	Guanine nucleotide-binding protein G(I)/G(S)/G(T) subunit beta-2 (G protein subunit beta-2) (Transducin beta chain 2)	0.407474	0	0.775013	0.97875	0
P40925	MDH1	Malate dehydrogenase, cytoplasmic (EC 1.1.1.37) (Cytosolic malate dehydrogenase) (Diiodophenylpyruvate reductase) (EC 1.1.1.96)	0.356591	0.27456	0.242582	0.969998	0
P67870	CSNK2B	Casein kinase II subunit beta (CK II beta) (Phosvitin) (Protein G5a)	0.767706	0.0273133	0.529733	0.968213	0
P24723	PRKCH	Protein kinase C eta type (EC 2.7.11.13) (PKC-L) (nPKC-eta)	0.195489	0.329407	0.204825	0.961383	0
P14625	HSP90B1	Endoplasmin (94 kDa glucose-regulated protein) (GRP-94) (Heat shock protein 90 kDa beta member 1) (Tumor rejection antigen 1) (gp96 homolog)	0.233647	0.149693	0.538367	0.954577	0
Q13485	SMAD4	Mothers against decapentaplegic homolog 4 (MAD homolog 4) (Mothers against DPP homolog 4) (Deletion target in pancreatic carcinoma 4) (SMAD family member 4) (SMAD 4) (Smad4) (hSMAD4)	0.410892	0	0.745318	0.950764	0
Q16778	HIST2H2BE	Histone H2B type 2-E (H2B-clustered histone 21) (Histone H2B-GL105) (Histone H2B.q) (H2B/q)	0.252283	0	0.820667	0.946808	0
P12814	ACTN1	Alpha-actinin-1 (Alpha-actinin cytoskeletal isoform) (F-actin cross-linking protein) (Non-muscle alpha-actinin-1)	0.315783	0	0.788358	0.94625	0
P06737	PYGL	Glycogen phosphorylase, liver form (EC 2.4.1.1)	0.373338	0.22106	0.316901	0.94569	0
P04406	GAPDH	Glyceraldehyde-3-phosphate dehydrogenase (GAPDH) (EC 1.2.1.12) (Peptidyl-cysteine S-nitrosylase GAPDH) (EC 2.6.99.-)	0.45345	0.122333	0.466571	0.937963	0
P42681	TXK	Tyrosine-protein kinase TXK (EC 2.7.10.2) (Protein-tyrosine kinase 4) (Resting lymphocyte kinase)	0.280414	0.302573	0.191333	0.936687	0
Q06055	ATP5G2	ATP synthase F(0) complex subunit C2, mitochondrial (ATP synthase lipid-binding protein) (ATP synthase membrane subunit c locus 2) (ATP synthase proteolipid P2) (ATP synthase proton-transporting mitochondrial F(0) complex subunit C2) (ATPase protein 9) (ATPase subunit c)	0.789031	0	0.541216	0.935732	0
Q16363	LAMA4	Laminin subunit alpha-4 (Laminin-14 subunit alpha) (Laminin-8 subunit alpha) (Laminin-9 subunit alpha)	0.712418	0	0.579332	0.935541	0
Q13469	NFATC2	Nuclear factor of activated T-cells, cytoplasmic 2 (NF-ATc2) (NFATc2) (NFAT pre-existing subunit) (NF-ATp) (T-cell transcription factor NFAT1)	0.0163199	0.003	0.914643	0.928803	0
P45880	VDAC2	Voltage-dependent anion-selective channel protein 2 (VDAC-2) (hVDAC2) (Outer mitochondrial membrane protein porin 2)	0.150236	0.00497333	0.842524	0.927588	0
Q9HAZ1	CLK4	Dual specificity protein kinase CLK4 (EC 2.7.12.1) (CDC-like kinase 4)	0.288297	0.31114	0.158667	0.925095	0
P52630	STAT2	Signal transducer and activator of transcription 2 (p113)	0.0788092	0	0.879292	0.918697	0
P61952	GNG11	Guanine nucleotide-binding protein G(I)/G(S)/G(O) subunit gamma-11	0.284314	0	0.775013	0.91717	0
Q16513	PKN2	Serine/threonine-protein kinase N2 (EC 2.7.11.13) (PKN gamma) (Protein kinase C-like 2) (Protein-kinase C-related kinase 2)	0.0420717	0.277793	0.339097	0.91572	0
P07384	CAPN1	Calpain-1 catalytic subunit (EC 3.4.22.52) (Calcium-activated neutral proteinase 1) (CANP 1) (Calpain mu-type) (Calpain-1 large subunit) (Cell proliferation-inducing gene 30 protein) (Micromolar-calpain) (muCANP)	0.0230431	0.148873	0.603819	0.913087	0
O14986	PIP5K1B	Phosphatidylinositol 4-phosphate 5-kinase type-1 beta (PIP5K1-beta) (PtdIns(4)P-5-kinase 1 beta) (EC 2.7.1.68) (Phosphatidylinositol 4-phosphate 5-kinase type I beta) (PIP5KIbeta) (Protein STM-7) (Type I phosphatidylinositol 4-phosphate 5-kinase beta)	0.842377	0.00214	0.48724	0.912708	0
P78417	GSTO1	Glutathione S-transferase omega-1 (GSTO-1) (EC 2.5.1.18) (Glutathione S-transferase omega 1-1) (GSTO 1-1) (Glutathione-dependent dehydroascorbate reductase) (EC 1.8.5.1) (Monomethylarsonic acid reductase) (MMA(V) reductase) (EC 1.20.4.2) (S-(Phenacyl)glutathione reductase) (SPG-R)	0.410886	0.139933	0.424986	0.910296	0
Q93077	HIST1H2AC	Histone H2A type 1-C (H2A-clustered histone 6) (Histone H2A/l)	0.274806	0	0.7725	0.909903	0
P15498	VAV1	Proto-oncogene vav	0.412564	0.00544667	0.688404	0.905579	0
P09769	FGR	Tyrosine-protein kinase Fgr (EC 2.7.10.2) (Gardner-Rasheed feline sarcoma viral (v-fgr) oncogene homolog) (Proto-oncogene c-Fgr) (p55-Fgr) (p58-Fgr) (p58c-Fgr)	0.062243	0.324373	0.225	0.904868	0
Q9H422	HIPK3	Homeodomain-interacting protein kinase 3 (EC 2.7.11.1) (Androgen receptor-interacting nuclear protein kinase) (ANPK) (Fas-interacting serine/threonine-protein kinase) (FIST) (Homolog of protein kinase YAK1)	0.364959	0.250773	0.218	0.902026	0
P00352	ALDH1A1	Aldehyde dehydrogenase 1A1 (EC 1.2.1.19) (EC 1.2.1.28) (EC 1.2.1.3) (EC 1.2.1.36) (3-deoxyglucosone dehydrogenase) (ALDH-E1) (ALHDII) (Aldehyde dehydrogenase family 1 member A1) (Aldehyde dehydrogenase, cytosolic) (Retinal dehydrogenase 1) (RALDH 1) (RalDH1)	0.3208	0.292507	0.154339	0.899752	0
P68431	H3C1; H3C2; H3C3; H3C4; H3C6; H3C7; H3C8; H3C10; H3C11; H3C12	Histone H3.1 (Histone H3/a) (Histone H3/b) (Histone H3/c) (Histone H3/d) (Histone H3/f) (Histone H3/h) (Histone H3/i) (Histone H3/j) (Histone H3/k) (Histone H3/l)	0.0377445	0.00540667	0.868042	0.897727	0
Q13509	TUBB3	Tubulin beta-3 chain (Tubulin beta-4 chain) (Tubulin beta-III)	0.0904095	0.0961067	0.648395	0.885813	0
O15511	ARPC5	Actin-related protein 2/3 complex subunit 5 (Arp2/3 complex 16 kDa subunit) (p16-ARC)	0.568741	0	0.599913	0.884283	0
O00463	TRAF5	TNF receptor-associated factor 5 (RING finger protein 84)	0.105043	0	0.828325	0.880846	0
Q12778	FOXO1	Forkhead box protein O1 (Forkhead box protein O1A) (Forkhead in rhabdomyosarcoma)	0.186057	0	0.785096	0.878124	0
Q8IVH8	MAP4K3	Mitogen-activated protein kinase kinase kinase kinase 3 (EC 2.7.11.1) (Germinal center kinase-related protein kinase) (GLK) (MAPK/ERK kinase kinase kinase 3) (MEK kinase kinase 3) (MEKKK 3)	0.383325	0.26732	0.148667	0.874969	0
P23229	ITGA6	Integrin alpha-6 (CD49 antigen-like family member F) (VLA-6) (CD antigen CD49f) [Cleaved into: Integrin alpha-6 heavy chain; Integrin alpha-6 light chain; Processed integrin alpha-6 (Alpha6p)]	0.404359	0	0.667215	0.869394	0
O43283	MAP3K13	Mitogen-activated protein kinase kinase kinase 13 (EC 2.7.11.25) (Leucine zipper-bearing kinase) (Mixed lineage kinase) (MLK)	0.456497	0.245247	0.148667	0.867408	0
O60814	H2BC12	Histone H2B type 1-K (H2B K) (HIRA-interacting protein 1)	0.0932748	0	0.820667	0.867304	0
P62807	HIST1H2BC	Histone H2B type 1-C/E/F/G/I (Histone H2B.1 A) (Histone H2B.a) (H2B/a) (Histone H2B.g) (H2B/g) (Histone H2B.h) (H2B/h) (Histone H2B.k) (H2B/k) (Histone H2B.l) (H2B/l)	0.0884551	0	0.820667	0.864894	0
P58876	H2BC5	Histone H2B type 1-D (H2B-clustered histone 5) (HIRA-interacting protein 2) (Histone H2B.1 B) (Histone H2B.b) (H2B/b)	0.0884551	0	0.820667	0.864894	0
Q96BR1	SGK3	Serine/threonine-protein kinase Sgk3 (EC 2.7.11.1) (Cytokine-independent survival kinase) (Serum/glucocorticoid-regulated kinase 3) (Serum/glucocorticoid-regulated kinase-like)	0.0259692	0.26842	0.311383	0.861207	0
Q13885	TUBB2A	Tubulin beta-2A chain (Tubulin beta class IIa)	0.0398486	0.0963067	0.648395	0.860933	0
P62805	H4C1; H4C2; H4C3; H4C4; H4C5; H4C6; H4C8; H4C9; H4C11; H4C12; H4C13; H4C14; H4C15; H4-16	Histone H4	0.0763833	0	0.820667	0.858858	0
P33778	H2BC3	Histone H2B type 1-B (H2B-clustered histone 3) (Histone H2B.1) (Histone H2B.f) (H2B/f)	0.0744093	0	0.820667	0.857871	0
P62195	PSMC5	26S proteasome regulatory subunit 8 (26S proteasome AAA-ATPase subunit RPT6) (Proteasome 26S subunit ATPase 5) (Proteasome subunit p45) (Thyroid hormone receptor-interacting protein 1) (TRIP1) (p45/SUG)	0.547821	0	0.577861	0.851771	0
Q9UEE5	STK17A	Serine/threonine-protein kinase 17A (EC 2.7.11.1) (DAP kinase-related apoptosis-inducing protein kinase 1)	0.350366	0.33762	0	0.850423	0
P28070	PSMB4	Proteasome subunit beta type-4 (26 kDa prosomal protein) (HsBPROS26) (PROS-26) (Macropain beta chain) (Multicatalytic endopeptidase complex beta chain) (Proteasome beta chain) (Proteasome chain 3) (HsN3)	0.612735	0	0.543939	0.850306	0
P62753	RPS6	40S ribosomal protein S6 (Phosphoprotein NP33) (Small ribosomal subunit protein eS6)	0.580265	0	0.560143	0.850276	0
P13073	COX4I1	Cytochrome c oxidase subunit 4 isoform 1, mitochondrial (Cytochrome c oxidase polypeptide IV) (Cytochrome c oxidase subunit IV isoform 1) (COX IV-1)	0.612939	0.00666667	0.528124	0.847926	0
Q9Y6R4	MAP3K4	Mitogen-activated protein kinase kinase kinase 4 (EC 2.7.11.25) (MAP three kinase 1) (MAPK/ERK kinase kinase 4) (MEK kinase 4) (MEKK 4)	0.352837	0.245247	0.173005	0.839917	0
P43657	P2RY5	Lysophosphatidic acid receptor 6 (LPA receptor 6) (LPA-6) (Oleoyl-L-alpha-lysophosphatidic acid receptor) (P2Y purinoceptor 5) (P2Y5) (Purinergic receptor 5) (RB intron encoded G-protein coupled receptor)	0.75392	0.0447533	0.370838	0.837305	0
P62910	RPL32	60S ribosomal protein L32 (Large ribosomal subunit protein eL32)	0.803341	0	0.432042	0.833713	0
P50151	GNG10	Guanine nucleotide-binding protein G(I)/G(S)/G(O) subunit gamma-10	0.0904033	0.00366	0.775013	0.827535	0
Q93079	H2BC9	Histone H2B type 1-H (H2B-clustered histone 9) (Histone H2B.j) (H2B/j)	0.00996833	0	0.820667	0.825651	0
Q9BTM1	H2AFJ	Histone H2A.J (H2a/j)	0.105499	0	0.7725	0.825249	0
P14784	IL2RB	Interleukin-2 receptor subunit beta (IL-2 receptor subunit beta) (IL-2R subunit beta) (IL-2RB) (High affinity IL-2 receptor subunit beta) (Interleukin-15 receptor subunit beta) (p70-75) (p75) (CD antigen CD122)	0.0778321	0	0.785804	0.82472	0
P43686	PSMC4	26S proteasome regulatory subunit 6B (26S proteasome AAA-ATPase subunit RPT3) (MB67-interacting protein) (MIP224) (Proteasome 26S subunit ATPase 4) (Tat-binding protein 7) (TBP-7)	0.490728	0	0.577861	0.823224	0
P62906	RPL10A	60S ribosomal protein L10a (CSA-19) (Large ribosomal subunit protein uL1) (Neural precursor cell expressed developmentally down-regulated protein 6) (NEDD-6)	0.775603	0	0.432042	0.819844	0
P48058	GRIA4	Glutamate receptor 4 (GluR-4) (GluR4) (AMPA-selective glutamate receptor 4) (GluR-D) (Glutamate receptor ionotropic, AMPA 4) (GluA4)	0.403667	0.120893	0.374765	0.818385	0
P07332	FES	Tyrosine-protein kinase Fes/Fps (EC 2.7.10.2) (Feline sarcoma/Fujinami avian sarcoma oncogene homolog) (Proto-oncogene c-Fes) (Proto-oncogene c-Fps) (p93c-fes)	0.27218	0.262813	0.151333	0.81305	0
P20671	H2AC7	Histone H2A type 1-D (Histone H2A.3) (Histone H2A/g)	0.0776057	0	0.7725	0.811303	0
O43524	FOXO3	Forkhead box protein O3 (AF6q21 protein) (Forkhead in rhabdomyosarcoma-like 1)	0.236422	0	0.691635	0.809845	0
P09693	CD3G	T-cell surface glycoprotein CD3 gamma chain (T-cell receptor T3 gamma chain) (CD antigen CD3g)	0.00320272	0	0.805388	0.80699	0
P40926	MDH2	Malate dehydrogenase, mitochondrial (EC 1.1.1.37)	0.472072	0.16106	0.247351	0.805507	0
Q8NI60	CABC1	Atypical kinase COQ8A, mitochondrial (EC 2.7.-.-) (Chaperone activity of bc1 complex-like) (Chaperone-ABC1-like) (Coenzyme Q protein 8A) (aarF domain-containing protein kinase 3)	0.627574	0.245247	0	0.80428	0
P14927	UQCRB	Cytochrome b-c1 complex subunit 7 (Complex III subunit 7) (Complex III subunit VII) (QP-C) (Ubiquinol-cytochrome c reductase complex 14 kDa protein)	0.548181	0	0.528124	0.802214	0
P19878	NCF2	Neutrophil cytosol factor 2 (NCF-2) (67 kDa neutrophil oxidase factor) (NADPH oxidase activator 2) (Neutrophil NADPH oxidase factor 2) (p67-phox)	0.205609	0.00666667	0.681191	0.797329	0
Q9UGN5	PARP2	Poly [ADP-ribose] polymerase 2 (PARP-2) (hPARP-2) (EC 2.4.2.30) (ADP-ribosyltransferase diphtheria toxin-like 2) (ARTD2) (DNA ADP-ribosyltransferase PARP2) (EC 2.4.2.-) (NAD(+) ADP-ribosyltransferase 2) (ADPRT-2) (Poly[ADP-ribose] synthase 2) (pADPRT-2) (Protein poly-ADP-ribosyltransferase PARP2) (EC 2.4.2.-)	0.0435121	0.263453	0.246073	0.794736	0
P83731	RPL24	60S ribosomal protein L24 (60S ribosomal protein L30) (Large ribosomal subunit protein eL24)	0.722842	0	0.432042	0.793463	0
P63218	GNG5	Guanine nucleotide-binding protein G(I)/G(S)/G(O) subunit gamma-5	0.0231843	0.00323333	0.775013	0.793072	0
P27930	IL1R2	Interleukin-1 receptor type 2 (IL-1R-2) (IL-1RT-2) (IL-1RT2) (CD121 antigen-like family member B) (CDw121b) (IL-1 type II receptor) (Interleukin-1 receptor beta) (IL-1R-beta) (Interleukin-1 receptor type II) (CD antigen CD121b) [Cleaved into: Interleukin-1 receptor type 2, membrane form (mIL-1R2) (mIL-1RII); Interleukin-1 receptor type 2, soluble form (sIL-1R2) (sIL-1RII)]	0.311175	0	0.637248	0.792836	0
Q92529	SHC3	SHC-transforming protein 3 (Neuronal Shc) (N-Shc) (Protein Rai) (SHC-transforming protein C) (Src homology 2 domain-containing-transforming protein C3) (SH2 domain protein C3)	0.101885	0	0.739306	0.790249	0
P32298	GRK4	G protein-coupled receptor kinase 4 (EC 2.7.11.16) (G protein-coupled receptor kinase GRK4) (ITI1)	0.0351672	0.23858	0.294834	0.789577	0
O95182	NDUFA7	NADH dehydrogenase [ubiquinone] 1 alpha subcomplex subunit 7 (Complex I-B14.5a) (CI-B14.5a) (NADH-ubiquinone oxidoreductase subunit B14.5a)	0.493186	0.00666667	0.529076	0.789002	0
Q92630	DYRK2	Dual specificity tyrosine-phosphorylation-regulated kinase 2 (EC 2.7.12.1)	0.177945	0.349387	0	0.787746	0
Q99878	H2AC14	Histone H2A type 1-J (Histone H2A/e)	0.018269	0	0.7725	0.781634	0
Q16787	LAMA3	Laminin subunit alpha-3 (Epiligrin 170 kDa subunit) (E170) (Epiligrin subunit alpha) (Kalinin subunit alpha) (Laminin-5 subunit alpha) (Laminin-6 subunit alpha) (Laminin-7 subunit alpha) (Nicein subunit alpha)	0.423063	0	0.569858	0.78139	0
O15239	NDUFA1	NADH dehydrogenase [ubiquinone] 1 alpha subcomplex subunit 1 (Complex I-MWFE) (CI-MWFE) (NADH-ubiquinone oxidoreductase MWFE subunit)	0.477565	0.00666667	0.529076	0.781192	0
P62888	RPL30	60S ribosomal protein L30 (Large ribosomal subunit protein eL30)	0.686211	0	0.432042	0.775148	0
P16083	NQO2	Ribosyldihydronicotinamide dehydrogenase [quinone] (EC 1.10.5.1) (NRH dehydrogenase [quinone] 2) (NRH:quinone oxidoreductase 2) (Quinone reductase 2) (QR2)	0.29578	0.313407	0	0.774703	0
P04908	H2AC4; H2AC8	Histone H2A type 1-B/E (Histone H2A.2) (Histone H2A/a) (Histone H2A/m)	0.00388987	0	0.7725	0.774445	0
P63173	RPL38	60S ribosomal protein L38 (Large ribosomal subunit protein eL38)	0.681994	0	0.432042	0.773039	0
O94806	PRKD3	Serine/threonine-protein kinase D3 (EC 2.7.11.13) (Protein kinase C nu type) (Protein kinase EPK2) (nPKC-nu)	0.231166	0.24336	0.169234	0.771537	0
P60520	GABARAPL2	Gamma-aminobutyric acid receptor-associated protein-like 2 (GABA(A) receptor-associated protein-like 2) (Ganglioside expression factor 2) (GEF-2) (General protein transport factor p16) (Golgi-associated ATPase enhancer of 16 kDa) (GATE-16) (MAP1 light chain 3-related protein)	0.451203	0	0.545788	0.77139	0
P11233	RALA	Ras-related protein Ral-A (EC 3.6.5.2)	0.568114	0.00410667	0.478851	0.771121	0
P30260	CDC27	Cell division cycle protein 27 homolog (Anaphase-promoting complex subunit 3) (APC3) (CDC27 homolog) (CDC27Hs) (H-NUC)	0.450863	0	0.544931	0.770363	0
P15954	COX7C	Cytochrome c oxidase subunit 7C, mitochondrial (Cytochrome c oxidase polypeptide VIIc)	0.456693	0.00666667	0.528124	0.769804	0
P62249	RPS16	40S ribosomal protein S16 (Small ribosomal subunit protein uS9)	0.674827	0	0.432042	0.769456	0
P46531	NOTCH1	Neurogenic locus notch homolog protein 1 (Notch 1) (hN1) (Translocation-associated notch protein TAN-1) [Cleaved into: Notch 1 extracellular truncation (NEXT); Notch 1 intracellular domain (NICD)]	0.440665	0.0222133	0.504688	0.769447	0
P00374	DHFR	Dihydrofolate reductase (EC 1.5.1.3)	0.337962	0.186773	0.226321	0.768849	0
Q13418	ILK	Integrin-linked protein kinase (EC 2.7.11.1) (59 kDa serine/threonine-protein kinase) (Beta-integrin-linked kinase) (ILK-1) (ILK-2) (p59ILK)	0.588515	0.0387733	0.393995	0.7658	0
P14598	NCF1	Neutrophil cytosol factor 1 (NCF-1) (47 kDa autosomal chronic granulomatous disease protein) (47 kDa neutrophil oxidase factor) (NCF-47K) (Neutrophil NADPH oxidase factor 1) (Nox organizer 2) (Nox-organizing protein 2) (SH3 and PX domain-containing protein 1A) (p47-phox)	0.00320272	0.00666667	0.748697	0.763631	0
Q9Y6E0	STK24	Serine/threonine-protein kinase 24 (EC 2.7.11.1) (Mammalian STE20-like protein kinase 3) (MST-3) (STE20-like kinase MST3) [Cleaved into: Serine/threonine-protein kinase 24 36 kDa subunit (Mammalian STE20-like protein kinase 3 N-terminal) (MST3/N); Serine/threonine-protein kinase 24 12 kDa subunit (Mammalian STE20-like protein kinase 3 C-terminal) (MST3/C)]	0.545826	0.245247	0	0.763406	0
P15586	GNS	N-acetylglucosamine-6-sulfatase (EC 3.1.6.14) (Glucosamine-6-sulfatase) (G6S)	1	0	0.263079	0.763079	0
Q96KQ7	EHMT2	Histone-lysine N-methyltransferase EHMT2 (EC 2.1.1.-) (EC 2.1.1.367) (Euchromatic histone-lysine N-methyltransferase 2) (HLA-B-associated transcript 8) (Histone H3-K9 methyltransferase 3) (H3-K9-HMTase 3) (Lysine N-methyltransferase 1C) (Protein G9a)	0.0728184	0.21652	0.290852	0.760302	0
P12074	COX6A1	Cytochrome c oxidase subunit 6A1, mitochondrial (Cytochrome c oxidase polypeptide VIa-liver) (Cytochrome c oxidase subunit VIA-liver) (COX VIa-L)	0.459593	0	0.528124	0.75792	0
P51817	PRKX	cAMP-dependent protein kinase catalytic subunit PRKX (PrKX) (Protein kinase X) (Protein kinase X-linked) (Serine/threonine-protein kinase PRKX) (EC 2.7.11.1) (Protein kinase PKX1)	0.406288	0.276513	0	0.756171	0
P36542	ATP5C1	ATP synthase subunit gamma, mitochondrial (ATP synthase F1 subunit gamma) (F-ATPase gamma subunit)	0.426209	0	0.541216	0.75432	0
Q8WYR1	PIK3R5	Phosphoinositide 3-kinase regulatory subunit 5 (PI3-kinase regulatory subunit 5) (PI3-kinase p101 subunit) (Phosphatidylinositol 4,5-bisphosphate 3-kinase regulatory subunit) (PtdIns-3-kinase regulatory subunit) (Protein FOAP-2) (PtdIns-3-kinase p101) (p101-PI3K)	0.416613	0	0.540942	0.749248	0
Q7KZF4	SND1	Staphylococcal nuclease domain-containing protein 1 (EC 3.1.31.1) (100 kDa coactivator) (EBNA2 coactivator p100) (Tudor domain-containing protein 11) (p100 co-activator)	0.815404	0	0.341333	0.749035	0
O95067	CCNB2	G2/mitotic-specific cyclin-B2	0.162776	0	0.665564	0.746952	0
Q13362	PPP2R5C	Serine/threonine-protein phosphatase 2A 56 kDa regulatory subunit gamma isoform (PP2A B subunit isoform B'-gamma) (PP2A B subunit isoform B56-gamma) (PP2A B subunit isoform PR61-gamma) (PP2A B subunit isoform R5-gamma) (Renal carcinoma antigen NY-REN-29)	0.519176	0	0.486741	0.746329	0
P62829	RPL23	60S ribosomal protein L23 (60S ribosomal protein L17) (Large ribosomal subunit protein uL14)	0.62693	0	0.432042	0.745507	0
P27694	RPA1	Replication protein A 70 kDa DNA-binding subunit (RP-A p70) (Replication factor A protein 1) (RF-A protein 1) (Single-stranded DNA-binding protein) [Cleaved into: Replication protein A 70 kDa DNA-binding subunit, N-terminally processed]	0.22732	0.17562	0.274629	0.739529	0
P19404	NDUFV2	NADH dehydrogenase [ubiquinone] flavoprotein 2, mitochondrial (EC 7.1.1.2) (NADH-ubiquinone oxidoreductase 24 kDa subunit)	0.393738	0.00666667	0.529076	0.739279	0
P38919	EIF4A3	Eukaryotic initiation factor 4A-III (eIF-4A-III) (eIF4A-III) (EC 3.6.4.13) (ATP-dependent RNA helicase DDX48) (ATP-dependent RNA helicase eIF4A-3) (DEAD box protein 48) (Eukaryotic initiation factor 4A-like NUK-34) (Eukaryotic translation initiation factor 4A isoform 3) (Nuclear matrix protein 265) (NMP 265) (hNMP 265) [Cleaved into: Eukaryotic initiation factor 4A-III, N-terminally processed]	0.364596	0.03344	0.488645	0.737823	0
P42226	STAT6	Signal transducer and activator of transcription 6 (IL-4 Stat)	0.316121	0.03534	0.509036	0.737777	0
Q9UQC2	GAB2	GRB2-associated-binding protein 2 (GRB2-associated binder 2) (Growth factor receptor bound protein 2-associated protein 2) (pp100)	0.689504	0	0.391994	0.736746	0
P17861	XBP1	X-box-binding protein 1 (XBP-1) (Tax-responsive element-binding protein 5) (TREB-5) [Cleaved into: X-box-binding protein 1, cytoplasmic form; X-box-binding protein 1, luminal form]	0.291357	0.06512	0.460753	0.736671	0
P24844	MYL9	Myosin regulatory light polypeptide 9 (20 kDa myosin light chain) (LC20) (MLC-2C) (Myosin RLC) (Myosin regulatory light chain 2, smooth muscle isoform) (Myosin regulatory light chain 9) (Myosin regulatory light chain MRLC1)	0.00639406	0.063	0.602629	0.731826	0
Q13077	TRAF1	TNF receptor-associated factor 1 (Epstein-Barr virus-induced protein 6)	0.0681521	0	0.696563	0.730639	0
O95835	LATS1	Serine/threonine-protein kinase LATS1 (EC 2.7.11.1) (Large tumor suppressor homolog 1) (WARTS protein kinase) (h-warts)	0.433245	0.245247	0.0216667	0.728782	0
P27824	CANX	Calnexin (IP90) (Major histocompatibility complex class I antigen-binding protein p88) (p90)	0.361475	0.02	0.506693	0.727431	0
P78527	PRKDC	DNA-dependent protein kinase catalytic subunit (DNA-PK catalytic subunit) (DNA-PKcs) (EC 2.7.11.1) (DNPK1) (p460)	0.17795	0.194407	0.249552	0.72734	0
P23396	RPS3	40S ribosomal protein S3 (EC 4.2.99.18) (Small ribosomal subunit protein uS3)	0.384947	0	0.532623	0.725097	0
Q13009	TIAM1	Rho guanine nucleotide exchange factor TIAM1 (T-lymphoma invasion and metastasis-inducing protein 1) (TIAM-1)	0.547606	0	0.450479	0.724282	0
Q13370	PDE3B	cGMP-inhibited 3',5'-cyclic phosphodiesterase B (EC 3.1.4.17) (CGIPDE1) (CGIP1) (Cyclic GMP-inhibited phosphodiesterase B) (CGI-PDE B)	0.0905826	0.16136	0.355845	0.723856	0
Q16772	GSTA3	Glutathione S-transferase A3 (EC 2.5.1.18) (GST class-alpha member 3) (Glutathione S-transferase A3-3)	0.46244	0.0335933	0.424986	0.723393	0
O15169	AXIN1	Axin-1 (Axis inhibition protein 1) (hAxin)	0.525677	0	0.458975	0.721813	0
P51684	CCR6	C-C chemokine receptor type 6 (C-C CKR-6) (CC-CKR-6) (CCR-6) (Chemokine receptor-like 3) (CKR-L3) (DRY6) (G-protein coupled receptor 29) (GPR-CY4) (GPRCY4) (LARC receptor) (CD antigen CD196)	0.0849921	0.17414	0.330445	0.721221	0
Q13761	RUNX3	Runt-related transcription factor 3 (Acute myeloid leukemia 2 protein) (Core-binding factor subunit alpha-3) (CBF-alpha-3) (Oncogene AML-2) (Polyomavirus enhancer-binding protein 2 alpha C subunit) (PEA2-alpha C) (PEBP2-alpha C) (SL3-3 enhancer factor 1 alpha C subunit) (SL3/AKV core-binding factor alpha C subunit)	0.808856	0	0.315605	0.720033	0
P63279	UBE2I	SUMO-conjugating enzyme UBC9 (EC 2.3.2.-) (RING-type E3 SUMO transferase UBC9) (SUMO-protein ligase) (Ubiquitin carrier protein 9) (Ubiquitin carrier protein I) (Ubiquitin-conjugating enzyme E2 I) (Ubiquitin-protein ligase I) (p18)	0.233243	0.05118	0.498333	0.717315	0
P30405	PPIF	Peptidyl-prolyl cis-trans isomerase F, mitochondrial (PPIase F) (EC 5.2.1.8) (Cyclophilin D) (CyP-D) (CypD) (Cyclophilin F) (Mitochondrial cyclophilin) (CyP-M) (Rotamase F)	0.100046	0.00666667	0.653225	0.716582	0
P37837	TALDO1	Transaldolase (EC 2.2.1.2)	0.851168	0	0.290323	0.715907	0
O14493	CLDN4	Claudin-4 (Clostridium perfringens enterotoxin receptor) (CPE-R) (CPE-receptor) (Williams-Beuren syndrome chromosomal region 8 protein)	0.706682	0	0.360603	0.713944	0
Q9UM47	NOTCH3	Neurogenic locus notch homolog protein 3 (Notch 3) [Cleaved into: Notch 3 extracellular truncation; Notch 3 intracellular domain]	0.35294	0.0222133	0.486818	0.707715	0
O95997	PTTG1	Securin (Esp1-associated protein) (Pituitary tumor-transforming gene 1 protein) (Tumor-transforming protein 1) (hPTTG)	0.415344	0	0.499807	0.707479	0
P27987	ITPKB	Inositol-trisphosphate 3-kinase B (EC 2.7.1.127) (Inositol 1,4,5-trisphosphate 3-kinase B) (IP3 3-kinase B) (IP3K B) (InsP 3-kinase B)	1	0	0.20615	0.70615	0
Q15287	RNPS1	RNA-binding protein with serine-rich domain 1 (SR-related protein LDC2)	0.609807	0	0.401171	0.706074	0
P42773	CDKN2C	Cyclin-dependent kinase 4 inhibitor C (Cyclin-dependent kinase 6 inhibitor) (p18-INK4c) (p18-INK6)	0.285187	0.00226667	0.557848	0.704975	0
P62266	RPS23	40S ribosomal protein S23 (Small ribosomal subunit protein uS12)	0.543299	0	0.432042	0.703692	0
Q12834	CDC20	Cell division cycle protein 20 homolog (p55CDC)	0.11922	0	0.642005	0.701615	0
Q07912	TNK2	Activated CDC42 kinase 1 (ACK-1) (EC 2.7.10.2) (EC 2.7.11.1) (Tyrosine kinase non-receptor protein 2)	0.00896985	0.347167	0	0.698818	0
O95298	NDUFC2	NADH dehydrogenase [ubiquinone] 1 subunit C2 (Complex I-B14.5b) (CI-B14.5b) (Human lung cancer oncogene 1 protein) (HLC-1) (NADH-ubiquinone oxidoreductase subunit B14.5b)	0.28562	0.0133333	0.529076	0.698553	0
P30101	PDIA3	Protein disulfide-isomerase A3 (EC 5.3.4.1) (58 kDa glucose-regulated protein) (58 kDa microsomal protein) (p58) (Disulfide isomerase ER-60) (Endoplasmic reticulum resident protein 57) (ER protein 57) (ERp57) (Endoplasmic reticulum resident protein 60) (ER protein 60) (ERp60)	0.265135	0.00891333	0.547789	0.698183	0
Q15788	NCOA1	Nuclear receptor coactivator 1 (NCoA-1) (EC 2.3.1.48) (Class E basic helix-loop-helix protein 74) (bHLHe74) (Protein Hin-2) (RIP160) (Renal carcinoma antigen NY-REN-52) (Steroid receptor coactivator 1) (SRC-1)	0.436778	0.0827933	0.311384	0.69536	0
P48048	KCNJ1	ATP-sensitive inward rectifier potassium channel 1 (ATP-regulated potassium channel ROM-K) (Inward rectifier K(+) channel Kir1.1) (Potassium channel, inwardly rectifying subfamily J member 1)	0.004238	0.28196	0.127446	0.693485	0
P07101	TH	Tyrosine 3-monooxygenase (EC 1.14.16.2) (Tyrosine 3-hydroxylase) (TH)	0.0432322	0.0887667	0.493748	0.692897	0
P17844	DDX5	Probable ATP-dependent RNA helicase DDX5 (EC 3.6.4.13) (DEAD box protein 5) (RNA helicase p68)	0.370906	0	0.507369	0.692822	0
P61927	RPL37	60S ribosomal protein L37 (G1.16) (Large ribosomal subunit protein eL37)	0.519867	0	0.432042	0.691976	0
Q8IVW4	CDKL3	Cyclin-dependent kinase-like 3 (EC 2.7.11.22) (Serine/threonine-protein kinase NKIAMRE)	0.414873	0.241567	0	0.69057	0
Q7LDG7	RASGRP2	RAS guanyl-releasing protein 2 (Calcium and DAG-regulated guanine nucleotide exchange factor I) (CalDAG-GEFI) (Cdc25-like protein) (hCDC25L) (F25B3.3 kinase-like protein)	0.47788	0	0.451622	0.690562	0
Q14738	PPP2R5D	Serine/threonine-protein phosphatase 2A 56 kDa regulatory subunit delta isoform (PP2A B subunit isoform B'-delta) (PP2A B subunit isoform B56-delta) (PP2A B subunit isoform PR61-delta) (PP2A B subunit isoform R5-delta)	0.405485	0	0.486741	0.689483	0
P10155	TROVE2	RNA-binding protein RO60 (60 kDa SS-A/Ro ribonucleoprotein) (60 kDa Ro protein) (60 kDa ribonucleoprotein Ro) (RoRNP) (Ro 60 kDa autoantigen) (Ro60 autoantigen) (Sjoegren syndrome antigen A2) (Sjoegren syndrome type A antigen) (SS-A) (TROVE domain family member 2)	0.45096	0	0.463667	0.689147	0
P54284	CACNB3	Voltage-dependent L-type calcium channel subunit beta-3 (CAB3) (Calcium channel voltage-dependent subunit beta 3)	0.102557	0.15386	0.329095	0.688093	0
P25208	NFYB	Nuclear transcription factor Y subunit beta (CAAT box DNA-binding protein subunit B) (Nuclear transcription factor Y subunit B) (NF-YB)	0.378582	0	0.498446	0.687737	0
Q53GS7	GLE1	mRNA export factor GLE1 (hGLE1) (GLE1 RNA export mediator) (GLE1-like protein) (Nucleoporin GLE1)	0.522582	0	0.425188	0.686479	0
Q01543	FLI1	Friend leukemia integration 1 transcription factor (Proto-oncogene Fli-1) (Transcription factor ERGB)	0.682466	0	0.345	0.686233	0
P05496	ATP5G1	ATP synthase F(0) complex subunit C1, mitochondrial (ATP synthase lipid-binding protein) (ATP synthase membrane subunit c locus 1) (ATP synthase proteolipid P1) (ATP synthase proton-transporting mitochondrial F(0) complex subunit C1) (ATPase protein 9) (ATPase subunit c)	0.288538	0	0.541216	0.685485	0
Q15080	NCF4	Neutrophil cytosol factor 4 (NCF-4) (Neutrophil NADPH oxidase factor 4) (SH3 and PX domain-containing protein 4) (p40-phox) (p40phox)	0.0728934	0.00666667	0.635666	0.685446	0
O14745	SLC9A3R1	Na(+)/H(+) exchange regulatory cofactor NHE-RF1 (NHERF-1) (Ezrin-radixin-moesin-binding phosphoprotein 50) (EBP50) (Regulatory cofactor of Na(+)/H(+) exchanger) (Sodium-hydrogen exchanger regulatory factor 1) (Solute carrier family 9 isoform A3 regulatory factor 1)	0.762588	0	0.303167	0.68446	0
Q9Y4H2	IRS2	Insulin receptor substrate 2 (IRS-2)	0.186225	0	0.590746	0.683859	0
P27635	RPL10	60S ribosomal protein L10 (Laminin receptor homolog) (Large ribosomal subunit protein uL16) (Protein QM) (Ribosomal protein L10) (Tumor suppressor QM)	0.503526	0	0.432042	0.683805	0
P51813	BMX	Cytoplasmic tyrosine-protein kinase BMX (EC 2.7.10.2) (Bone marrow tyrosine kinase gene in chromosome X protein) (Epithelial and endothelial tyrosine kinase) (ETK) (NTK38)	0.0596565	0.326347	0	0.682522	0
P61513	RPL37A	60S ribosomal protein L37a (Large ribosomal subunit protein eL43)	0.494833	0	0.432042	0.679459	0
P20963	CD247	T-cell surface glycoprotein CD3 zeta chain (T-cell receptor T3 zeta chain) (CD antigen CD247)	0.110118	0	0.624365	0.679424	0
Q08752	PPID	Peptidyl-prolyl cis-trans isomerase D (PPIase D) (EC 5.2.1.8) (40 kDa peptidyl-prolyl cis-trans isomerase) (Cyclophilin-40) (CYP-40) (Cyclophilin-related protein) (Rotamase D)	0.201479	0.0336067	0.510766	0.678719	0
Q02878	RPL6	60S ribosomal protein L6 (Large ribosomal subunit protein eL6) (Neoplasm-related protein C140) (Tax-responsive enhancer element-binding protein 107) (TaxREB107)	0.481883	0	0.432042	0.672984	0
Q13822	ENPP2	Ectonucleotide pyrophosphatase/phosphodiesterase family member 2 (E-NPP 2) (EC 3.1.4.39) (Autotaxin) (Extracellular lysophospholipase D) (LysoPLD)	0.113	0.30504	0.00633333	0.672913	0
Q9H2K8	TAOK3	Serine/threonine-protein kinase TAO3 (EC 2.7.11.1) (Cutaneous T-cell lymphoma-associated antigen HD-CL-09) (CTCL-associated antigen HD-CL-09) (Dendritic cell-derived protein kinase) (JNK/SAPK-inhibitory kinase) (Jun kinase-inhibitory kinase) (Kinase from chicken homolog A) (hKFC-A) (Thousand and one amino acid protein 3)	0.0645998	0.245247	0.148667	0.67146	0
Q99731	CCL19	C-C motif chemokine 19 (Beta-chemokine exodus-3) (CK beta-11) (Epstein-Barr virus-induced molecule 1 ligand chemokine) (EBI1 ligand chemokine) (ELC) (Macrophage inflammatory protein 3 beta) (MIP-3-beta) (Small-inducible cytokine A19)	0.519027	0	0.409679	0.669193	0
P17707	AMD1	S-adenosylmethionine decarboxylase proenzyme (AdoMetDC) (SAMDC) (EC 4.1.1.50) [Cleaved into: S-adenosylmethionine decarboxylase alpha chain; S-adenosylmethionine decarboxylase beta chain]	0.802682	0.0504667	0.164474	0.666748	0
Q9H4D5	NXF3	Nuclear RNA export factor 3 (TAP-like protein 3) (TAPL-3)	0.311553	0	0.510087	0.665864	0
Q92736	RYR2	Ryanodine receptor 2 (RYR-2) (RyR2) (hRYR-2) (Cardiac muscle ryanodine receptor) (Cardiac muscle ryanodine receptor-calcium release channel) (Type 2 ryanodine receptor)	0.301127	0.0221467	0.470646	0.665503	0
P55036	PSMD4	26S proteasome non-ATPase regulatory subunit 4 (26S proteasome regulatory subunit RPN10) (26S proteasome regulatory subunit S5A) (Antisecretory factor 1) (AF) (ASF) (Multiubiquitin chain-binding protein)	0.175265	0	0.577861	0.665493	0
P42677	RPS27	40S ribosomal protein S27 (Metallopan-stimulin 1) (MPS-1) (Small ribosomal subunit protein eS27)	0.378095	0.02164	0.432042	0.66437	0
P14921	ETS1	Protein C-ets-1 (p54)	0.344588	0	0.491287	0.663581	0
Q14344	GNA13	Guanine nucleotide-binding protein subunit alpha-13 (G alpha-13) (G-protein subunit alpha-13)	0.253489	0	0.534606	0.661351	0
Q16760	DGKD	Diacylglycerol kinase delta (DAG kinase delta) (EC 2.7.1.107) (130 kDa diacylglycerol kinase) (Diglyceride kinase delta) (DGK-delta)	0.750672	0.0133333	0.256359	0.658362	0
Q9Y2A7	NCKAP1	Nck-associated protein 1 (NAP 1) (Membrane-associated protein HEM-2) (p125Nap1)	0.536723	0	0.388681	0.657042	0
P61020	RAB5B	Ras-related protein Rab-5B (EC 3.6.5.2)	0.256115	0	0.528379	0.656437	0
P24539	ATP5F1	ATP synthase F(0) complex subunit B1, mitochondrial (ATP synthase peripheral stalk-membrane subunit b) (ATP synthase proton-transporting mitochondrial F(0) complex subunit B1) (ATP synthase subunit b) (ATPase subunit b)	0.229678	0	0.541216	0.656055	0
Q9UBU7	DBF4	Protein DBF4 homolog A (Activator of S phase kinase) (Chiffon homolog A) (DBF4-type zinc finger-containing protein 1)	0.00751809	0.19614	0.259	0.655039	0
O75351	VPS4B	Vacuolar protein sorting-associated protein 4B (EC 3.6.4.6) (Cell migration-inducing gene 1 protein) (Suppressor of K(+) transport growth defect 1) (Protein SKD1)	0.709891	0	0.299813	0.654759	0
P30153	PPP2R1A	Serine/threonine-protein phosphatase 2A 65 kDa regulatory subunit A alpha isoform (Medium tumor antigen-associated 61 kDa protein) (PP2A subunit A isoform PR65-alpha) (PP2A subunit A isoform R1-alpha)	0.185181	0	0.560336	0.652926	0
P52209	PGD	6-phosphogluconate dehydrogenase, decarboxylating (EC 1.1.1.44)	0.195043	0.145413	0.2642	0.652548	0
P35443	THBS4	Thrombospondin-4	0.372247	0	0.465267	0.65139	0
P49767	VEGFC	Vascular endothelial growth factor C (VEGF-C) (Flt4 ligand) (Flt4-L) (Vascular endothelial growth factor-related protein) (VRP)	0.170297	0	0.565942	0.65109	0
P68104	EEF1A1	Elongation factor 1-alpha 1 (EF-1-alpha-1) (Elongation factor Tu) (EF-Tu) (Eukaryotic elongation factor 1 A-1) (eEF1A-1) (Leukocyte receptor cluster member 7)	0.444682	0.00666667	0.412998	0.648672	0
P49815	TSC2	Tuberin (Tuberous sclerosis 2 protein)	0.0844867	0	0.606186	0.648429	0
O15392	BIRC5	Baculoviral IAP repeat-containing protein 5 (Apoptosis inhibitor 4) (Apoptosis inhibitor survivin)	0.324286	0.0133333	0.459007	0.647817	0
Q00536	PCTK1	Cyclin-dependent kinase 16 (EC 2.7.11.22) (Cell division protein kinase 16) (PCTAIRE-motif protein kinase 1) (Serine/threonine-protein kinase PCTAIRE-1)	0.271427	0.25602	0	0.647753	0
P59665	DEFA1; DEFA1B	Neutrophil defensin 1 (Defensin, alpha 1) (HNP-1) (HP-1) (HP1) [Cleaved into: HP 1-56; Neutrophil defensin 2 (HNP-2) (HP-2) (HP2)]	0.476083	0	0.409534	0.647575	0
P59666	DEFA3	Neutrophil defensin 3 (Defensin, alpha 3) (HNP-3) (HP-3) (HP3) [Cleaved into: HP 3-56; Neutrophil defensin 2 (HNP-2) (HP-2) (HP2)]	0.476083	0	0.409534	0.647575	0
Q9Y490	TLN1	Talin-1	0.251695	0	0.520855	0.646702	0
P62826	RAN	GTP-binding nuclear protein Ran (Androgen receptor-associated protein 24) (GTPase Ran) (Ras-like protein TC4) (Ras-related nuclear protein)	0.314479	0	0.488965	0.646204	0
Q53EL6	PDCD4	Programmed cell death protein 4 (Neoplastic transformation inhibitor protein) (Nuclear antigen H731-like) (Protein 197/15a)	0.389936	0.0652667	0.32022	0.645721	0
Q08999	RBL2	Retinoblastoma-like protein 2 (130 kDa retinoblastoma-associated protein) (p130) (Retinoblastoma-related protein 2) (RBR-2) (pRb2)	0.0875727	0	0.601933	0.645719	0
Q96D46	NMD3	60S ribosomal export protein NMD3 (hNMD3)	0.617804	0	0.335532	0.644434	0
P35579	MYH9	Myosin-9 (Cellular myosin heavy chain, type A) (Myosin heavy chain 9) (Myosin heavy chain, non-muscle IIa) (Non-muscle myosin heavy chain A) (NMMHC-A) (Non-muscle myosin heavy chain IIa) (NMMHC II-a) (NMMHC-IIA)	0.620282	0	0.333667	0.643808	0
P04156	PRNP	Major prion protein (PrP) (ASCR) (PrP27-30) (PrP33-35C) (CD antigen CD230)	0.590934	0.17374	0	0.642947	0
Q9Y6D9	MAD1L1	Mitotic spindle assembly checkpoint protein MAD1 (Mitotic arrest deficient 1-like protein 1) (MAD1-like protein 1) (Mitotic checkpoint MAD1 protein homolog) (HsMAD1) (hMAD1) (Tax-binding protein 181)	0.0960592	0	0.594821	0.642851	0
Q96A32	MYLPF	Myosin regulatory light chain 2, skeletal muscle isoform (Fast skeletal myosin light chain 2) (MLC2B)	0.0134556	0.04732	0.54116	0.642528	0
P16070	CD44	CD44 antigen (CDw44) (Epican) (Extracellular matrix receptor III) (ECMR-III) (GP90 lymphocyte homing/adhesion receptor) (HUTCH-I) (Heparan sulfate proteoglycan) (Hermes antigen) (Hyaluronate receptor) (Phagocytic glycoprotein 1) (PGP-1) (Phagocytic glycoprotein I) (PGP-I) (CD antigen CD44)	0.174528	0.00666667	0.541771	0.642368	0
P32969	RPL9	60S ribosomal protein L9 (Large ribosomal subunit protein uL6)	0.420481	0	0.432042	0.642283	0
P05386	RPLP1	60S acidic ribosomal protein P1 (Large ribosomal subunit protein P1)	0.418309	0	0.432042	0.641197	0
Q16537	PPP2R5E	Serine/threonine-protein phosphatase 2A 56 kDa regulatory subunit epsilon isoform (PP2A B subunit isoform B'-epsilon) (PP2A B subunit isoform B56-epsilon) (PP2A B subunit isoform PR61-epsilon) (PP2A B subunit isoform R5-epsilon)	0.307087	0	0.486741	0.640284	0
Q15438	PSCD1	Cytohesin-1 (PH, SEC7 and coiled-coil domain-containing protein 1) (SEC7 homolog B2-1)	0.300211	0	0.489702	0.639808	0
P20292	ALOX5AP	Arachidonate 5-lipoxygenase-activating protein (FLAP) (MK-886-binding protein)	0.130334	0.24184	0.0906667	0.639513	0
P20160	AZU1	Azurocidin (Cationic antimicrobial protein CAP37) (Heparin-binding protein) (HBP) (hHBP)	0.370027	0.0130267	0.426667	0.637734	0
P22105	TNXB	Tenascin-X (TN-X) (Hexabrachion-like protein)	0.427723	0	0.422468	0.636329	0
P35226	BMI1	Polycomb complex protein BMI-1 (Polycomb group RING finger protein 4) (RING finger protein 51)	0.437382	0	0.416722	0.635413	0
O60282	KIF5C	Kinesin heavy chain isoform 5C (Kinesin heavy chain neuron-specific 2)	0.0640803	0.00546667	0.592183	0.635157	0
P60660	MYL6	Myosin light polypeptide 6 (17 kDa myosin light chain) (LC17) (Myosin light chain 3) (MLC-3) (Myosin light chain alkali 3) (Myosin light chain A3) (Smooth muscle and nonmuscle myosin light chain alkali 6)	0.559468	0.0687	0.217469	0.634602	0
P40692	MLH1	DNA mismatch repair protein Mlh1 (MutL protein homolog 1)	0.43433	0	0.416751	0.633916	0
P46778	RPL21	60S ribosomal protein L21 (Large ribosomal subunit protein eL21)	0.403316	0	0.432042	0.6337	0
Q9Y5S1	TRPV2	Transient receptor potential cation channel subfamily V member 2 (TrpV2) (Osm-9-like TRP channel 2) (OTRPC2) (Vanilloid receptor-like protein 1) (VRL-1)	0.629096	0.03884	0.240181	0.632409	0
P20042	EIF2S2	Eukaryotic translation initiation factor 2 subunit 2 (Eukaryotic translation initiation factor 2 subunit beta) (eIF-2-beta)	0.666429	0	0.299	0.632215	0
O43684	BUB3	Mitotic checkpoint protein BUB3	0.362364	0	0.450427	0.631609	0
P26373	RPL13	60S ribosomal protein L13 (Breast basic conserved protein 1) (Large ribosomal subunit protein eL13)	0.397307	0	0.432042	0.630696	0
P46776	RPL27A	60S ribosomal protein L27a (Large ribosomal subunit protein uL15)	0.397009	0	0.432042	0.630547	0
P46782	RPS5	40S ribosomal protein S5 (Small ribosomal subunit protein uS7) [Cleaved into: 40S ribosomal protein S5, N-terminally processed]	0.393393	0	0.432042	0.628739	0
P04183	TK1	Thymidine kinase, cytosolic (EC 2.7.1.21)	0.271715	0.163713	0.165333	0.628617	0
Q9UJU2	LEF1	Lymphoid enhancer-binding factor 1 (LEF-1) (T cell-specific transcription factor 1-alpha) (TCF1-alpha)	0.162911	0.00666667	0.532866	0.627655	0
P11766	ADH5	Alcohol dehydrogenase class-3 (EC 1.1.1.1) (Alcohol dehydrogenase 5) (Alcohol dehydrogenase class chi chain) (Alcohol dehydrogenase class-III) (Glutathione-dependent formaldehyde dehydrogenase) (FALDH) (FDH) (GSH-FDH) (EC 1.1.1.-) (S-(hydroxymethyl)glutathione dehydrogenase) (EC 1.1.1.284)	0.265019	0.139653	0.214638	0.626454	0
Q9NRA1	PDGFC	Platelet-derived growth factor C (PDGF-C) (Fallotein) (Spinal cord-derived growth factor) (SCDGF) (VEGF-E) [Cleaved into: Platelet-derived growth factor C, latent form (PDGFC latent form); Platelet-derived growth factor C, receptor-binding form (PDGFC receptor-binding form)]	0.0889008	0	0.581176	0.625626	0
P62899	RPL31	60S ribosomal protein L31 (Large ribosomal subunit protein eL31)	0.386166	0	0.432042	0.625125	0
P20585	MSH3	DNA mismatch repair protein Msh3 (hMSH3) (Divergent upstream protein) (DUP) (Mismatch repair protein 1) (MRP1)	0.480258	0	0.384	0.624129	0
P26012	ITGB8	Integrin beta-8	0.122674	0.0248733	0.512994	0.624078	0
Q9H1Y0	ATG5	Autophagy protein 5 (APG5-like) (Apoptosis-specific protein)	0.128169	0	0.559616	0.6237	0
Q9NQC7	CYLD	Ubiquitin carboxyl-terminal hydrolase CYLD (EC 3.4.19.12) (Deubiquitinating enzyme CYLD) (Ubiquitin thioesterase CYLD) (Ubiquitin-specific-processing protease CYLD)	0.36647	0	0.437333	0.620568	0
Q9UEW8	STK39	STE20/SPS1-related proline-alanine-rich protein kinase (Ste-20-related kinase) (EC 2.7.11.1) (DCHT) (Serine/threonine-protein kinase 39)	0.257309	0.245247	0	0.619148	0
P00325	ADH1B	All-trans-retinol dehydrogenase [NAD(+)] ADH1B (EC 1.1.1.105) (Alcohol dehydrogenase 1B) (Alcohol dehydrogenase subunit beta)	0.750536	0.0451533	0.152987	0.618561	0
O95551	TTRAP	Tyrosyl-DNA phosphodiesterase 2 (Tyr-DNA phosphodiesterase 2) (hTDP2) (EC 3.1.4.-) (5'-tyrosyl-DNA phosphodiesterase) (5'-Tyr-DNA phosphodiesterase) (ETS1-associated protein 2) (ETS1-associated protein II) (EAPII) (TRAF and TNF receptor-associated protein) (Tyrosyl-RNA phosphodiesterase) (VPg unlinkase)	0.209154	0.256893	0	0.618364	0
P36969	GPX4	Phospholipid hydroperoxide glutathione peroxidase (PHGPx) (EC 1.11.1.12) (Glutathione peroxidase 4) (GPx-4) (GSHPx-4)	0.669119	0.01572	0.251917	0.617916	0
Q09161	NCBP1	Nuclear cap-binding protein subunit 1 (80 kDa nuclear cap-binding protein) (CBP80) (NCBP 80 kDa subunit)	0.209897	0	0.511556	0.616505	0
P14678	SNRPB	Small nuclear ribonucleoprotein-associated proteins B and B' (snRNP-B) (Sm protein B/B') (Sm-B/B') (SmB/B')	0.173394	0	0.529387	0.616084	0
Q96RU3	FNBP1	Formin-binding protein 1 (Formin-binding protein 17) (hFBP17)	0.638824	0	0.296	0.615412	0
Q96JJ3	ELMO2	Engulfment and cell motility protein 2 (Protein ced-12 homolog A) (hCed-12A)	0.241904	0	0.493833	0.614785	0
P25398	RPS12	40S ribosomal protein S12 (Small ribosomal subunit protein eS12)	0.36047	0	0.432042	0.612277	0
Q13042	CDC16	Cell division cycle protein 16 homolog (Anaphase-promoting complex subunit 6) (APC6) (CDC16 homolog) (CDC16Hs) (Cyclosome subunit 6)	0.133812	0	0.544931	0.611837	0
P35268	RPL22	60S ribosomal protein L22 (EBER-associated protein) (EAP) (Epstein-Barr virus small RNA-associated protein) (Heparin-binding protein HBp15) (Large ribosomal subunit protein eL22)	0.359122	0	0.432042	0.611603	0
Q07020	RPL18	60S ribosomal protein L18 (Large ribosomal subunit protein eL18)	0.358783	0	0.432042	0.611434	0
Q15283	RASA2	Ras GTPase-activating protein 2 (GTPase-activating protein 1m) (GAP1m)	0.457691	0	0.380945	0.609791	0
Q9UJX4	ANAPC5	Anaphase-promoting complex subunit 5 (APC5) (Cyclosome subunit 5)	0.125939	0	0.546573	0.609543	0
P57739	CLDN2	Claudin-2 (SP82)	0.496367	0	0.360603	0.608787	0
O00232	PSMD12	26S proteasome non-ATPase regulatory subunit 12 (26S proteasome regulatory subunit RPN5) (26S proteasome regulatory subunit p55)	0.0598026	0	0.577861	0.607762	0
Q9HB89	NMUR1	Neuromedin-U receptor 1 (NMU-R1) (G-protein coupled receptor 66) (G-protein coupled receptor FM-3)	0.00244376	0.302973	0	0.607169	0
P49760	CLK2	Dual specificity protein kinase CLK2 (EC 2.7.12.1) (CDC-like kinase 2)	0.0303	0.295067	0	0.605283	0
P24928	POLR2A	DNA-directed RNA polymerase II subunit RPB1 (RNA polymerase II subunit B1) (EC 2.7.7.6) (DNA-directed RNA polymerase II subunit A) (DNA-directed RNA polymerase III largest subunit) (RNA-directed RNA polymerase II subunit RPB1) (EC 2.7.7.48)	0.77402	0.00555333	0.206711	0.604828	0
P07737	PFN1	Profilin-1 (Epididymis tissue protein Li 184a) (Profilin I)	0.2095	0	0.499108	0.603858	0
O14521	SDHD	Succinate dehydrogenase [ubiquinone] cytochrome b small subunit, mitochondrial (CybS) (CII-4) (QPs3) (Succinate dehydrogenase complex subunit D) (Succinate-ubiquinone oxidoreductase cytochrome b small subunit) (Succinate-ubiquinone reductase membrane anchor subunit)	0.0469345	0.00666667	0.566676	0.603477	0
P09493	TPM1	Tropomyosin alpha-1 chain (Alpha-tropomyosin) (Tropomyosin-1)	0.550483	0	0.328056	0.603297	0
O95267	RASGRP1	RAS guanyl-releasing protein 1 (Calcium and DAG-regulated guanine nucleotide exchange factor II) (CalDAG-GEFII) (Ras guanyl-releasing protein)	0.259279	0	0.473122	0.602762	0
P20226	TBP	TATA-box-binding protein (TATA sequence-binding protein) (TATA-binding factor) (TATA-box factor) (Transcription initiation factor TFIID TBP subunit)	0.102465	0	0.55011	0.601342	0
P0C0L5	C4B	Complement C4-B (Basic complement C4) (C3 and PZP-like alpha-2-macroglobulin domain-containing protein 3) [Cleaved into: Complement C4 beta chain; Complement C4-B alpha chain; C4a anaphylatoxin; C4b-B; C4d-B; Complement C4 gamma chain]	0.0953032	0.00666667	0.540333	0.601318	0
P0C0L4	C4A	Complement C4-A (Acidic complement C4) (C3 and PZP-like alpha-2-macroglobulin domain-containing protein 2) [Cleaved into: Complement C4 beta chain; Complement C4-A alpha chain; C4a anaphylatoxin; C4b-A; C4d-A; Complement C4 gamma chain]	0.0953032	0.00662667	0.540333	0.601238	0
Q13093	PLA2G7	Platelet-activating factor acetylhydrolase (PAF acetylhydrolase) (EC 3.1.1.47) (1-alkyl-2-acetylglycerophosphocholine esterase) (2-acetyl-1-alkylglycerophosphocholine esterase) (Group-VIIA phospholipase A2) (gVIIA-PLA2) (LDL-associated phospholipase A2) (LDL-PLA(2)) (PAF 2-acylhydrolase)	0.0504516	0.20958	0.155753	0.600139	0
O43242	PSMD3	26S proteasome non-ATPase regulatory subunit 3 (26S proteasome regulatory subunit RPN3) (26S proteasome regulatory subunit S3) (Proteasome subunit p58)	0.0438638	0	0.577861	0.599792	0
Q14232	EIF2B1	Translation initiation factor eIF-2B subunit alpha (eIF-2B GDP-GTP exchange factor subunit alpha)	0.623744	0	0.287321	0.599193	0
Q09666	AHNAK	Neuroblast differentiation-associated protein AHNAK (Desmoyokin)	0.731496	0	0.233333	0.599081	0
P11940	PABPC1	Polyadenylate-binding protein 1 (PABP-1) (Poly(A)-binding protein 1)	0.457353	0	0.369581	0.598258	0
Q9GZP0	PDGFD	Platelet-derived growth factor D (PDGF-D) (Iris-expressed growth factor) (Spinal cord-derived growth factor B) (SCDGF-B) [Cleaved into: Platelet-derived growth factor D, latent form (PDGFD latent form); Platelet-derived growth factor D, receptor-binding form (PDGFD receptor-binding form)]	0.0249201	0	0.581176	0.593636	0
Q13310	PABPC4	Polyadenylate-binding protein 4 (PABP-4) (Poly(A)-binding protein 4) (Activated-platelet protein 1) (APP-1) (Inducible poly(A)-binding protein) (iPABP)	0.445144	0	0.369581	0.592153	0
P04198	MYCN	N-myc proto-oncogene protein (Class E basic helix-loop-helix protein 37) (bHLHe37)	0.483741	0.00248667	0.345	0.591844	0
P07195	LDHB	L-lactate dehydrogenase B chain (LDH-B) (EC 1.1.1.27) (LDH heart subunit) (LDH-H) (Renal carcinoma antigen NY-REN-46)	0.0166781	0.174893	0.23104	0.589166	0
P35749	MYH11	Myosin-11 (Myosin heavy chain 11) (Myosin heavy chain, smooth muscle isoform) (SMMHC)	0.508663	0	0.333667	0.587998	0
Q13751	LAMB3	Laminin subunit beta-3 (Epiligrin subunit bata) (Kalinin B1 chain) (Kalinin subunit beta) (Laminin B1k chain) (Laminin-5 subunit beta) (Nicein subunit beta)	0.0303	0	0.569858	0.585008	0
P62487	POLR2G	DNA-directed RNA polymerase II subunit RPB7 (RNA polymerase II subunit B7) (DNA-directed RNA polymerase II subunit G) (RNA polymerase II 19 kDa subunit) (RPB19)	0.75476	0	0.206711	0.584091	0
Q8NFZ4	NLGN2	Neuroligin-2	0.565961	0.0692133	0.162667	0.584074	0
P06396	GSN	Gelsolin (AGEL) (Actin-depolymerizing factor) (ADF) (Brevin)	0.348205	0.00666667	0.395677	0.583113	0
O95747	OXSR1	Serine/threonine-protein kinase OSR1 (EC 2.7.11.1) (Oxidative stress-responsive 1 protein)	0.183925	0.245247	0	0.582456	0
P0DP25	CALM3	Calmodulin-3	0.566148	0.14792	0	0.578914	0
Q16718	NDUFA5	NADH dehydrogenase [ubiquinone] 1 alpha subcomplex subunit 5 (Complex I subunit B13) (Complex I-13kD-B) (CI-13kD-B) (NADH-ubiquinone oxidoreductase 13 kDa-B subunit)	0.0666431	0.00666667	0.529076	0.575731	0
P23588	EIF4B	Eukaryotic translation initiation factor 4B (eIF-4B)	0.315236	0	0.416077	0.573695	0
P07359	GP1BA	Platelet glycoprotein Ib alpha chain (GP-Ib alpha) (GPIb-alpha) (GPIbA) (Glycoprotein Ibalpha) (Antigen CD42b-alpha) (CD antigen CD42b) [Cleaved into: Glycocalicin]	0.138563	0.0133333	0.477151	0.573099	0
O95931	CBX7	Chromobox protein homolog 7	0.418552	0.18164	0	0.572556	0
Q9UJX2	CDC23	Cell division cycle protein 23 homolog (Anaphase-promoting complex subunit 8) (APC8) (Cyclosome subunit 8)	0.0545231	0	0.544931	0.572193	0
Q99437	ATP6V0B	V-type proton ATPase 21 kDa proteolipid subunit c'' (V-ATPase 21 kDa proteolipid subunit c'') (Vacuolar proton pump 21 kDa proteolipid subunit c'') (hATPL)	0.147984	0.00666667	0.482737	0.570062	0
Q13510	ASAH1	Acid ceramidase (AC) (ACDase) (Acid CDase) (EC 3.5.1.23) (Acylsphingosine deacylase) (N-acylethanolamine hydrolase ASAH1) (EC 3.5.1.-) (N-acylsphingosine amidohydrolase) (Putative 32 kDa heart protein) (PHP32) [Cleaved into: Acid ceramidase subunit alpha; Acid ceramidase subunit beta]	0.406366	0.0423467	0.280167	0.568043	0
P61006	RAB8A	Ras-related protein Rab-8A (Oncogene c-mel)	0.375487	0	0.379653	0.567396	0
P62854	RPS26	40S ribosomal protein S26 (Small ribosomal subunit protein eS26)	0.270411	0	0.432042	0.567248	0
P22090	RPS4Y1	40S ribosomal protein S4, Y isoform 1 (Small ribosomal subunit protein eS4)	0.265933	0	0.432042	0.565009	0
Q9NP61	ARFGAP3	ADP-ribosylation factor GTPase-activating protein 3 (ARF GAP 3)	0.770315	0	0.179	0.564157	0
P14923	JUP	Junction plakoglobin (Catenin gamma) (Desmoplakin III) (Desmoplakin-3)	0.237762	0.00666667	0.429886	0.5621	0
Q13191	CBLB	E3 ubiquitin-protein ligase CBL-B (EC 2.3.2.27) (Casitas B-lineage lymphoma proto-oncogene b) (RING finger protein 56) (RING-type E3 ubiquitin transferase CBL-B) (SH3-binding protein CBL-B) (Signal transduction protein CBL-B)	0.216591	0	0.453564	0.561859	0
P39019	RPS19	40S ribosomal protein S19 (Small ribosomal subunit protein eS19)	0.258283	0	0.432042	0.561184	0
P29966	MARCKS	Myristoylated alanine-rich C-kinase substrate (MARCKS) (Protein kinase C substrate, 80 kDa protein, light chain) (80K-L protein) (PKCSL)	0.630841	0	0.244423	0.559844	0
P31995	FCGR2C	Low affinity immunoglobulin gamma Fc region receptor II-c (IgG Fc receptor II-c) (CDw32) (Fc-gamma RII-c) (Fc-gamma-RIIc) (FcRII-c) (CD antigen CD32)	0.100955	0.00235333	0.504529	0.559713	0
Q13523	PRPF4B	Serine/threonine-protein kinase PRP4 homolog (EC 2.7.11.1) (PRP4 kinase) (PRP4 pre-mRNA-processing factor 4 homolog)	0.137556	0.245247	0	0.559271	0
P15927	RPA2	Replication protein A 32 kDa subunit (RP-A p32) (Replication factor A protein 2) (RF-A protein 2) (Replication protein A 34 kDa subunit) (RP-A p34)	0.567302	0	0.274629	0.55828	0
P20333	TNFRSF1B	Tumor necrosis factor receptor superfamily member 1B (Tumor necrosis factor receptor 2) (TNF-R2) (Tumor necrosis factor receptor type II) (TNF-RII) (TNFR-II) (p75) (p80 TNF-alpha receptor) (CD antigen CD120b) (Etanercept) [Cleaved into: Tumor necrosis factor receptor superfamily member 1b, membrane form; Tumor necrosis factor-binding protein 2 (TBP-2) (TBPII)]	0.24146	0	0.437342	0.558072	0
Q9H444	CHMP4B	Charged multivesicular body protein 4b (Chromatin-modifying protein 4b) (CHMP4b) (SNF7 homolog associated with Alix 1) (SNF7-2) (hSnf7-2) (Vacuolar protein sorting-associated protein 32-2) (Vps32-2) (hVps32-2)	0.515525	0	0.299813	0.557576	0
P10619	CTSA	Lysosomal protective protein (EC 3.4.16.5) (Carboxypeptidase C) (Carboxypeptidase L) (Cathepsin A) (Protective protein cathepsin A) (PPCA) (Protective protein for beta-galactosidase) [Cleaved into: Lysosomal protective protein 32 kDa chain; Lysosomal protective protein 20 kDa chain]	0.122561	0.153067	0.19006	0.557474	0
P22352	GPX3	Glutathione peroxidase 3 (GPx-3) (GSHPx-3) (EC 1.11.1.9) (Extracellular glutathione peroxidase) (Plasma glutathione peroxidase) (GPx-P) (GSHPx-P)	0.324566	0.01644	0.36165	0.556813	0
Q16762	TST	Thiosulfate sulfurtransferase (EC 2.8.1.1) (Rhodanese)	0.193263	0.145767	0.16814	0.556305	0
P49790	NUP153	Nuclear pore complex protein Nup153 (153 kDa nucleoporin) (Nucleoporin Nup153)	0.421048	0	0.343654	0.554178	0
Q15311	RALBP1	RalA-binding protein 1 (RalBP1) (76 kDa Ral-interacting protein) (Dinitrophenyl S-glutathione ATPase) (DNP-SG ATPase) (EC 7.6.2.2) (EC 7.6.2.3) (Ral-interacting protein 1)	0.536732	0	0.285596	0.553962	0
P05455	SSB	Lupus La protein (La autoantigen) (La ribonucleoprotein) (Sjoegren syndrome type B antigen) (SS-B)	0.180511	0	0.463667	0.553922	0
Q9H0U6	MRPL18	39S ribosomal protein L18, mitochondrial (L18mt) (MRP-L18) (Mitochondrial large ribosomal subunit protein uL18m)	0.513277	0	0.296667	0.553305	0
P62847	RPS24	40S ribosomal protein S24 (Small ribosomal subunit protein eS24)	0.241765	0	0.432042	0.552925	0
P06733	ENO1	Alpha-enolase (EC 4.2.1.11) (2-phospho-D-glycerate hydro-lyase) (C-myc promoter-binding protein) (Enolase 1) (MBP-1) (MPB-1) (Non-neural enolase) (NNE) (Phosphopyruvate hydratase) (Plasminogen-binding protein)	0.474445	0.0115133	0.292249	0.552498	0
Q16548	BCL2A1	Bcl-2-related protein A1 (Bcl-2-like protein 5) (Bcl2-L-5) (Hemopoietic-specific early response protein) (Protein BFL-1) (Protein GRS)	0.0306406	0.0335867	0.468667	0.55116	0
Q9GZY0	NXF2; NXF2B	Nuclear RNA export factor 2 (Cancer/testis antigen 39) (CT39) (TAP-like protein 2) (TAPL-2)	0.0818949	0	0.510087	0.551035	0
Q86TM6	SYVN1	E3 ubiquitin-protein ligase synoviolin (EC 2.3.2.27) (RING-type E3 ubiquitin transferase synoviolin) (Synovial apoptosis inhibitor 1)	0.438977	0	0.32892	0.548408	0
P0CG47	UBB	Polyubiquitin-B [Cleaved into: Ubiquitin]	0.147433	0	0.474377	0.548093	0
Q16181	SEPT7	Septin-7 (CDC10 protein homolog)	0.503933	0	0.296	0.547967	0
O43809	NUDT21	Cleavage and polyadenylation specificity factor subunit 5 (Cleavage and polyadenylation specificity factor 25 kDa subunit) (CPSF 25 kDa subunit) (Cleavage factor Im complex 25 kDa subunit) (CFIm25) (Nucleoside diphosphate-linked moiety X motif 21) (Nudix motif 21) (Nudix hydrolase 21) (Pre-mRNA cleavage factor Im 68 kDa subunit)	0.687884	0	0.204	0.547942	0
P02452	COL1A1	Collagen alpha-1(I) chain (Alpha-1 type I collagen)	0.0459126	0	0.523146	0.546102	0
P32302	CXCR5	C-X-C chemokine receptor type 5 (CXC-R5) (CXCR-5) (Burkitt lymphoma receptor 1) (Monocyte-derived receptor 15) (MDR-15) (CD antigen CD185)	0.245521	0.0459133	0.330445	0.545032	0
P23634	ATP2B4	Plasma membrane calcium-transporting ATPase 4 (PMCA4) (EC 7.2.2.10) (Matrix-remodeling-associated protein 1) (Plasma membrane calcium ATPase isoform 4) (Plasma membrane calcium pump isoform 4)	0.522067	0.0133333	0.257174	0.544875	0
P84095	RHOG	Rho-related GTP-binding protein RhoG	0.365747	0.00958667	0.341923	0.543969	0
Q92830	KAT2A	Histone acetyltransferase KAT2A (EC 2.3.1.48) (General control of amino acid synthesis protein 5-like 2) (Histone acetyltransferase GCN5) (hGCN5) (Histone glutaryltransferase KAT2A) (EC 2.3.1.-) (Histone succinyltransferase KAT2A) (EC 2.3.1.-) (Lysine acetyltransferase 2A) (STAF97)	0.0510217	0.0179133	0.480744	0.542081	0
P26678	PLN	Cardiac phospholamban (PLB)	0.411067	0	0.335498	0.541032	0
P35658	NUP214	Nuclear pore complex protein Nup214 (214 kDa nucleoporin) (Nucleoporin Nup214) (Protein CAN)	0.394602	0	0.343654	0.540955	0
P13473	LAMP2	Lysosome-associated membrane glycoprotein 2 (LAMP-2) (Lysosome-associated membrane protein 2) (CD107 antigen-like family member B) (LGP-96) (CD antigen CD107b)	0.247719	0	0.416869	0.540729	0
P40429	RPL13A	60S ribosomal protein L13a (23 kDa highly basic protein) (Large ribosomal subunit protein uL13)	0.212985	0	0.432042	0.538535	0
P18077	RPL35A	60S ribosomal protein L35a (Cell growth-inhibiting gene 33 protein) (Large ribosomal subunit protein eL33)	0.2118	0	0.432042	0.537942	0
P62945	RPL41	60S ribosomal protein L41 (HG12) (Large ribosomal subunit protein eL41)	0.211587	0	0.432042	0.537836	0
Q14765	STAT4	Signal transducer and activator of transcription 4	0.167736	0.00212667	0.449617	0.537739	0
P30679	GNA15	Guanine nucleotide-binding protein subunit alpha-15 (G alpha-15) (G-protein subunit alpha-15) (Epididymis tissue protein Li 17E) (Guanine nucleotide-binding protein subunit alpha-16) (G alpha-16) (G-protein subunit alpha-16)	0.0373437	0.114607	0.28906	0.536945	0
P61218	POLR2F	DNA-directed RNA polymerases I, II, and III subunit RPABC2 (RNA polymerases I, II, and III subunit ABC2) (DNA-directed RNA polymerase II subunit F) (DNA-directed RNA polymerases I, II, and III 14.4 kDa polypeptide) (RPABC14.4) (RPB14.4) (RPB6 homolog) (RPC15)	0.674862	0	0.196933	0.534365	0
P43246	MSH2	DNA mismatch repair protein Msh2 (hMSH2) (MutS protein homolog 2)	0.300506	0	0.384	0.534253	0
P10966	CD8B	T-cell surface glycoprotein CD8 beta chain (CD antigen CD8b)	0.00388987	0	0.531797	0.533742	0
Q9Y5K8	ATP6V1D	V-type proton ATPase subunit D (V-ATPase subunit D) (V-ATPase 28 kDa accessory protein) (Vacuolar proton pump subunit D)	0.317181	0.00666667	0.360963	0.532887	0
Q13435	SF3B2	Splicing factor 3B subunit 2 (Pre-mRNA-splicing factor SF3b 145 kDa subunit) (SF3b145) (Spliceosome-associated protein 145) (SAP 145)	0.495611	0	0.285	0.532805	0
P49754	VPS41	Vacuolar protein sorting-associated protein 41 homolog (S53)	0.595816	0	0.233333	0.531241	0
Q7L523	RRAGA	Ras-related GTP-binding protein A (Rag A) (RagA) (EC 3.6.5.-) (Adenovirus E3 14.7 kDa-interacting protein 1) (FIP-1)	0.479914	0	0.28884	0.528797	0
Q9H3Z4	DNAJC5	DnaJ homolog subfamily C member 5 (Ceroid-lipofuscinosis neuronal protein 4) (Cysteine string protein) (CSP)	0.686841	0	0.185	0.528421	0
P61247	RPS3A	40S ribosomal protein S3a (Small ribosomal subunit protein eS1) (v-fos transformation effector protein) (Fte-1)	0.191848	0	0.432042	0.527966	0
Q13488	TCIRG1	V-type proton ATPase 116 kDa subunit a 3 (V-ATPase 116 kDa subunit a 3) (Osteoclastic proton pump 116 kDa subunit) (OC-116 kDa) (OC116) (T-cell immune regulator 1) (T-cell immune response cDNA7 protein) (TIRC7) (Vacuolar proton translocating ATPase 116 kDa subunit a isoform 3)	0.0712125	0.00666667	0.478629	0.527569	0
Q8IYB3	SRRM1	Serine/arginine repetitive matrix protein 1 (SR-related nuclear matrix protein of 160 kDa) (SRm160) (Ser/Arg-related nuclear matrix protein)	0.251749	0	0.401171	0.527045	0
P05387	RPLP2	60S acidic ribosomal protein P2 (Large ribosomal subunit protein P2) (Renal carcinoma antigen NY-REN-44)	0.189669	0	0.432042	0.526877	0
P32942	ICAM3	Intercellular adhesion molecule 3 (ICAM-3) (CDw50) (ICAM-R) (CD antigen CD50)	0.713987	0.00321333	0.162667	0.526087	0
P62891	RPL39	60S ribosomal protein L39 (Large ribosomal subunit protein eL39)	0.187542	0	0.432042	0.525813	0
P49005	POLD2	DNA polymerase delta subunit 2 (DNA polymerase delta subunit p50)	0.426643	0	0.312	0.525321	0
P58340	MLF1	Myeloid leukemia factor 1 (Myelodysplasia-myeloid leukemia factor 1)	0.359485	0	0.345	0.524743	0
Q92570	NR4A3	Nuclear receptor subfamily 4 group A member 3 (Mitogen-induced nuclear orphan receptor) (Neuron-derived orphan receptor 1) (Nuclear hormone receptor NOR-1)	0.330309	0.00666667	0.345	0.523488	0
P35790	CHKA	Choline kinase alpha (CK) (EC 2.7.1.32) (CHETK-alpha) (Ethanolamine kinase) (EK) (EC 2.7.1.82)	0.58303	0.0339267	0.163906	0.523274	0
P20839	IMPDH1	Inosine-5'-monophosphate dehydrogenase 1 (IMP dehydrogenase 1) (IMPD 1) (IMPDH 1) (EC 1.1.1.205) (IMPDH-I)	0.192843	0.130693	0.165333	0.523142	0
Q9UKU0	ACSL6	Long-chain-fatty-acid--CoA ligase 6 (EC 6.2.1.3) (Arachidonate--CoA ligase) (EC 6.2.1.15) (Long-chain acyl-CoA synthetase 6) (LACS 6)	0.45811	0.0111	0.270945	0.5222	0
P22304	IDS	Iduronate 2-sulfatase (EC 3.1.6.13) (Alpha-L-iduronate sulfate sulfatase) (Idursulfase) [Cleaved into: Iduronate 2-sulfatase 42 kDa chain; Iduronate 2-sulfatase 14 kDa chain]	0.516133	0	0.263079	0.521146	0
P62857	RPS28	40S ribosomal protein S28 (Small ribosomal subunit protein eS28)	0.176476	0	0.432042	0.52028	0
Q9NQL2	RRAGD	Ras-related GTP-binding protein D (Rag D) (RagD) (EC 3.6.5.-)	0.45741	0	0.28884	0.517545	0
Q01433	AMPD2	AMP deaminase 2 (EC 3.5.4.6) (AMP deaminase isoform L)	0.681653	0.00542	0.165333	0.517	0
Q04837	SSBP1	Single-stranded DNA-binding protein, mitochondrial (Mt-SSB) (MtSSB) (PWP1-interacting protein 17)	0.61331	0	0.210272	0.516927	0
P20749	BCL3	B-cell lymphoma 3 protein (BCL-3) (Proto-oncogene BCL3)	0.607214	0	0.213311	0.516917	0
P24821	TNC	Tenascin (TN) (Cytotactin) (GMEM) (GP 150-225) (Glioma-associated-extracellular matrix antigen) (Hexabrachion) (JI) (Myotendinous antigen) (Neuronectin) (Tenascin-C) (TN-C)	0.188564	0	0.422468	0.51675	0
Q15365	PCBP1	Poly(rC)-binding protein 1 (Alpha-CP1) (Heterogeneous nuclear ribonucleoprotein E1) (hnRNP E1) (Nucleic acid-binding protein SUB2.3)	0.386344	0	0.323384	0.516555	0
P0DP24	CALM2	Calmodulin-2	0.437648	0.14792	0	0.514664	0
P30084	ECHS1	Enoyl-CoA hydratase, mitochondrial (mECH) (mECH1) (EC 4.2.1.17) (EC 5.3.3.8) (Enoyl-CoA hydratase 1) (ECHS1) (Short-chain enoyl-CoA hydratase) (SCEH)	0.534033	0	0.24745	0.514467	0
Q06609	RAD51	DNA repair protein RAD51 homolog 1 (HsRAD51) (hRAD51) (RAD51 homolog A)	0.102203	0.0953867	0.272509	0.514384	0
P13866	SLC5A1	Sodium/glucose cotransporter 1 (Na(+)/glucose cotransporter 1) (High affinity sodium-glucose cotransporter) (Solute carrier family 5 member 1)	0.371889	0.110527	0.105	0.511998	0
P04628	WNT1	Proto-oncogene Wnt-1 (Proto-oncogene Int-1 homolog)	0.0281552	0.0225	0.4514	0.510478	0
Q9NRR6	INPP5E	Phosphatidylinositol polyphosphate 5-phosphatase type IV (72 kDa inositol polyphosphate 5-phosphatase) (Inositol polyphosphate-5-phosphatase E) (Phosphatidylinositol 4,5-bisphosphate 5-phosphatase) (EC 3.1.3.36) (Phosphatidylinositol-3,4,5-trisphosphate 5-phosphatase) (EC 3.1.3.86)	0.617282	0	0.201146	0.509787	0
Q14141	SEPT6	Septin-6	0.423805	0	0.297832	0.509735	0
P16144	ITGB4	Integrin beta-4 (GP150) (CD antigen CD104)	0.072615	0	0.473125	0.509432	0
O75390	CS	Citrate synthase, mitochondrial (EC 2.3.3.1) (Citrate (Si)-synthase)	0.405551	0.00666667	0.292462	0.508571	0
O15371	EIF3D	Eukaryotic translation initiation factor 3 subunit D (eIF3d) (Eukaryotic translation initiation factor 3 subunit 7) (eIF-3-zeta) (eIF3 p66)	0.414326	0	0.299	0.506163	0
P14209	CD99	CD99 antigen (12E7) (E2 antigen) (Protein MIC2) (T-cell surface glycoprotein E2) (CD antigen CD99)	0.510031	0	0.250316	0.505331	0
P51636	CAV2	Caveolin-2	0.107071	0	0.451387	0.504922	0
P19012	KRT15	Keratin, type I cytoskeletal 15 (Cytokeratin-15) (CK-15) (Keratin-15) (K15)	0.500219	0.01286	0.228867	0.504696	0
O95832	CLDN1	Claudin-1 (Senescence-associated epithelial membrane protein)	0.286204	0	0.360603	0.503705	0
P62917	RPL8	60S ribosomal protein L8 (Large ribosomal subunit protein uL2)	0.126585	0.00327333	0.432042	0.501881	0
P15291	B4GALT1	Beta-1,4-galactosyltransferase 1 (Beta-1,4-GalTase 1) (Beta4Gal-T1) (b4Gal-T1) (EC 2.4.1.-) (Beta-N-acetylglucosaminyl-glycolipid beta-1,4-galactosyltransferase) (Beta-N-acetylglucosaminylglycopeptide beta-1,4-galactosyltransferase) (EC 2.4.1.38) (Lactose synthase A protein) (EC 2.4.1.22) (N-acetyllactosamine synthase) (EC 2.4.1.90) (Nal synthase) (Neolactotriaosylceramide beta-1,4-galactosyltran…	0.587979	0.00666667	0.19308	0.500403	0
P36222	CHI3L1	Chitinase-3-like protein 1 (39 kDa synovial protein) (Cartilage glycoprotein 39) (CGP-39) (GP-39) (hCGP-39) (YKL-40)	0.999743	0	0	0.499872	0
P43234	CTSO	Cathepsin O (EC 3.4.22.42)	0.377126	0.00490667	0.300756	0.499132	0
O75494	FUSIP1	Serine/arginine-rich splicing factor 10 (40 kDa SR-repressor protein) (SRrp40) (FUS-interacting serine-arginine-rich protein 1) (Splicing factor SRp38) (Splicing factor, arginine/serine-rich 13A) (TLS-associated protein with Ser-Arg repeats) (TASR) (TLS-associated protein with SR repeats) (TLS-associated serine-arginine protein) (TLS-associated SR protein)	0.427742	0	0.285	0.498871	0
P60891	PRPS1	Ribose-phosphate pyrophosphokinase 1 (EC 2.7.6.1) (PPRibP) (Phosphoribosyl pyrophosphate synthase I) (PRS-I)	0.346654	0.0173867	0.290323	0.498424	0
P50995	ANXA11	Annexin A11 (56 kDa autoantigen) (Annexin XI) (Annexin-11) (Calcyclin-associated annexin 50) (CAP-50)	0.621721	0	0.187	0.497861	0
P61326	MAGOH	Protein mago nashi homolog	0.014919	0	0.488645	0.496105	0
Q96A72	MAGOHB	Protein mago nashi homolog 2	0.014919	0	0.488645	0.496105	0
Q13409	DYNC1I2	Cytoplasmic dynein 1 intermediate chain 2 (Cytoplasmic dynein intermediate chain 2) (Dynein intermediate chain 2, cytosolic) (DH IC-2)	0.332483	0	0.329859	0.496101	0
O95271	TNKS	Poly [ADP-ribose] polymerase tankyrase-1 (EC 2.4.2.30) (ADP-ribosyltransferase diphtheria toxin-like 5) (ARTD5) (Poly [ADP-ribose] polymerase 5A) (Protein poly-ADP-ribosyltransferase tankyrase-1) (EC 2.4.2.-) (TNKS-1) (TRF1-interacting ankyrin-related ADP-ribose polymerase) (Tankyrase I) (Tankyrase-1) (TANK1)	0.101676	0.22242	0	0.495678	0
Q16769	QPCT	Glutaminyl-peptide cyclotransferase (EC 2.3.2.5) (Glutaminyl cyclase) (QC) (sQC) (Glutaminyl-tRNA cyclotransferase) (Glutamyl cyclase) (EC)	0.024479	0.241567	0	0.495373	0
P15104	GLUL	Glutamine synthetase (GS) (EC 6.3.1.2) (Glutamate--ammonia ligase) (Palmitoyltransferase GLUL) (EC 2.3.1.225)	0.29801	0.0133333	0.31903	0.494702	0
P07602	PSAP	Prosaposin (Proactivator polypeptide) [Cleaved into: Saposin-A (Protein A); Saposin-B-Val; Saposin-B (Cerebroside sulfate activator) (CSAct) (Dispersin) (Sphingolipid activator protein 1) (SAP-1) (Sulfatide/GM1 activator); Saposin-C (A1 activator) (Co-beta-glucosidase) (Glucosylceramidase activator) (Sphingolipid activator protein 2) (SAP-2); Saposin-D (Component C) (Protein C)]	0.572382	0	0.208361	0.494552	0
O15020	SPTBN2	Spectrin beta chain, non-erythrocytic 2 (Beta-III spectrin) (Spinocerebellar ataxia 5 protein)	0.590714	0	0.19897	0.494327	0
Q13148	TARDBP	TAR DNA-binding protein 43 (TDP-43)	0.0419384	0	0.473167	0.494136	0
P52298	NCBP2	Nuclear cap-binding protein subunit 2 (20 kDa nuclear cap-binding protein) (Cell proliferation-inducing gene 55 protein) (NCBP 20 kDa subunit) (CBP20) (NCBP-interacting protein 1) (NIP1)	0.0100696	0	0.488645	0.49368	0
Q02153	GUCY1B3	Guanylate cyclase soluble subunit beta-1 (GCS-beta-1) (EC 4.6.1.2) (Guanylate cyclase soluble subunit beta-3) (GCS-beta-3) (Soluble guanylate cyclase small subunit)	0.254008	0.0126333	0.339277	0.491548	0
Q9HC35	EML4	Echinoderm microtubule-associated protein-like 4 (EMAP-4) (Restrictedly overexpressed proliferation-associated protein) (Ropp 120)	0.332066	0	0.324798	0.490831	0
Q99814	EPAS1	Endothelial PAS domain-containing protein 1 (EPAS-1) (Basic-helix-loop-helix-PAS protein MOP2) (Class E basic helix-loop-helix protein 73) (bHLHe73) (HIF-1-alpha-like factor) (HLF) (Hypoxia-inducible factor 2-alpha) (HIF-2-alpha) (HIF2-alpha) (Member of PAS protein 2) (PAS domain-containing protein 2)	0.232215	0.06202	0.249097	0.489245	0
Q16581	C3AR1	C3a anaphylatoxin chemotactic receptor (C3AR) (C3a-R)	0.13883	0.0384867	0.342841	0.48923	0
Q02252	ALDH6A1	Methylmalonate-semialdehyde dehydrogenase [acylating], mitochondrial (MMSDH) (Malonate-semialdehyde dehydrogenase [acylating]) (EC 1.2.1.18) (EC 1.2.1.27) (Aldehyde dehydrogenase family 6 member A1)	0.433417	0.0148333	0.242767	0.489142	0
Q15751	HERC1	Probable E3 ubiquitin-protein ligase HERC1 (EC 2.3.2.26) (HECT domain and RCC1-like domain-containing protein 1) (HECT-type E3 ubiquitin transferase HERC1) (p532) (p619)	0.511164	0	0.232333	0.487915	0
P18146	EGR1	Early growth response protein 1 (EGR-1) (AT225) (Nerve growth factor-induced protein A) (NGFI-A) (Transcription factor ETR103) (Transcription factor Zif268) (Zinc finger protein 225) (Zinc finger protein Krox-24)	0.0872108	0	0.444304	0.48791	0
Q99527	GPER1	G-protein coupled estrogen receptor 1 (Chemoattractant receptor-like 2) (Flow-induced endothelial G-protein coupled receptor 1) (FEG-1) (G protein-coupled estrogen receptor 1) (G-protein coupled receptor 30) (GPCR-Br) (IL8-related receptor DRY12) (Lymphocyte-derived G-protein coupled receptor) (LYGPR) (Membrane estrogen receptor) (mER)	0.0249201	0.129367	0.213782	0.484975	0
P21399	ACO1	Cytoplasmic aconitate hydratase (Aconitase) (EC 4.2.1.3) (Citrate hydro-lyase) (Ferritin repressor protein) (Iron regulatory protein 1) (IRP1) (Iron-responsive element-binding protein 1) (IRE-BP 1)	0.384225	0	0.292462	0.484574	0
P26368	U2AF2	Splicing factor U2AF 65 kDa subunit (U2 auxiliary factor 65 kDa subunit) (hU2AF(65)) (hU2AF65) (U2 snRNP auxiliary factor large subunit)	0.398005	0	0.285	0.484003	0
P50395	GDI2	Rab GDP dissociation inhibitor beta (Rab GDI beta) (Guanosine diphosphate dissociation inhibitor 2) (GDI-2)	0.963269	0	0	0.481635	0
O14944	EREG	Proepiregulin [Cleaved into: Epiregulin (EPR)]	0.254171	0	0.354277	0.481362	0
P24666	ACP1	Low molecular weight phosphotyrosine protein phosphatase (LMW-PTP) (LMW-PTPase) (EC 3.1.3.48) (Adipocyte acid phosphatase) (Low molecular weight cytosolic acid phosphatase) (EC 3.1.3.2) (Red cell acid phosphatase 1)	0.0703518	0.104827	0.236131	0.48096	0
Q92620	DHX38	Pre-mRNA-splicing factor ATP-dependent RNA helicase PRP16 (EC 3.6.4.13) (ATP-dependent RNA helicase DHX38) (DEAH box protein 38)	0.391614	0	0.285	0.480807	0
P04075	ALDOA	Fructose-bisphosphate aldolase A (EC 4.1.2.13) (Lung cancer antigen NY-LU-1) (Muscle-type aldolase)	0.311243	0.00666667	0.311511	0.480466	0
P52701	MSH6	DNA mismatch repair protein Msh6 (hMSH6) (G/T mismatch-binding protein) (GTBP) (GTMBP) (MutS protein homolog 6) (MutS-alpha 160 kDa subunit) (p160)	0.190969	0	0.384	0.479484	0
O15151	MDM4	Protein Mdm4 (Double minute 4 protein) (Mdm2-like p53-binding protein) (Protein Mdmx) (p53-binding protein Mdm4)	0.101365	0.0897533	0.248902	0.479091	0
P22314	UBE1	Ubiquitin-like modifier-activating enzyme 1 (EC 6.2.1.45) (Protein A1S9) (Ubiquitin-activating enzyme E1)	0.269983	0	0.344068	0.47906	0
P23528	CFL1	Cofilin-1 (18 kDa phosphoprotein) (p18) (Cofilin, non-muscle isoform)	0.220042	0	0.368206	0.478227	0
Q16204	CCDC6	Coiled-coil domain-containing protein 6 (Papillary thyroid carcinoma-encoded protein) (Protein H4)	0.461026	0	0.247683	0.478196	0
Q96QK1	VPS35	Vacuolar protein sorting-associated protein 35 (hVPS35) (Maternal-embryonic 3) (Vesicle protein sorting 35)	0.597793	0	0.179	0.477896	0
Q9UJ14	GGTL3	Glutathione hydrolase 7 (EC 3.4.19.13) (Gamma-glutamyltransferase 7) (GGT 7) (EC 2.3.2.2) (Gamma-glutamyltransferase-like 3) (Gamma-glutamyltransferase-like 5) (Gamma-glutamyltranspeptidase 7) [Cleaved into: Glutathione hydrolase 7 heavy chain; Glutathione hydrolase 7 light chain]	0.547804	0.00229333	0.198933	0.477421	0
Q9UJJ9	GNPTG	N-acetylglucosamine-1-phosphotransferase subunit gamma (GlcNAc-1-phosphotransferase subunit gamma) (UDP-N-acetylglucosamine-1-phosphotransferase subunit gamma)	0.556168	0	0.199	0.477084	0
B5ME19	EIF3CL	Eukaryotic translation initiation factor 3 subunit C-like protein	0.354431	0	0.299	0.476216	0
P67936	TPM4	Tropomyosin alpha-4 chain (TM30p1) (Tropomyosin-4)	0.441221	0	0.255409	0.47602	0
O60566	BUB1B	Mitotic checkpoint serine/threonine-protein kinase BUB1 beta (EC 2.7.11.1) (MAD3/BUB1-related protein kinase) (hBUBR1) (Mitotic checkpoint kinase MAD3L) (Protein SSK1)	0.05097	0	0.450427	0.475912	0
Q9UQE7	SMC3	Structural maintenance of chromosomes protein 3 (SMC protein 3) (SMC-3) (Basement membrane-associated chondroitin proteoglycan) (Bamacan) (Chondroitin sulfate proteoglycan 6) (Chromosome-associated polypeptide) (hCAP)	0.257577	0	0.346891	0.475679	0
P41091	EIF2S3	Eukaryotic translation initiation factor 2 subunit 3 (EC 3.6.5.3) (Eukaryotic translation initiation factor 2 subunit gamma X) (eIF-2-gamma X) (eIF-2gX)	0.350718	0	0.299	0.474359	0
Q9UBT2	SAE2	SUMO-activating enzyme subunit 2 (EC 2.3.2.-) (Anthracycline-associated resistance ARX) (Ubiquitin-like 1-activating enzyme E1B) (Ubiquitin-like modifier-activating enzyme 2)	0.483567	0	0.232333	0.474117	0
Q9H307	PNN	Pinin (140 kDa nuclear and cell adhesion-related phosphoprotein) (Desmosome-associated protein) (Domain-rich serine protein) (DRS protein) (DRSP) (Melanoma metastasis clone A protein) (Nuclear protein SDK3) (SR-like protein)	0.144894	0	0.401171	0.473618	0
Q15722	LTB4R	Leukotriene B4 receptor 1 (LTB4-R 1) (LTB4-R1) (Chemoattractant receptor-like 1) (G-protein coupled receptor 16) (P2Y purinoceptor 7) (P2Y7)	0.0676818	0.219873	0	0.473588	0
P51668	UBE2D1	Ubiquitin-conjugating enzyme E2 D1 (EC 2.3.2.23) ((E3-independent) E2 ubiquitin-conjugating enzyme D1) (EC 2.3.2.24) (E2 ubiquitin-conjugating enzyme D1) (Stimulator of Fe transport) (SFT) (UBC4/5 homolog) (UbcH5) (Ubiquitin carrier protein D1) (Ubiquitin-conjugating enzyme E2(17)KB 1) (Ubiquitin-conjugating enzyme E2-17 kDa 1) (Ubiquitin-protein ligase D1)	0.0750249	0	0.435824	0.473337	0
O75643	ASCC3L1	U5 small nuclear ribonucleoprotein 200 kDa helicase (EC 3.6.4.13) (Activating signal cointegrator 1 complex subunit 3-like 1) (BRR2 homolog) (U5 snRNP-specific 200 kDa protein) (U5-200KD)	0.245451	0.0324267	0.285	0.472579	0
P46777	RPL5	60S ribosomal protein L5 (Large ribosomal subunit protein uL18)	0.0806943	0	0.432042	0.472389	0
O14732	IMPA2	Inositol monophosphatase 2 (IMP 2) (IMPase 2) (EC 3.1.3.25) (Inositol-1(or 4)-monophosphatase 2) (Myo-inositol monophosphatase A2)	0.514686	0.00666667	0.201146	0.471822	0
Q14644	RASA3	Ras GTPase-activating protein 3 (GAP1(IP4BP)) (Ins P4-binding protein)	0.663147	0	0.14	0.471574	0
P30050	RPL12	60S ribosomal protein L12 (Large ribosomal subunit protein uL11)	0.0766915	0	0.432042	0.470388	0
O95487	SEC24B	Protein transport protein Sec24B (SEC24-related protein B)	0.422315	0	0.258801	0.469959	0
Q96FS4	SIPA1	Signal-induced proliferation-associated protein 1 (Sipa-1) (GTPase-activating protein Spa-1) (p130 SPA-1)	0.454586	0	0.241595	0.468888	0
P30876	POLR2B	DNA-directed RNA polymerase II subunit RPB2 (EC 2.7.7.6) (DNA-directed RNA polymerase II 140 kDa polypeptide) (DNA-directed RNA polymerase II subunit B) (RNA polymerase II subunit 2) (RNA polymerase II subunit B2)	0.523294	0	0.206711	0.468358	0
Q14247	CTTN	Src substrate cortactin (Amplaxin) (Oncogene EMS1)	0.0723564	0	0.431662	0.46784	0
P20827	EFNA1	Ephrin-A1 (EPH-related receptor tyrosine kinase ligand 1) (LERK-1) (Immediate early response protein B61) (Tumor necrosis factor alpha-induced protein 4) (TNF alpha-induced protein 4) [Cleaved into: Ephrin-A1, secreted form]	0.0224831	0	0.456526	0.467767	0
P19532	TFE3	Transcription factor E3 (Class E basic helix-loop-helix protein 33) (bHLHe33)	0.316133	0	0.308574	0.46664	0
Q92854	SEMA4D	Semaphorin-4D (A8) (BB18) (GR3) (CD antigen CD100)	0.630384	0	0.151333	0.466525	0
Q13017	ARHGAP5	Rho GTPase-activating protein 5 (Rho-type GTPase-activating protein 5) (p190-B)	0.326289	0	0.302406	0.46555	0
Q06830	PRDX1	Peroxiredoxin-1 (EC 1.11.1.24) (Natural killer cell-enhancing factor A) (NKEF-A) (Proliferation-associated gene protein) (PAG) (Thioredoxin peroxidase 2) (Thioredoxin-dependent peroxide reductase 2) (Thioredoxin-dependent peroxiredoxin 1)	0.42063	0.00666667	0.240888	0.464536	0
P55884	EIF3B	Eukaryotic translation initiation factor 3 subunit B (eIF3b) (Eukaryotic translation initiation factor 3 subunit 9) (Prt1 homolog) (hPrt1) (eIF-3-eta) (eIF3 p110) (eIF3 p116)	0.33102	0	0.299	0.46451	0
Q9H777	ELAC1	Zinc phosphodiesterase ELAC protein 1 (EC 3.1.26.11) (Deleted in Ma29) (ElaC homolog protein 1) (Ribonuclease Z 1) (RNase Z 1) (tRNA 3 endonuclease 1) (tRNase Z 1)	0.327646	0	0.299	0.462823	0
Q04900	CD164	Sialomucin core protein 24 (MUC-24) (Endolyn) (Multi-glycosylated core protein 24) (MGC-24) (MGC-24v) (CD antigen CD164)	0.527637	0	0.199	0.462819	0
P33241	LSP1	Lymphocyte-specific protein 1 (47 kDa actin-binding protein) (52 kDa phosphoprotein) (pp52) (Lymphocyte-specific antigen WP34)	0.417411	0	0.254087	0.462793	0
Q92974	ARHGEF2	Rho guanine nucleotide exchange factor 2 (Guanine nucleotide exchange factor H1) (GEF-H1) (Microtubule-regulated Rho-GEF) (Proliferating cell nucleolar antigen p40)	0.072067	0	0.426616	0.46265	0
Q8TEV9	SMCR8	Guanine nucleotide exchange protein SMCR8 (Smith-Magenis syndrome chromosomal region candidate gene 8 protein)	0.346305	0	0.285847	0.458999	0
P51659	HSD17B4	Peroxisomal multifunctional enzyme type 2 (MFE-2) (17-beta-hydroxysteroid dehydrogenase 4) (17-beta-HSD 4) (D-bifunctional protein) (DBP) (Multifunctional protein 2) (MFP-2) (Short chain dehydrogenase/reductase family 8C member 1) [Cleaved into: (3R)-hydroxyacyl-CoA dehydrogenase (EC 1.1.1.n12); Enoyl-CoA hydratase 2 (EC 4.2.1.107) (EC 4.2.1.119) (3-alpha,7-alpha,12-alpha-trihydroxy-5-beta-choles…	0.407724	0.00666667	0.239215	0.456411	0
Q93098	WNT8B	Protein Wnt-8b	0.0097666	0	0.4514	0.456284	0
Q8IZS8	CACNA2D3	Voltage-dependent calcium channel subunit alpha-2/delta-3 (Voltage-gated calcium channel subunit alpha-2/delta-3) [Cleaved into: Voltage-dependent calcium channel subunit alpha-2-3; Voltage-dependent calcium channel subunit delta-3]	0.0942967	0.04	0.329095	0.456243	0
Q99523	SORT1	Sortilin (100 kDa NT receptor) (Glycoprotein 95) (Gp95) (Neurotensin receptor 3) (NT3) (NTR3)	0.283045	0.02812	0.257617	0.455379	0
Q7Z398	ZNF550	Zinc finger protein 550	0.694436	0	0.107333	0.454551	0
Q9UJW0	DCTN4	Dynactin subunit 4 (Dyn4) (Dynactin subunit p62)	0.0743053	0	0.416839	0.453992	0
Q9NRX2	MRPL17	39S ribosomal protein L17, mitochondrial (L17mt) (MRP-L17) (LYST-interacting protein 2) (Mitochondrial large ribosomal subunit protein bL17m)	0.313722	0	0.296667	0.453528	0
P51991	HNRPA3	Heterogeneous nuclear ribonucleoprotein A3 (hnRNP A3)	0.23921	0	0.333754	0.45336	0
P09651	HNRNPA1	Heterogeneous nuclear ribonucleoprotein A1 (hnRNP A1) (Helix-destabilizing protein) (Single-strand RNA-binding protein) (hnRNP core protein A1) [Cleaved into: Heterogeneous nuclear ribonucleoprotein A1, N-terminally processed]	0.217396	0.00545333	0.333754	0.453359	0
Q9UHA3	RSL24D1	Probable ribosome biogenesis protein RLP24 (Ribosomal L24 domain-containing protein 1) (Ribosomal protein L24-like)	0.0411673	0	0.432042	0.452626	0
Q9Y223	GNE	Bifunctional UDP-N-acetylglucosamine 2-epimerase/N-acetylmannosamine kinase (UDP-GlcNAc-2-epimerase/ManAc kinase) [Includes: UDP-N-acetylglucosamine 2-epimerase (hydrolyzing) (EC 3.2.1.183) (UDP-GlcNAc-2-epimerase) (Uridine diphosphate-N-acetylglucosamine-2-epimerase); N-acetylmannosamine kinase (EC 2.7.1.60) (ManAc kinase)]	0.512559	0	0.19634	0.45262	0
P62837	UBE2D2	Ubiquitin-conjugating enzyme E2 D2 (EC 2.3.2.23) ((E3-independent) E2 ubiquitin-conjugating enzyme D2) (EC 2.3.2.24) (E2 ubiquitin-conjugating enzyme D2) (Ubiquitin carrier protein D2) (Ubiquitin-conjugating enzyme E2(17)KB 2) (Ubiquitin-conjugating enzyme E2-17 kDa 2) (Ubiquitin-protein ligase D2) (p53-regulated ubiquitin-conjugating enzyme 1)	0.0325685	0	0.435824	0.452109	0
O60502	MGEA5	Protein O-GlcNAcase (OGA) (EC 3.2.1.169) (Beta-N-acetylglucosaminidase) (Beta-N-acetylhexosaminidase) (Beta-hexosaminidase) (Meningioma-expressed antigen 5) (N-acetyl-beta-D-glucosaminidase) (N-acetyl-beta-glucosaminidase) (Nuclear cytoplasmic O-GlcNAcase and acetyltransferase) (NCOAT)	0.510113	0.0454667	0.105667	0.451656	0
O43315	AQP9	Aquaporin-9 (AQP-9) (Aquaglyceroporin-9) (Small solute channel 1)	0.078635	0	0.410909	0.450226	0
P61019	RAB2A	Ras-related protein Rab-2A	0.664507	0	0.116667	0.44892	0
P50914	RPL14	60S ribosomal protein L14 (CAG-ISL 7) (Large ribosomal subunit protein eL14)	0.0296275	0	0.432042	0.446856	0
Q7Z3B4	NUP54	Nucleoporin p54 (54 kDa nucleoporin)	0.204685	0	0.343654	0.445996	0
P49448	GLUD2	Glutamate dehydrogenase 2, mitochondrial (GDH 2) (EC 1.4.1.3)	0.164063	0.0197133	0.324151	0.445609	0
P52566	ARHGDIB	Rho GDP-dissociation inhibitor 2 (Rho GDI 2) (Ly-GDI) (Rho-GDI beta)	0.472828	0	0.207418	0.443832	0
Q01130	SFRS2	Serine/arginine-rich splicing factor 2 (Protein PR264) (Splicing component, 35 kDa) (Splicing factor SC35) (SC-35) (Splicing factor, arginine/serine-rich 2)	0.331575	0	0.277422	0.443209	0
P08237	PFKM	ATP-dependent 6-phosphofructokinase, muscle type (ATP-PFK) (PFK-M) (EC 2.7.1.11) (6-phosphofructokinase type A) (Phosphofructo-1-kinase isozyme A) (PFK-A) (Phosphohexokinase)	0.0741396	0	0.404683	0.441753	0
Q15436	SEC23A	Protein transport protein Sec23A (hSec23A) (SEC23-related protein A)	0.510974	0	0.185	0.440487	0
P32927	CSF2RB	Cytokine receptor common subunit beta (CDw131) (GM-CSF/IL-3/IL-5 receptor common beta subunit) (CD antigen CD131)	0.168881	0	0.3555	0.439941	0
Q15532	SS18	Protein SSXT (Protein SYT) (Synovial sarcoma translocated to X chromosome protein)	0.187867	0	0.345	0.438933	0
O95715	CXCL14	C-X-C motif chemokine 14 (Chemokine BRAK) (MIP-2G) (Small-inducible cytokine B14)	0.216245	0	0.330445	0.438568	0
P35557	GCK	Hexokinase-4 (HK4) (EC 2.7.1.1) (Glucokinase) (Hexokinase type IV) (HK IV) (Hexokinase-D)	0.00485473	0.05578	0.32423	0.438217	0
Q15744	CEBPE	CCAAT/enhancer-binding protein epsilon (C/EBP epsilon)	0.222776	0	0.325741	0.437129	0
Q12769	NUP160	Nuclear pore complex protein Nup160 (160 kDa nucleoporin) (Nucleoporin Nup160)	0.186371	0	0.343654	0.436839	0
Q7LG56	RRM2B	Ribonucleoside-diphosphate reductase subunit M2 B (EC 1.17.4.1) (TP53-inducible ribonucleotide reductase M2 B) (p53-inducible ribonucleotide reductase small subunit 2-like protein) (p53R2)	0.358449	0.0120467	0.231517	0.434835	0
Q9BZI7	UPF3B	Regulator of nonsense transcripts 3B (Nonsense mRNA reducing factor 3B) (Up-frameshift suppressor 3 homolog B) (hUpf3B) (Up-frameshift suppressor 3 homolog on chromosome X) (hUpf3p-X)	0.0666005	0	0.401171	0.434471	0
O94817	ATG12	Ubiquitin-like protein ATG12 (Autophagy-related protein 12) (APG12-like)	0.0562336	0	0.404833	0.43295	0
P41567	EIF1	Eukaryotic translation initiation factor 1 (eIF1) (A121) (Protein translation factor SUI1 homolog) (Sui1iso1)	0.267765	0	0.299	0.432882	0
Q96G23	LASS2	Ceramide synthase 2 (CerS2) (LAG1 longevity assurance homolog 2) (SP260) (Sphingosine N-acyltransferase CERS2) (EC 2.3.1.24) (Tumor metastasis-suppressor gene 1 protein) (Very-long-chain ceramide synthase CERS2) (EC 2.3.1.297)	0.448337	0	0.208616	0.432785	0
P22891	PROZ	Vitamin K-dependent protein Z	0.798116	0.01684	0	0.432738	0
P49407	ARRB1	Beta-arrestin-1 (Arrestin beta-1) (Non-visual arrestin-2)	0.0200574	0.00543333	0.411095	0.431991	0
Q8TCT1	PHOSPHO1	Phosphoethanolamine/phosphocholine phosphatase (EC 3.1.3.75)	0.355834	0.0474933	0.159053	0.431957	0
Q15652	JMJD1C	Probable JmjC domain-containing histone demethylation protein 2C (EC 1.14.11.-) (Jumonji domain-containing protein 1C) (Thyroid receptor-interacting protein 8) (TR-interacting protein 8) (TRIP-8)	0.171788	0	0.345	0.430894	0
P47813	EIF1AX	Eukaryotic translation initiation factor 1A, X-chromosomal (eIF-1A X isoform) (Eukaryotic translation initiation factor 4C) (eIF-4C)	0.262492	0	0.299	0.430246	0
Q9Y4A5	TRRAP	Transformation/transcription domain-associated protein (350/400 kDa PCAF-associated factor) (PAF350/400) (STAF40) (Tra1 homolog)	0.102274	0	0.378	0.429137	0
Q9C0K0	BCL11B	B-cell lymphoma/leukemia 11B (BCL-11B) (B-cell CLL/lymphoma 11B) (COUP-TF-interacting protein 2) (Radiation-induced tumor suppressor gene 1 protein) (hRit1)	0.168129	0	0.345	0.429065	0
O75886	STAM2	Signal transducing adapter molecule 2 (STAM-2) (Hrs-binding protein)	0.472763	0	0.191862	0.428243	0
Q9Y227	ENTPD4	Ectonucleoside triphosphate diphosphohydrolase 4 (NTPDase 4) (EC 3.6.1.15) (EC 3.6.1.6) (Golgi UDPase) (Lysosomal apyrase-like protein of 70 kDa) (Uridine-diphosphatase) (UDPase) (EC 3.6.1.42)	0.340299	0	0.257623	0.427772	0
P60604	UBE2G2	Ubiquitin-conjugating enzyme E2 G2 (EC 2.3.2.23) (E2 ubiquitin-conjugating enzyme G2) (Ubiquitin carrier protein G2) (Ubiquitin-protein ligase G2)	0.0238983	0	0.41579	0.427739	0
Q96DI7	WDR57	U5 small nuclear ribonucleoprotein 40 kDa protein (U5 snRNP 40 kDa protein) (U5-40K) (38 kDa-splicing factor) (Prp8-binding protein) (hPRP8BP) (U5 snRNP-specific 40 kDa protein) (WD repeat-containing protein 57)	0.284563	0	0.285	0.427282	0
P42892	ECE1	Endothelin-converting enzyme 1 (ECE-1) (EC 3.4.24.71)	0.485284	0.0921533	0	0.426949	0
P78314	SH3BP2	SH3 domain-binding protein 2 (3BP-2)	0.492066	0	0.180667	0.4267	0
P15812	CD1E	T-cell surface glycoprotein CD1e, membrane-associated (hCD1e) (R2G1) (CD antigen CD1e) [Cleaved into: T-cell surface glycoprotein CD1e, soluble (sCD1e)]	0.133112	0	0.359497	0.426053	0
P25685	DNAJB1	DnaJ homolog subfamily B member 1 (DnaJ protein homolog 1) (Heat shock 40 kDa protein 1) (HSP40) (Heat shock protein 40) (Human DnaJ protein 1) (hDj-1)	0.305556	0	0.272708	0.425485	0
P51153	RAB13	Ras-related protein Rab-13 (Cell growth-inhibiting gene 4 protein)	0.570527	0	0.14	0.425263	0
P49770	EIF2B2	Translation initiation factor eIF-2B subunit beta (S20I15) (S20III15) (eIF-2B GDP-GTP exchange factor subunit beta)	0.271871	0	0.287321	0.423257	0
P11049	CD37	Leukocyte antigen CD37 (Tetraspanin-26) (Tspan-26) (CD antigen CD37)	0.343134	0	0.251667	0.423234	0
Q16828	DUSP6	Dual specificity protein phosphatase 6 (EC 3.1.3.16) (EC 3.1.3.48) (Dual specificity protein phosphatase PYST1) (Mitogen-activated protein kinase phosphatase 3) (MAP kinase phosphatase 3) (MKP-3)	0.120229	0.0054	0.351799	0.422713	0
P33993	MCM7	DNA replication licensing factor MCM7 (EC 3.6.4.12) (CDC47 homolog) (P1.1-MCM3)	0.33708	0	0.25403	0.42257	0
Q9UL15	BAG5	BAG family molecular chaperone regulator 5 (BAG-5) (Bcl-2-associated athanogene 5)	0.844401	0	0	0.422201	0
O94782	USP1	Ubiquitin carboxyl-terminal hydrolase 1 (EC 3.4.19.12) (Deubiquitinating enzyme 1) (hUBP) (Ubiquitin thioesterase 1) (Ubiquitin-specific-processing protease 1) [Cleaved into: Ubiquitin carboxyl-terminal hydrolase 1, N-terminal fragment]	0.440993	0.08984	0.0213333	0.42151	0
Q9UBR2	CTSZ	Cathepsin Z (EC 3.4.18.1) (Cathepsin P) (Cathepsin X)	0.232503	0.00223333	0.300756	0.421474	0
Q9NXW2	DNAJB12	DnaJ homolog subfamily B member 12	0.471797	0	0.185	0.420898	0
P28360	MSX1	Homeobox protein MSX-1 (Homeobox protein Hox-7) (Msh homeobox 1-like protein)	0.0841933	0	0.378	0.420097	0
Q13243	SFRS5	Serine/arginine-rich splicing factor 5 (Delayed-early protein HRS) (Pre-mRNA-splicing factor SRP40) (Splicing factor, arginine/serine-rich 5)	0.283668	0	0.277422	0.419255	0
P37198	NUP62	Nuclear pore glycoprotein p62 (62 kDa nucleoporin) (Nucleoporin Nup62)	0.150934	0	0.343654	0.419121	0
Q13772	NCOA4	Nuclear receptor coactivator 4 (NCoA-4) (Androgen receptor coactivator 70 kDa protein) (70 kDa AR-activator) (70 kDa androgen receptor coactivator) (Androgen receptor-associated protein of 70 kDa) (Ret-activating protein ELE1)	0.243786	0	0.297139	0.419032	0
P78508	KCNJ10	ATP-sensitive inward rectifier potassium channel 10 (ATP-dependent inwardly rectifying potassium channel Kir4.1) (Inward rectifier K(+) channel Kir1.2) (Potassium channel, inwardly rectifying subfamily J member 10)	0.0731294	0.0878133	0.206711	0.418902	0
Q13561	DCTN2	Dynactin subunit 2 (50 kDa dynein-associated polypeptide) (Dynactin complex 50 kDa subunit) (DCTN-50) (p50 dynamitin)	0.00236033	0	0.416839	0.418019	0
Q99933	BAG1	BAG family molecular chaperone regulator 1 (BAG-1) (Bcl-2-associated athanogene 1)	0.466016	0	0.185	0.418008	0
Q15075	EEA1	Early endosome antigen 1 (Endosome-associated protein p162) (Zinc finger FYVE domain-containing protein 2)	0.0948851	0	0.370482	0.417924	0
P38159	RBMX	RNA-binding motif protein, X chromosome (Glycoprotein p43) (Heterogeneous nuclear ribonucleoprotein G) (hnRNP G) [Cleaved into: RNA-binding motif protein, X chromosome, N-terminally processed]	0.265535	0	0.285	0.417768	0
Q07065	CKAP4	Cytoskeleton-associated protein 4 (63-kDa cytoskeleton-linking membrane protein) (Climp-63) (p63)	0.463866	0	0.185	0.416933	0
P07992	ERCC1	DNA excision repair protein ERCC-1	0.39663	0	0.21826	0.416575	0
Q8N5V2	NGEF	Ephexin-1 (Eph-interacting exchange protein) (Neuronal guanine nucleotide exchange factor)	0.529501	0	0.151333	0.416084	0
Q15437	SEC23B	Protein transport protein Sec23B (hSec23B) (SEC23-related protein B)	0.461205	0	0.185	0.415602	0
P55061	TEGT	Bax inhibitor 1 (BI-1) (Testis-enhanced gene transcript protein) (Transmembrane BAX inhibitor motif-containing protein 6)	0.467562	0	0.181	0.414781	0
O15047	SETD1A	Histone-lysine N-methyltransferase SETD1A (EC 2.1.1.364) (Lysine N-methyltransferase 2F) (SET domain-containing protein 1A) (hSET1A) (Set1/Ash2 histone methyltransferase complex subunit SET1)	0.519117	0	0.15481	0.414368	0
O14602	EIF1AY	Eukaryotic translation initiation factor 1A, Y-chromosomal (eIF-1A Y isoform) (Eukaryotic translation initiation factor 4C) (eIF-4C)	0.229279	0	0.299	0.413639	0
O95980	RECK	Reversion-inducing cysteine-rich protein with Kazal motifs (hRECK) (Suppressor of tumorigenicity 15 protein)	0.396389	0	0.215	0.413194	0
Q9UKG1	APPL1	DCC-interacting protein 13-alpha (Dip13-alpha) (Adapter protein containing PH domain, PTB domain and leucine zipper motif 1)	0.0139001	0	0.405492	0.412442	0
Q5SW96	LDLRAP1	Low density lipoprotein receptor adapter protein 1 (Autosomal recessive hypercholesterolemia protein)	0.470181	0	0.17714	0.412231	0
P06865	HEXA	Beta-hexosaminidase subunit alpha (EC 3.2.1.52) (Beta-N-acetylhexosaminidase subunit alpha) (Hexosaminidase subunit A) (N-acetyl-beta-glucosaminidase subunit alpha)	0.06904	0.0284333	0.320781	0.412167	0
Q05823	RNASEL	2-5A-dependent ribonuclease (2-5A-dependent RNase) (EC 3.1.26.-) (Ribonuclease 4) (Ribonuclease L) (RNase L)	0.146262	0	0.338298	0.411429	0
P52435	POLR2J	DNA-directed RNA polymerase II subunit RPB11-a (RNA polymerase II subunit B11-a) (RPB11a) (DNA-directed RNA polymerase II subunit J-1) (RNA polymerase II 13.3 kDa subunit)	0.407691	0	0.206711	0.410556	0
P49918	CDKN1C	Cyclin-dependent kinase inhibitor 1C (Cyclin-dependent kinase inhibitor p57) (p57Kip2)	0.300612	0	0.259	0.409306	0
Q9BRR6	ADPGK	ADP-dependent glucokinase (ADP-GK) (ADPGK) (EC 2.7.1.147) (RbBP-35)	0.310733	0	0.253416	0.408782	0
O75940	SMNDC1	Survival of motor neuron-related-splicing factor 30 (30 kDa splicing factor SMNrp) (SMN-related protein) (Survival motor neuron domain-containing protein 1)	0.246342	0	0.285	0.408171	0
P84103	SFRS3	Serine/arginine-rich splicing factor 3 (Pre-mRNA-splicing factor SRP20) (Splicing factor, arginine/serine-rich 3)	0.147185	0	0.334478	0.408071	0
P48382	RFX5	DNA-binding protein RFX5 (Regulatory factor X 5)	0.0872396	0	0.362576	0.406196	0
P07951	TPM2	Tropomyosin beta chain (Beta-tropomyosin) (Tropomyosin-2)	0.300477	0	0.255409	0.405648	0
O75381	PEX14	Peroxisomal membrane protein PEX14 (PTS1 receptor-docking protein) (Peroxin-14) (Peroxisomal membrane anchor protein PEX14)	0.190741	0.0994533	0.109667	0.403944	0
O15504	NUPL2	Nucleoporin NUP42 (NLP-1) (NUP42 homolog) (Nucleoporin hCG1) (Nucleoporin-42) (Nucleoporin-like protein 2)	0.20979	0	0.299	0.403895	0
P48426	PIP4K2A	Phosphatidylinositol 5-phosphate 4-kinase type-2 alpha (EC 2.7.1.149) (1-phosphatidylinositol 5-phosphate 4-kinase 2-alpha) (Diphosphoinositide kinase 2-alpha) (PIP5KIII) (Phosphatidylinositol 5-Phosphate 4-Kinase) (PI5P4Kalpha) (Phosphatidylinositol 5-phosphate 4-kinase type II alpha) (PI(5)P 4-kinase type II alpha) (PIP4KII-alpha) (PtdIns(4)P-5-kinase B isoform) (PtdIns(4)P-5-kinase C isoform) …	0.222462	0.00524667	0.281573	0.403298	0
Q9NR28	DIABLO	Diablo IAP-binding mitochondrial protein (Diablo homolog, mitochondrial) (Direct IAP-binding protein with low pI) (Second mitochondria-derived activator of caspase) (Smac)	0.285583	0	0.260144	0.402935	0
P05166	PCCB	Propionyl-CoA carboxylase beta chain, mitochondrial (PCCase subunit beta) (EC 6.4.1.3) (Propanoyl-CoA:carbon dioxide ligase subunit beta)	0.258744	0.0133333	0.246721	0.40276	0
Q8WUM9	SLC20A1	Sodium-dependent phosphate transporter 1 (Gibbon ape leukemia virus receptor 1) (GLVR-1) (Leukemia virus receptor 1 homolog) (Phosphate transporter 1) (PiT-1) (Solute carrier family 20 member 1)	0.695618	0.027	0	0.401809	0
P60903	S100A10	Protein S100-A10 (Calpactin I light chain) (Calpactin-1 light chain) (Cellular ligand of annexin II) (S100 calcium-binding protein A10) (p10 protein) (p11)	0.250101	0.0212133	0.233333	0.400811	0
Q9UQQ2	SH2B3	SH2B adapter protein 3 (Lymphocyte adapter protein) (Lymphocyte-specific adapter protein Lnk) (Signal transduction protein Lnk)	0.437599	0.00666667	0.168333	0.400466	0
Q06787	FMR1	Synaptic functional regulator FMR1 (Fragile X mental retardation protein 1) (FMRP) (Protein FMR-1)	0.202627	0	0.299	0.400314	0
Q16763	UBE2S	Ubiquitin-conjugating enzyme E2 S (EC 2.3.2.23) (E2 ubiquitin-conjugating enzyme S) (E2-EPF) (Ubiquitin carrier protein S) (Ubiquitin-conjugating enzyme E2-24 kDa) (Ubiquitin-conjugating enzyme E2-EPF5) (Ubiquitin-protein ligase S)	0.335716	0	0.232333	0.400191	0
P16333	NCK1	Cytoplasmic protein NCK1 (NCK adaptor protein 1) (Nck-1) (SH2/SH3 adaptor protein NCK-alpha)	0.118415	0	0.340667	0.399874	0
Q96NB1	C16orf63	Centrosomal protein 20 (FGFR1OP N-terminal-like protein) (FOP-related protein of 20 kDa) (LisH domain-containing protein FOPNL)	0.799571	0	0	0.399785	0
P05543	SERPINA7	Thyroxine-binding globulin (Serpin A7) (T4-binding globulin)	0.599049	0.00727333	0.0856667	0.399738	0
O95071	UBR5	E3 ubiquitin-protein ligase UBR5 (EC 2.3.2.26) (E3 ubiquitin-protein ligase, HECT domain-containing 1) (HECT-type E3 ubiquitin transferase UBR5) (Hyperplastic discs protein homolog) (hHYD) (Progestin-induced protein)	0.334196	0	0.232333	0.399431	0
O95219	SNX4	Sorting nexin-4	0.440551	0	0.179	0.399275	0
Q15942	ZYX	Zyxin (Zyxin-2)	0.325495	0	0.236333	0.399081	0
Q6PCB7	SLC27A1	Long-chain fatty acid transport protein 1 (FATP-1) (Fatty acid transport protein 1) (EC 6.2.1.15) (Solute carrier family 27 member 1)	0.291536	0.0767867	0.0991833	0.398525	0
P41732	TSPAN7	Tetraspanin-7 (Tspan-7) (Cell surface glycoprotein A15) (Membrane component chromosome X surface marker 1) (T-cell acute lymphoblastic leukemia-associated antigen 1) (TALLA-1) (Transmembrane 4 superfamily member 2) (CD antigen CD231)	0.106472	0	0.345	0.398236	0
P46091	GPR1	Chemerin-like receptor 2 (Chemerin chemokine-like receptor 2) (Chemokine-like receptor 2) (G-protein coupled receptor 1)	0.247551	0.137207	0	0.398189	0
O94812	BAIAP3	BAI1-associated protein 3 (BAP3) (Brain-specific angiogenesis inhibitor I-associated protein 3)	0.104817	0	0.345	0.397408	0
P12980	LYL1	Protein lyl-1 (Class A basic helix-loop-helix protein 18) (bHLHa18) (Lymphoblastic leukemia-derived sequence 1)	0.104704	0	0.345	0.397352	0
Q92796	DLG3	Disks large homolog 3 (Neuroendocrine-DLG) (Synapse-associated protein 102) (SAP-102) (SAP102) (XLMR)	0.356587	0	0.217762	0.396055	0
P08962	CD63	CD63 antigen (Granulophysin) (Lysosomal-associated membrane protein 3) (LAMP-3) (Lysosome integral membrane protein 1) (Limp1) (Melanoma-associated antigen ME491) (OMA81H) (Ocular melanoma-associated antigen) (Tetraspanin-30) (Tspan-30) (CD antigen CD63)	0.234746	0	0.2786	0.395973	0
Q13635	PTCH1	Protein patched homolog 1 (PTC) (PTC1)	0.0975318	0	0.346939	0.395705	0
Q92618	ZNF516	Zinc finger protein 516	0.724029	0	0.0326667	0.394681	0
P06744	GPI	Glucose-6-phosphate isomerase (GPI) (EC 5.3.1.9) (Autocrine motility factor) (AMF) (Neuroleukin) (NLK) (Phosphoglucose isomerase) (PGI) (Phosphohexose isomerase) (PHI) (Sperm antigen 36) (SA-36)	0.193525	0	0.297249	0.394012	0
P51649	ALDH5A1	Succinate-semialdehyde dehydrogenase, mitochondrial (EC 1.2.1.24) (Aldehyde dehydrogenase family 5 member A1) (NAD(+)-dependent succinic semialdehyde dehydrogenase)	0.172981	0.0777533	0.151974	0.393972	0
Q6V1X1	DPP8	Dipeptidyl peptidase 8 (DP8) (EC 3.4.14.5) (Dipeptidyl peptidase IV-related protein 1) (DPRP-1) (Dipeptidyl peptidase VIII) (DPP VIII) (Prolyl dipeptidase DPP8)	0.284105	0.125927	0	0.393906	0
O43172	PRPF4	U4/U6 small nuclear ribonucleoprotein Prp4 (PRP4 homolog) (hPrp4) (U4/U6 snRNP 60 kDa protein) (WD splicing factor Prp4)	0.112238	0.0263933	0.285	0.393905	0
Q93034	CUL5	Cullin-5 (CUL-5) (Vasopressin-activated calcium-mobilizing receptor 1) (VACM-1)	0.149039	0	0.318905	0.393424	0
Q9UHK6	AMACR	Alpha-methylacyl-CoA racemase (EC 5.1.99.4) (2-methylacyl-CoA racemase)	0.329797	0	0.228438	0.393337	0
Q8IWE5	PLEKHM2	Pleckstrin homology domain-containing family M member 2 (PH domain-containing family M member 2) (Salmonella-induced filaments A and kinesin-interacting protein) (SifA and kinesin-interacting protein)	0.319723	0	0.233333	0.393195	0
Q29983	MICA	MHC class I polypeptide-related sequence A (MIC-A)	0.280313	0	0.252909	0.393065	0
O15550	UTX	Lysine-specific demethylase 6A (EC 1.14.11.68) (Histone demethylase UTX) (Ubiquitously-transcribed TPR protein on the X chromosome) (Ubiquitously-transcribed X chromosome tetratricopeptide repeat protein) ([histone H3]-trimethyl-L-lysine(27) demethylase 6A)	0.0509804	0.0110933	0.345	0.392677	0
P24001	IL32	Interleukin-32 (IL-32) (Natural killer cells protein 4) (Tumor necrosis factor alpha-inducing factor)	0.514922	0	0.135	0.392461	0
P22626	HNRNPA2B1	Heterogeneous nuclear ribonucleoproteins A2/B1 (hnRNP A2/B1)	0.409742	0	0.187	0.391871	0
Q9BQB6	VKORC1	Vitamin K epoxide reductase complex subunit 1 (EC 1.17.4.4) (Vitamin K1 2,3-epoxide reductase subunit 1)	0.280611	0.04	0.169659	0.389964	0
O15516	CLOCK	Circadian locomoter output cycles protein kaput (hCLOCK) (EC 2.3.1.48) (Class E basic helix-loop-helix protein 8) (bHLHe8)	0.438722	0	0.170491	0.389852	0
O60583	CCNT2	Cyclin-T2 (CycT2)	0.088946	0	0.345	0.389473	0
O15117	FYB	FYN-binding protein 1 (Adhesion and degranulation promoting adaptor protein) (ADAP) (FYB-120/130) (p120/p130) (FYN-T-binding protein) (SLAP-130) (SLP-76-associated phosphoprotein)	0.30532	0	0.236645	0.389305	0
Q13595	TRA2A	Transformer-2 protein homolog alpha (TRA-2 alpha) (TRA2-alpha) (Transformer-2 protein homolog A)	0.207874	0	0.285	0.388937	0
P48651	PTDSS1	Phosphatidylserine synthase 1 (PSS-1) (PtdSer synthase 1) (EC 2.7.8.29) (Serine-exchange enzyme I)	0.43237	0.00666667	0.159053	0.388571	0
Q99707	MTR	Methionine synthase (MS) (EC 2.1.1.13) (5-methyltetrahydrofolate--homocysteine methyltransferase) (Cobalamin-dependent methionine synthase) (Vitamin-B12 dependent methionine synthase)	0.161199	0.0562467	0.195036	0.388129	0
O00501	CLDN5	Claudin-5 (Transmembrane protein deleted in VCFS) (TMDVCF)	0.0549437	0	0.360603	0.388075	0
P30041	PRDX6	Peroxiredoxin-6 (EC 1.11.1.27) (1-Cys peroxiredoxin) (1-Cys PRX) (24 kDa protein) (Acidic calcium-independent phospholipase A2) (aiPLA2) (EC 3.1.1.4) (Antioxidant protein 2) (Glutathione-dependent peroxiredoxin) (Liver 2D page spot 40) (Lysophosphatidylcholine acyltransferase 5) (LPC acyltransferase 5) (LPCAT-5) (Lyso-PC acyltransferase 5) (EC 2.3.1.23) (Non-selenium glutathione peroxidase) (NSGP…	0.392683	0.00204	0.186676	0.387098	0
P49619	DGKG	Diacylglycerol kinase gamma (DAG kinase gamma) (EC 2.7.1.107) (Diglyceride kinase gamma) (DGK-gamma)	0.194106	0.01678	0.256359	0.386972	0
Q9UNH7	SNX6	Sorting nexin-6 (TRAF4-associated factor 2) [Cleaved into: Sorting nexin-6, N-terminally processed]	0.41531	0	0.179	0.386655	0
Q9NPH3	IL1RAP	Interleukin-1 receptor accessory protein (IL-1 receptor accessory protein) (IL-1RAcP) (EC 3.2.2.6) (Interleukin-1 receptor 3) (IL-1R-3) (IL-1R3)	0.11068	0	0.331167	0.386507	0
P08476	INHBA	Inhibin beta A chain (Activin beta-A chain) (Erythroid differentiation protein) (EDF)	0.487099	0	0.141253	0.384803	0
Q13620	CUL4B	Cullin-4B (CUL-4B)	0.137178	0	0.315041	0.38363	0
Q06643	LTB	Lymphotoxin-beta (LT-beta) (Tumor necrosis factor C) (TNF-C) (Tumor necrosis factor ligand superfamily member 3)	0.130863	0	0.317543	0.382974	0
Q99633	PRPF18	Pre-mRNA-splicing factor 18 (PRP18 homolog) (hPRP18)	0.195844	0	0.285	0.382922	0
Q6P6C2	ALKBH5	RNA demethylase ALKBH5 (EC 1.14.11.53) (Alkylated DNA repair protein alkB homolog 5) (Alpha-ketoglutarate-dependent dioxygenase alkB homolog 5)	0.765805	0	0	0.382903	0
O15335	CHAD	Chondroadherin (Cartilage leucine-rich protein)	0.0268913	0.00203333	0.364833	0.382346	0
Q13619	CUL4A	Cullin-4A (CUL-4A)	0.132102	0	0.315041	0.381092	0
P56750	CLDN17	Claudin-17	0.0407228	0	0.360603	0.380965	0
P46952	HAAO	3-hydroxyanthranilate 3,4-dioxygenase (EC 1.13.11.6) (3-hydroxyanthranilate oxygenase) (3-HAO) (h3HAO) (3-hydroxyanthranilic acid dioxygenase) (HAD)	0.427434	0	0.166595	0.380312	0
Q9UNU6	CYP8B1	7-alpha-hydroxycholest-4-en-3-one 12-alpha-hydroxylase (EC 1.14.14.139) (7-alpha-hydroxy-4-cholesten-3-one 12-alpha-hydroxylase) (CYPVIIIB1) (Cytochrome P450 8B1) (Sterol 12-alpha-hydroxylase)	0.340805	0.00552	0.198385	0.379827	0
O14773	TPP1	Tripeptidyl-peptidase 1 (TPP-1) (EC 3.4.14.9) (Cell growth-inhibiting gene 1 protein) (Lysosomal pepstatin-insensitive protease) (LPIC) (Tripeptidyl aminopeptidase) (Tripeptidyl-peptidase I) (TPP-I)	0.360463	0	0.199	0.379232	0
P51114	FXR1	Fragile X mental retardation syndrome-related protein 1 (hFXR1p)	0.160205	0	0.299	0.379102	0
Q9HBE5	IL21R	Interleukin-21 receptor (IL-21 receptor) (IL-21R) (Novel interleukin receptor) (CD antigen CD360)	0.164833	0	0.296667	0.379083	0
Q07444	KLRC3	NKG2-E type II integral membrane protein (NK cell receptor E) (NKG2-E-activating NK receptor)	0.0708781	0	0.343337	0.378776	0
Q8WZ42	TTN	Titin (EC 2.7.11.1) (Connectin) (Rhabdomyosarcoma antigen MU-RMS-40.14)	0.376792	0	0.190346	0.378742	0
Q16629	SFRS7	Serine/arginine-rich splicing factor 7 (Splicing factor 9G8) (Splicing factor, arginine/serine-rich 7)	0.0879438	0	0.334478	0.37845	0
Q13356	PPIL2	RING-type E3 ubiquitin-protein ligase PPIL2 (EC 2.3.2.27) (CYC4) (Cyclophilin-60) (Cyclophilin-like protein Cyp-60) (Cyp60) (hCyP-60) (Probable inactive peptidyl-prolyl cis-trans isomerase-like 2) (PPIase) (Rotamase PPIL2)	0.29217	0	0.232333	0.378418	0
Q92608	DOCK2	Dedicator of cytokinesis protein 2	0.306715	0	0.225	0.378357	0
Q14161	GIT2	ARF GTPase-activating protein GIT2 (ARF GAP GIT2) (Cool-interacting tyrosine-phosphorylated protein 2) (CAT-2) (CAT2) (G protein-coupled receptor kinase-interactor 2) (GRK-interacting protein 2)	0.242575	0	0.256915	0.378203	0
Q9UI30	HSPC152	Multifunctional methyltransferase subunit TRM112-like protein (tRNA methyltransferase 112 homolog)	0.756143	0	0	0.378071	0
P10768	ESD	S-formylglutathione hydrolase (FGH) (EC 3.1.2.12) (Esterase D) (Methylumbelliferyl-acetate deacetylase) (EC 3.1.1.56)	0.222104	0.00666667	0.253416	0.377801	0
P22307	SCP2	Sterol carrier protein 2 (SCP-2) (Acetyl-CoA C-myristoyltransferase) (EC 2.3.1.155) (Non-specific lipid-transfer protein) (NSL-TP) (Propanoyl-CoA C-acyltransferase) (EC 2.3.1.176) (SCP-2/3-oxoacyl-CoA thiolase) (SCP-2/thiolase) (EC 2.3.1.16) (SCP-chi) (SCPX) (Sterol carrier protein X) (SCP-X) (Straight-chain acyl-CoA oxidase) (SCOX)	0.263791	0.00540667	0.234664	0.377372	0
Q9Y587	AP4S1	AP-4 complex subunit sigma-1 (AP-4 adaptor complex subunit sigma-1) (Adaptor-related protein complex 4 subunit sigma-1) (Sigma-1 subunit of AP-4) (Sigma-4-adaptin) (Sigma4-adaptin)	0.303881	0.0129333	0.199	0.376807	0
Q7Z3V4	UBE3B	Ubiquitin-protein ligase E3B (EC 2.3.2.26) (HECT-type ubiquitin transferase E3B)	0.288297	0	0.232333	0.376482	0
Q96I34	PPP1R16A	Protein phosphatase 1 regulatory subunit 16A (Myosin phosphatase-targeting subunit 3)	0.751998	0	0	0.375999	0
Q6WKZ4	RAB11FIP1	Rab11 family-interacting protein 1 (Rab11-FIP1) (Rab-coupling protein)	0.393131	0	0.179	0.375565	0
P50213	IDH3A	Isocitrate dehydrogenase [NAD] subunit alpha, mitochondrial (EC 1.1.1.41) (Isocitric dehydrogenase subunit alpha) (NAD(+)-specific ICDH subunit alpha)	0.122129	0.0153467	0.283741	0.375498	0
P35573	AGL	Glycogen debranching enzyme (Glycogen debrancher) [Includes: 4-alpha-glucanotransferase (EC 2.4.1.25) (Oligo-1,4-1,4-glucantransferase); Amylo-alpha-1,6-glucosidase (Amylo-1,6-glucosidase) (EC 3.2.1.33) (Dextrin 6-alpha-D-glucosidase)]	0.354394	0.0189467	0.160231	0.375322	0
Q92837	FRAT1	Proto-oncogene FRAT1 (Frequently rearranged in advanced T-cell lymphomas 1) (FRAT-1)	0.0385727	0	0.356	0.375286	0
Q9UG56	PISD	Phosphatidylserine decarboxylase proenzyme, mitochondrial (EC 4.1.1.65) [Cleaved into: Phosphatidylserine decarboxylase beta chain; Phosphatidylserine decarboxylase alpha chain]	0.404455	0.00666667	0.159053	0.374613	0
O15055	PER2	Period circadian protein homolog 2 (hPER2) (Circadian clock protein PERIOD 2)	0.024479	0	0.362191	0.374431	0
Q13451	FKBP5	Peptidyl-prolyl cis-trans isomerase FKBP5 (PPIase FKBP5) (EC 5.2.1.8) (51 kDa FK506-binding protein) (51 kDa FKBP) (FKBP-51) (54 kDa progesterone receptor-associated immunophilin) (Androgen-regulated protein 6) (FF1 antigen) (FK506-binding protein 5) (FKBP-5) (FKBP54) (p54) (HSP90-binding immunophilin) (Rotamase)	0.228947	0.05862	0.142333	0.374047	0
P35475	IDUA	Alpha-L-iduronidase (EC 3.2.1.76)	0.221236	0	0.263079	0.373697	0
Q9UNH5	CDC14A	Dual specificity protein phosphatase CDC14A (EC 3.1.3.16) (EC 3.1.3.48) (CDC14 cell division cycle 14 homolog A)	0.185538	0.0108867	0.259	0.373542	0
P02792	FTL	Ferritin light chain (Ferritin L subunit)	0.0236112	0.0255667	0.309671	0.37261	0
P29083	GTF2E1	General transcription factor IIE subunit 1 (General transcription factor IIE 56 kDa subunit) (Transcription initiation factor IIE subunit alpha) (TFIIE-alpha)	0.0614865	0	0.34156	0.372303	0
P14649	MYL6B	Myosin light chain 6B (Myosin light chain 1 slow-twitch muscle A isoform) (MLC1sa) (Smooth muscle and nonmuscle myosin light chain alkali 6B)	0.0477186	0.0653067	0.217469	0.371941	0
Q8IXB1	DNAJC10	DnaJ homolog subfamily C member 10 (EC 1.8.4.-) (Endoplasmic reticulum DNA J domain-containing protein 5) (ER-resident protein ERdj5) (ERdj5) (Macrothioredoxin) (MTHr)	0.372899	0	0.185	0.371449	0
Q9NYC9	DNAH9	Dynein axonemal heavy chain 9 (Axonemal beta dynein heavy chain 9) (Ciliary dynein heavy chain 9)	0.0405024	0	0.35108	0.371331	0
Q8TEU7	RAPGEF6	Rap guanine nucleotide exchange factor 6 (PDZ domain-containing guanine nucleotide exchange factor 2) (PDZ-GEF2) (RA-GEF-2)	0.329991	0	0.205297	0.370292	0
O94777	DPM2	Dolichol phosphate-mannose biosynthesis regulatory protein (Dolichol-phosphate mannose synthase subunit 2) (DPM synthase subunit 2)	0.420355	0	0.159995	0.370173	0
Q9UMS4	PRPF19	Pre-mRNA-processing factor 19 (EC 2.3.2.27) (Nuclear matrix protein 200) (PRP19/PSO4 homolog) (hPso4) (RING-type E3 ubiquitin transferase PRP19) (Senescence evasion factor)	0.00828569	0	0.36581	0.369953	0
P43003	SLC1A3	Excitatory amino acid transporter 1 (Sodium-dependent glutamate/aspartate transporter 1) (GLAST-1) (Solute carrier family 1 member 3)	0.0972518	0.07738	0.165824	0.36921	0
O00471	EXOC5	Exocyst complex component 5 (Exocyst complex component Sec10) (hSec10)	0.270038	0	0.233333	0.368352	0
Q712K3	UBE2R2	Ubiquitin-conjugating enzyme E2 R2 (EC 2.3.2.23) (E2 ubiquitin-conjugating enzyme R2) (Ubiquitin carrier protein R2) (Ubiquitin-conjugating enzyme E2-CDC34B) (Ubiquitin-protein ligase R2)	0.27067	0	0.232333	0.367668	0
Q14739	LBR	Delta(14)-sterol reductase LBR (Delta-14-SR) (EC 1.3.1.70) (3-beta-hydroxysterol Delta (14)-reductase) (C-14 sterol reductase) (C14SR) (Integral nuclear envelope inner membrane protein) (LMN2R) (Lamin-B receptor) (Sterol C14-reductase)	0.424573	0	0.155281	0.367568	0
Q96EY1	DNAJA3	DnaJ homolog subfamily A member 3, mitochondrial (DnaJ protein Tid-1) (hTid-1) (Hepatocellular carcinoma-associated antigen 57) (Tumorous imaginal discs protein Tid56 homolog)	0.0521874	0	0.341333	0.367427	0
Q14683	SMC1A	Structural maintenance of chromosomes protein 1A (SMC protein 1A) (SMC-1-alpha) (SMC-1A) (Sb1.8)	0.0402833	0	0.346891	0.367032	0
P35625	TIMP3	Metalloproteinase inhibitor 3 (Protein MIG-5) (Tissue inhibitor of metalloproteinases 3) (TIMP-3)	0.09329	0	0.32022	0.366865	0
Q8TCZ2	CD99L2	CD99 antigen-like protein 2 (MIC2-like protein 1) (CD antigen CD99)	0.232181	0	0.250316	0.366406	0
Q9UHQ9	CYB5R1	NADH-cytochrome b5 reductase 1 (b5R.1) (EC 1.6.2.2) (Humb5R2) (NAD(P)H:quinone oxidoreductase type 3 polypeptide A2)	0.464288	0.0109	0.112333	0.366277	0
P41161	ETV5	ETS translocation variant 5 (Ets-related protein ERM)	0.0442564	0	0.344125	0.366254	0
Q6ZS17	FAM65A	Rho family-interacting cell polarization regulator 1	0.730119	0	0	0.365059	0
P61106	RAB14	Ras-related protein Rab-14	0.49598	0	0.116667	0.364657	0
Q76I76	SSH2	Protein phosphatase Slingshot homolog 2 (EC 3.1.3.16) (EC 3.1.3.48) (SSH-like protein 2) (SSH-2L) (hSSH-2L)	0.21249	0	0.257858	0.364103	0
Q15011	HERPUD1	Homocysteine-responsive endoplasmic reticulum-resident ubiquitin-like domain member 1 protein (Methyl methanesulfonate (MMF)-inducible fragment protein 1)	0.357396	0	0.185	0.363698	0
P13639	EEF2	Elongation factor 2 (EF-2)	0.388534	0.00666667	0.155799	0.363399	0
Q8N9K5	ZNF565	Zinc finger protein 565	0.511846	0	0.107333	0.363256	0
P40426	PBX3	Pre-B-cell leukemia transcription factor 3 (Homeobox protein PBX3)	0.0359424	0	0.345	0.362971	0
Q14953	KIR2DS5	Killer cell immunoglobulin-like receptor 2DS5 (CD158 antigen-like family member G) (Natural killer-associated transcript 9) (NKAT-9) (CD antigen CD158g)	0.0389934	0	0.343337	0.362833	0
P40818	USP8	Ubiquitin carboxyl-terminal hydrolase 8 (EC 3.4.19.12) (Deubiquitinating enzyme 8) (Ubiquitin isopeptidase Y) (hUBPy) (Ubiquitin thioesterase 8) (Ubiquitin-specific-processing protease 8)	0.22781	0.0222067	0.203647	0.361965	0
Q99712	KCNJ15	ATP-sensitive inward rectifier potassium channel 15 (Inward rectifier K(+) channel Kir1.3) (Inward rectifier K(+) channel Kir4.2) (Potassium channel, inwardly rectifying subfamily J member 15)	0.158747	0.0779067	0.126667	0.361853	0
Q16222	UAP1	UDP-N-acetylhexosamine pyrophosphorylase (Antigen X) (AGX) (Sperm-associated antigen 2) [Includes: UDP-N-acetylgalactosamine pyrophosphorylase (EC 2.7.7.83) (AGX-1); UDP-N-acetylglucosamine pyrophosphorylase (EC 2.7.7.23) (AGX-2)]	0.327202	0	0.19634	0.359941	0
Q5T1C6	THEM4	Acyl-coenzyme A thioesterase THEM4 (Acyl-CoA thioesterase THEM4) (EC 3.1.2.2) (Carboxyl-terminal modulator protein) (Thioesterase superfamily member 4)	0.295782	0	0.211813	0.359704	0
O15294	OGT	UDP-N-acetylglucosamine--peptide N-acetylglucosaminyltransferase 110 kDa subunit (EC 2.4.1.255) (O-GlcNAc transferase subunit p110) (O-linked N-acetylglucosamine transferase 110 kDa subunit) (OGT)	0.273907	0.0601667	0.102123	0.359409	0
Q9UEF7	KL	Klotho (EC 3.2.1.31) [Cleaved into: Klotho peptide]	0.0968276	0.00249333	0.305851	0.359252	0
Q92820	GGH	Gamma-glutamyl hydrolase (EC 3.4.19.9) (Conjugase) (GH) (Gamma-Glu-X carboxypeptidase)	0.431361	0	0.142662	0.358342	0
P20020	ATP2B1	Plasma membrane calcium-transporting ATPase 1 (EC 7.2.2.10) (Plasma membrane calcium ATPase isoform 1) (PMCA1) (Plasma membrane calcium pump isoform 1)	0.147953	0.0133333	0.257174	0.357818	0
Q15054	POLD3	DNA polymerase delta subunit 3 (DNA polymerase delta subunit C) (DNA polymerase delta subunit p66) (DNA polymerase delta subunit p68)	0.0894339	0	0.312	0.356717	0
P02775	PPBP	Platelet basic protein (PBP) (C-X-C motif chemokine 7) (Leukocyte-derived growth factor) (LDGF) (Macrophage-derived growth factor) (MDGF) (Small-inducible cytokine B7) [Cleaved into: Connective tissue-activating peptide III (CTAP-III) (LA-PF4) (Low-affinity platelet factor IV); TC-2; Connective tissue-activating peptide III(1-81) (CTAP-III(1-81)); Beta-thromboglobulin (Beta-TG); Neutrophil-activa…	0.0523533	0	0.330445	0.356622	0
Q2M389	KIAA1033	WASH complex subunit 4 (Strumpellin and WASH-interacting protein) (SWIP) (WASH complex subunit SWIP)	0.355174	0	0.179	0.356587	0
Q7KZN9	COX15	Cytochrome c oxidase assembly protein COX15 homolog	0.352212	0	0.180265	0.356371	0
P49418	AMPH	Amphiphysin	0.271867	0	0.218967	0.354901	0
Q9NP90	RAB9B	Ras-related protein Rab-9B (Rab-9-like protein) (Rab-9L)	0.0875001	0.00418667	0.301699	0.353822	0
Q9H6T0	RBM35B	Epithelial splicing regulatory protein 2 (RNA-binding motif protein 35B) (RNA-binding protein 35B)	0.706886	0	0	0.353443	0
Q15427	SF3B4	Splicing factor 3B subunit 4 (Pre-mRNA-splicing factor SF3b 49 kDa subunit) (Spliceosome-associated protein 49) (SAP 49)	0.136397	0	0.285	0.353199	0
Q14204	DYNC1H1	Cytoplasmic dynein 1 heavy chain 1 (Cytoplasmic dynein heavy chain 1) (Dynein heavy chain, cytosolic)	0.0456613	0	0.329859	0.35269	0
Q99567	NUP88	Nuclear pore complex protein Nup88 (88 kDa nucleoporin) (Nucleoporin Nup88)	0.0175267	0	0.343654	0.352417	0
O14497	ARID1A	AT-rich interactive domain-containing protein 1A (ARID domain-containing protein 1A) (B120) (BRG1-associated factor 250) (BAF250) (BRG1-associated factor 250a) (BAF250A) (Osa homolog 1) (hOSA1) (SWI-like protein) (SWI/SNF complex protein p270) (SWI/SNF-related, matrix-associated, actin-dependent regulator of chromatin subfamily F member 1) (hELD)	0.429163	0	0.1375	0.352082	0
O15164	TRIM24	Transcription intermediary factor 1-alpha (TIF1-alpha) (EC 2.3.2.27) (E3 ubiquitin-protein ligase TRIM24) (RING finger protein 82) (RING-type E3 ubiquitin transferase TIF1-alpha) (Tripartite motif-containing protein 24)	0.280738	0.105527	0	0.351423	0
Q9GZQ8	MAP1LC3B	Microtubule-associated proteins 1A/1B light chain 3B (Autophagy-related protein LC3 B) (Autophagy-related ubiquitin-like modifier LC3 B) (MAP1 light chain 3-like protein 2) (MAP1A/MAP1B light chain 3 B) (MAP1A/MAP1B LC3 B) (Microtubule-associated protein 1 light chain 3 beta)	0.357477	0	0.172333	0.351072	0
Q9NX24	NOLA2	H/ACA ribonucleoprotein complex subunit 2 (Nucleolar protein family A member 2) (snoRNP protein NHP2)	0.458561	0	0.121667	0.350947	0
P60033	CD81	CD81 antigen (26 kDa cell surface protein TAPA-1) (Target of the antiproliferative antibody 1) (Tetraspanin-28) (Tspan-28) (CD antigen CD81)	0.0614865	0.0276	0.265004	0.350947	0
P12429	ANXA3	Annexin A3 (35-alpha calcimedin) (Annexin III) (Annexin-3) (Inositol 1,2-cyclic phosphate 2-phosphohydrolase) (Lipocortin III) (Placental anticoagulant protein III) (PAP-III)	0.449214	0.0630333	0	0.350674	0
Q9UBN6	TNFRSF10D	Tumor necrosis factor receptor superfamily member 10D (Decoy receptor 2) (DcR2) (TNF-related apoptosis-inducing ligand receptor 4) (TRAIL receptor 4) (TRAIL-R4) (TRAIL receptor with a truncated death domain) (CD antigen CD264)	0.194834	0	0.252287	0.349704	0
Q08117	AES	TLE family member 5 (Amino-terminal enhancer of split) (Amino enhancer of split) (Gp130-associated protein GAM) (Grg-5) (Groucho-related protein 5) (Protein ESP1) (Protein GRG) (TLE family member 5, transcriptional modulator)	0.698381	0	0	0.34919	0
Q96AQ6	PBXIP1	Pre-B-cell leukemia transcription factor-interacting protein 1 (Hematopoietic PBX-interacting protein)	0.698009	0	0	0.349004	0
Q9GZR1	SENP6	Sentrin-specific protease 6 (EC 3.4.22.-) (SUMO-1-specific protease 1) (Sentrin/SUMO-specific protease SENP6)	0.384387	0.07838	0	0.348954	0
P23743	DGKA	Diacylglycerol kinase alpha (DAG kinase alpha) (EC 2.7.1.107) (80 kDa diacylglycerol kinase) (Diglyceride kinase alpha) (DGK-alpha)	0.116397	0.01678	0.256359	0.348118	0
P33991	MCM4	DNA replication licensing factor MCM4 (EC 3.6.4.12) (CDC21 homolog) (P1-CDC21)	0.186551	0	0.25403	0.347305	0
O94927	KIAA0841	HAUS augmin-like complex subunit 5	0.694436	0	0	0.347218	0
P63010	AP2B1	AP-2 complex subunit beta (AP105B) (Adaptor protein complex AP-2 subunit beta) (Adaptor-related protein complex 2 subunit beta) (Beta-2-adaptin) (Beta-adaptin) (Clathrin assembly protein complex 2 beta large chain) (Plasma membrane adaptor HA2/AP2 adaptin beta subunit)	0.225272	0	0.234512	0.347148	0
Q14240	EIF4A2	Eukaryotic initiation factor 4A-II (eIF-4A-II) (eIF4A-II) (EC 3.6.4.13) (ATP-dependent RNA helicase eIF4A-2)	0.0952608	0	0.299	0.34663	0
P08579	SNRPB2	U2 small nuclear ribonucleoprotein B'' (U2 snRNP B'')	0.122724	0	0.285	0.346362	0
Q9UNF0	PACSIN2	Protein kinase C and casein kinase substrate in neurons protein 2 (Syndapin-2) (Syndapin-II) (SdpII)	0.692136	0	0	0.346068	0
P38571	LIPA	Lysosomal acid lipase/cholesteryl ester hydrolase (Acid cholesteryl ester hydrolase) (LAL) (EC 3.1.1.13) (Cholesteryl esterase) (Lipase A) (Sterol esterase)	0.297255	0.00394667	0.189367	0.345888	0
Q9UBD3	XCL2	Cytokine SCM-1 beta (C motif chemokine 2) (XC chemokine ligand 2)	0.0297946	0	0.330445	0.345343	0
P23511	NFYA	Nuclear transcription factor Y subunit alpha (CAAT box DNA-binding protein subunit A) (Nuclear transcription factor Y subunit A) (NF-YA)	0.0121515	0	0.337557	0.343633	0
Q9BZR9	TRIM8	E3 ubiquitin-protein ligase TRIM8 (EC 2.3.2.27) (Glioblastoma-expressed RING finger protein) (RING finger protein 27) (RING-type E3 ubiquitin transferase TRIM8) (Tripartite motif-containing protein 8)	0.686294	0	0	0.343147	0
P19387	POLR2C	DNA-directed RNA polymerase II subunit RPB3 (RNA polymerase II subunit 3) (RNA polymerase II subunit B3) (DNA-directed RNA polymerase II 33 kDa polypeptide) (RPB33) (DNA-directed RNA polymerase II subunit C) (RPB31)	0.272535	0	0.206711	0.342978	0
Q96A54	ADIPOR1	Adiponectin receptor protein 1 (Progestin and adipoQ receptor family member 1) (Progestin and adipoQ receptor family member I)	0.0739437	0.01084	0.284132	0.342784	0
Q9Y2S6	CCDC72	Translation machinery-associated protein 7 (Coiled-coil domain-containing protein 72)	0.685368	0	0	0.342684	0
Q12962	TAF10	Transcription initiation factor TFIID subunit 10 (STAF28) (Transcription initiation factor TFIID 30 kDa subunit) (TAF(II)30) (TAFII-30) (TAFII30)	0.613974	0	0.0356667	0.342653	0
Q92536	SLC7A6	Y+L amino acid transporter 2 (Cationic amino acid transporter, y+ system) (Solute carrier family 7 member 6) (y(+)L-type amino acid transporter 2) (Y+LAT2) (y+LAT-2)	0.577061	0.0266333	0	0.341797	0
Q86VZ5	SGMS1	Phosphatidylcholine:ceramide cholinephosphotransferase 1 (EC 2.7.8.27) (Medulla oblongata-derived protein) (Protein Mob) (Sphingomyelin synthase 1) (Transmembrane protein 23)	0.264792	0	0.208616	0.341012	0
Q07955	SFRS1	Serine/arginine-rich splicing factor 1 (Alternative-splicing factor 1) (ASF-1) (Splicing factor, arginine/serine-rich 1) (pre-mRNA-splicing factor SF2, P33 subunit)	0.0842287	0	0.29849	0.340604	0
Q9NRR3	CDC42SE2	CDC42 small effector protein 2 (Small effector of CDC42 protein 2)	0.680734	0	0	0.340367	0
P55197	MLLT10	Protein AF-10 (ALL1-fused gene from chromosome 10 protein)	0.679956	0	0	0.339978	0
Q96RF0	SNAG1	Sorting nexin-18 (SH3 and PX domain-containing protein 3B)	0.21284	0	0.233333	0.339753	0
P37108	SRP14	Signal recognition particle 14 kDa protein (SRP14) (18 kDa Alu RNA-binding protein)	0.656597	0	0.0113333	0.339632	0
Q06323	PSME1	Proteasome activator complex subunit 1 (11S regulator complex subunit alpha) (REG-alpha) (Activator of multicatalytic protease subunit 1) (Interferon gamma up-regulated I-5111 protein) (IGUP I-5111) (Proteasome activator 28 subunit alpha) (PA28a) (PA28alpha)	0.138938	0	0.270043	0.339512	0
Q14974	KPNB1	Importin subunit beta-1 (Importin-90) (Karyopherin subunit beta-1) (Nuclear factor p97) (Pore targeting complex 97 kDa subunit) (PTAC97)	0.080778	0	0.299	0.339389	0
P51531	SMARCA2	Probable global transcription activator SNF2L2 (EC 3.6.4.-) (ATP-dependent helicase SMARCA2) (BRG1-associated factor 190B) (BAF190B) (Protein brahma homolog) (hBRM) (SNF2-alpha) (SWI/SNF-related matrix-associated actin-dependent regulator of chromatin subfamily A member 2)	0.223106	0.0450267	0.1375	0.339106	0
Q17RY0	CPEB4	Cytoplasmic polyadenylation element-binding protein 4 (CPE-BP4) (CPE-binding protein 4) (hCPEB-4)	0.232181	0	0.222974	0.339065	0
Q00994	NGFRAP1	Protein BEX3 (Brain-expressed X-linked protein 3) (Nerve growth factor receptor-associated protein 1) (Ovarian granulosa cell 13.0 kDa protein HGR74) (p75NTR-associated cell death executor)	0.341155	0	0.168333	0.338911	0
Q9Y6H1	CHCHD2	Coiled-coil-helix-coiled-coil-helix domain-containing protein 2 (Aging-associated gene 10 protein) (HCV NS2 trans-regulated protein) (NS2TP)	0.676829	0	0	0.338414	0
Q96S55	WRNIP1	ATPase WRNIP1 (EC 3.6.1.-) (Werner helicase-interacting protein 1)	0.676097	0	0	0.338048	0
P78345	RPP38	Ribonuclease P protein subunit p38 (RNaseP protein p38)	0.00311766	0	0.335532	0.337091	0
Q15034	HERC3	Probable E3 ubiquitin-protein ligase HERC3 (EC 2.3.2.26) (HECT domain and RCC1-like domain-containing protein 3) (HECT-type E3 ubiquitin transferase HERC3)	0.208076	0	0.232333	0.336371	0
P42575	CASP2	Caspase-2 (CASP-2) (EC 3.4.22.55) (Neural precursor cell expressed developmentally down-regulated protein 2) (NEDD-2) (Protease ICH-1) [Cleaved into: Caspase-2 subunit p18; Caspase-2 subunit p13; Caspase-2 subunit p12]	0.187739	0.00804	0.226333	0.336283	0
Q9BX95	SGPP1	Sphingosine-1-phosphate phosphatase 1 (SPPase1) (Spp1) (hSPP1) (hSPPase1) (EC 3.1.3.-) (Sphingosine-1-phosphatase 1) (Sphingosine-1-phosphate phosphohydrolase 1) (SPP-1)	0.254643	0	0.208616	0.335937	0
Q9NR80	ARHGEF4	Rho guanine nucleotide exchange factor 4 (APC-stimulated guanine nucleotide exchange factor 1) (Asef) (Asef1)	0.244948	0	0.213333	0.335807	0
O14628	ZNF195	Zinc finger protein 195	0.455594	0	0.107333	0.33513	0
Q9NRA2	SLC17A5	Sialin (H(+)/nitrate cotransporter) (H(+)/sialic acid cotransporter) (AST) (Membrane glycoprotein HP59) (Solute carrier family 17 member 5) (Vesicular H(+)/Aspartate-glutamate cotransporter)	0.271998	0	0.199	0.334999	0
Q9UPM8	AP4E1	AP-4 complex subunit epsilon-1 (AP-4 adaptor complex subunit epsilon) (Adaptor-related protein complex 4 subunit epsilon-1) (Epsilon subunit of AP-4) (Epsilon-adaptin)	0.271911	0	0.199	0.334956	0
Q13049	TRIM32	E3 ubiquitin-protein ligase TRIM32 (EC 2.3.2.27) (72 kDa Tat-interacting protein) (RING-type E3 ubiquitin transferase TRIM32) (Tripartite motif-containing protein 32) (Zinc finger protein HT2A)	0.204415	0	0.232333	0.334541	0
Q12907	LMAN2	Vesicular integral-membrane protein VIP36 (Glycoprotein GP36b) (Lectin mannose-binding 2) (Vesicular integral-membrane protein 36) (VIP36)	0.297892	0	0.185	0.333946	0
P51884	LUM	Lumican (Keratan sulfate proteoglycan lumican) (KSPG lumican)	0.277404	0	0.195	0.333702	0
P46459	NSF	Vesicle-fusing ATPase (EC 3.6.4.6) (N-ethylmaleimide-sensitive fusion protein) (NEM-sensitive fusion protein) (Vesicular-fusion protein NSF)	0.339417	0	0.162399	0.332108	0
P10588	NR2F6	Nuclear receptor subfamily 2 group F member 6 (V-erbA-related protein 2) (EAR-2)	0.392309	0.0679667	0	0.332088	0
P46976	GYG1	Glycogenin-1 (GN-1) (GN1) (EC 2.4.1.186)	0.341146	0	0.160231	0.330804	0
Q86XP1	DGKH	Diacylglycerol kinase eta (DAG kinase eta) (EC 2.7.1.107) (Diglyceride kinase eta) (DGK-eta)	0.104368	0.01102	0.256359	0.330583	0
Q9BQ70	TCF25	Transcription factor 25 (TCF-25) (Nuclear localized protein 1)	0.660639	0	0	0.33032	0
O43447	PPIH	Peptidyl-prolyl cis-trans isomerase H (PPIase H) (EC 5.2.1.8) (Rotamase H) (Small nuclear ribonucleoprotein particle-specific cyclophilin H) (CypH) (U-snRNP-associated cyclophilin SnuCyp-20) (USA-CYP)	0.0754693	0.00377333	0.285	0.330281	0
Q9UQ90	SPG7	Paraplegin (EC 3.4.24.-) (Cell matrix adhesion regulator) (Spastic paraplegia 7 protein)	0.660306	0	0	0.330153	0
Q6P1A2	MBOAT5	Lysophospholipid acyltransferase 5 (LPLAT 5) (EC 2.3.1.-) (1-acylglycerophosphocholine O-acyltransferase) (EC 2.3.1.23) (1-acylglycerophosphoethanolamine O-acyltransferase) (EC 2.3.1.n7) (1-acylglycerophosphoserine O-acyltransferase) (EC 2.3.1.n6) (Lysophosphatidylcholine acyltransferase) (LPCAT) (Lyso-PC acyltransferase) (Lysophosphatidylcholine acyltransferase 3) (Lyso-PC acyltransferase 3) (Ly…	0.326342	0	0.166931	0.330102	0
P21145	MAL	Myelin and lymphocyte protein (T-lymphocyte maturation-associated protein)	0.659687	0	0	0.329843	0
P53367	ARFIP1	Arfaptin-1 (ADP-ribosylation factor-interacting protein 1)	0.659405	0	0	0.329702	0
Q99729	HNRPAB	Heterogeneous nuclear ribonucleoprotein A/B (hnRNP A/B) (APOBEC1-binding protein 1) (ABBP-1)	0.659024	0	0	0.329512	0
O60508	CDC40	Pre-mRNA-processing factor 17 (Cell division cycle 40 homolog) (EH-binding protein 3) (Ehb3) (PRP17 homolog) (hPRP17)	0.0889767	0	0.285	0.329488	0
P25063	CD24	Signal transducer CD24 (Small cell lung carcinoma cluster 4 antigen) (CD antigen CD24)	0.154833	0	0.251667	0.329083	0
P42566	EPS15	Epidermal growth factor receptor substrate 15 (Protein Eps15) (Protein AF-1p)	0.298191	0	0.179	0.328096	0
Q9BZZ5	API5	Apoptosis inhibitor 5 (API-5) (Antiapoptosis clone 11 protein) (AAC-11) (Cell migration-inducing gene 8 protein) (Fibroblast growth factor 2-interacting factor) (FIF) (Protein XAGL)	0.655474	0	0	0.327737	0
O60244	MED14	Mediator of RNA polymerase II transcription subunit 14 (Activator-recruited cofactor 150 kDa component) (ARC150) (Cofactor required for Sp1 transcriptional activation subunit 2) (CRSP complex subunit 2) (Mediator complex subunit 14) (RGR1 homolog) (hRGR1) (Thyroid hormone receptor-associated protein complex 170 kDa component) (Trap170) (Transcriptional coactivator CRSP150) (Vitamin D3 receptor-in…	0.386737	0	0.134	0.327368	0
Q9NRA8	EIF4ENIF1	Eukaryotic translation initiation factor 4E transporter (4E-T) (eIF4E transporter) (Eukaryotic translation initiation factor 4E nuclear import factor 1)	0.653995	0	0	0.326998	0
O95861	BPNT1	3'(2'),5'-bisphosphate nucleotidase 1 (EC 3.1.3.7) (Bisphosphate 3'-nucleotidase 1) (PAP-inositol 1,4-phosphatase) (PIP)	0.322199	0	0.165333	0.326433	0
Q9Y234	LIPT1	Lipoyltransferase 1, mitochondrial (EC 2.3.1.-) (Lipoate biosynthesis protein) (Lipoate-protein ligase) (Lipoyl ligase)	0.275307	0.00666667	0.175316	0.326303	0
Q9Y259	CHKB	Choline/ethanolamine kinase (Choline kinase beta) (CK) (CKB) (EC 2.7.1.32) (Choline kinase-like protein) (Ethanolamine kinase) (EK) (EC 2.7.1.82) (Ethanolamine kinase beta) (EKB) (choline/ethanolamine kinase beta) (CKEKB)	0.323714	0	0.163906	0.325763	0
O14776	TCERG1	Transcription elongation regulator 1 (TATA box-binding protein-associated factor 2S) (Transcription factor CA150)	0.0813157	0	0.285	0.325658	0
O14646	CHD1	Chromodomain-helicase-DNA-binding protein 1 (CHD-1) (EC 3.6.4.12) (ATP-dependent helicase CHD1)	0.651274	0	0	0.325637	0
P12724	RNASE3	Eosinophil cationic protein (ECP) (EC 3.1.27.-) (Ribonuclease 3) (RNase 3)	0.362099	0.00666667	0.130333	0.324716	0
P19338	NCL	Nucleolin (Protein C23)	0.286711	0	0.181	0.324355	0
Q14147	DHX34	Probable ATP-dependent RNA helicase DHX34 (EC 3.6.4.13) (DEAH box protein 34) (DExH-box helicase 34)	0.647403	0	0	0.323702	0
Q9NR09	BIRC6	Baculoviral IAP repeat-containing protein 6 (EC 2.3.2.27) (BIR repeat-containing ubiquitin-conjugating enzyme) (BRUCE) (RING-type E3 ubiquitin transferase BIRC6) (Ubiquitin-conjugating BIR domain enzyme apollon) (APOLLON)	0.169389	0	0.239002	0.323697	0
O95988	TCL1B	T-cell leukemia/lymphoma protein 1B (Oncogene TCL-1B) (Oncogene TCL1B) (SYN-1) (Syncytiotrophoblast-specific protein) (TCL1/MTCP1-like protein 1)	0.207135	0	0.22	0.323568	0
O15027	SEC16A	Protein transport protein Sec16A (SEC16 homolog A) (p250)	0.646639	0	0	0.32332	0
Q9Y6Q5	AP1M2	AP-1 complex subunit mu-2 (AP-mu chain family member mu1B) (Adaptor protein complex AP-1 subunit mu-2) (Adaptor-related protein complex 1 subunit mu-2) (Clathrin assembly protein complex 1 mu-2 medium chain 2) (Golgi adaptor HA1/AP1 adaptin mu-2 subunit) (Mu-adaptin 2) (Mu1B-adaptin)	0.0555833	0	0.295335	0.323127	0
P21359	NF1	Neurofibromin (Neurofibromatosis-related protein NF-1) [Cleaved into: Neurofibromin truncated]	0.097455	0	0.27439	0.323117	0
Q92542	NCSTN	Nicastrin	0.361249	0	0.14247	0.323094	0
Q96SB3	PPP1R9B	Neurabin-2 (Neurabin-II) (Protein phosphatase 1 regulatory subunit 9B) (Spinophilin)	0.644741	0	0	0.32237	0
Q03923	ZNF85	Zinc finger protein 85 (Zinc finger protein HPF4) (Zinc finger protein HTF1)	0.43006	0	0.107333	0.322363	0
O95429	BAG4	BAG family molecular chaperone regulator 4 (BAG-4) (Bcl-2-associated athanogene 4) (Silencer of death domains)	0.329626	0	0.156333	0.321146	0
Q9Y2G2	CARD8	Caspase recruitment domain-containing protein 8 (EC 3.4.-.-) (CARD-inhibitor of NF-kappa-B-activating ligand) (CARDINAL) (Tumor up-regulated CARD-containing antagonist of CASP9) (TUCAN) [Cleaved into: Caspase recruitment domain-containing protein 8, C-terminus (CARD8-CT); Caspase recruitment domain-containing protein 8, N-terminus (CARD8-NT)]	0.27589	0	0.183	0.320945	0
P78410	BTN3A2	Butyrophilin subfamily 3 member A2	0.641878	0	0	0.320939	0
Q9NR34	MAN1C1	Mannosyl-oligosaccharide 1,2-alpha-mannosidase IC (EC 3.2.1.113) (HMIC) (Mannosidase alpha class 1C member 1) (Processing alpha-1,2-mannosidase IC) (Alpha-1,2-mannosidase IC)	0.164369	0	0.238	0.320184	0
P49257	LMAN1	Protein ERGIC-53 (ER-Golgi intermediate compartment 53 kDa protein) (Gp58) (Intracellular mannose-specific lectin MR60) (Lectin mannose-binding 1)	0.269694	0	0.185	0.319847	0
Q9H4F1	ST6GALNAC4	Alpha-N-acetyl-neuraminyl-2,3-beta-galactosyl-1,3-N-acetyl-galactosaminide alpha-2,6-sialyltransferase (EC 2.4.99.7) (NeuAc-alpha-2,3-Gal-beta-1,3-GalNAc-alpha-2,6-sialyltransferase) (ST6GalNAc IV) (ST6GalNAcIV) (Sialyltransferase 3C) (SIAT3-C) (Sialyltransferase 7D) (SIAT7-D)	0.249771	0	0.194926	0.319811	0
Q13127	REST	RE1-silencing transcription factor (Neural-restrictive silencer factor) (X2 box repressor)	0.291944	0	0.173131	0.319103	0
P61086	HIP2	Ubiquitin-conjugating enzyme E2 K (EC 2.3.2.23) (E2 ubiquitin-conjugating enzyme K) (Huntingtin-interacting protein 2) (HIP-2) (Ubiquitin carrier protein) (Ubiquitin-conjugating enzyme E2-25 kDa) (Ubiquitin-conjugating enzyme E2(25K)) (Ubiquitin-conjugating enzyme E2-25K) (Ubiquitin-protein ligase)	0.173209	0	0.232333	0.318938	0
Q96CV9	OPTN	Optineurin (E3-14.7K-interacting protein) (FIP-2) (Huntingtin yeast partner L) (Huntingtin-interacting protein 7) (HIP-7) (Huntingtin-interacting protein L) (NEMO-related protein) (Optic neuropathy-inducing protein) (Transcription factor IIIA-interacting protein) (TFIIIA-IntP)	0.0965147	0	0.269884	0.318141	0
O14639	ABLIM1	Actin-binding LIM protein 1 (abLIM-1) (Actin-binding LIM protein family member 1) (Actin-binding double zinc finger protein) (LIMAB1) (Limatin)	0.333395	0	0.151333	0.318031	0
Q53QV2	LBH	Protein LBH (hLBH) (Limb bud and heart development protein homolog)	0.634073	0	0	0.317036	0
P51854	TKTL1	Transketolase-like protein 1 (EC 2.2.1.1) (Transketolase 2) (TK 2) (Transketolase-related protein)	0.0530848	0	0.290323	0.316866	0
P27707	DCK	Deoxycytidine kinase (dCK) (EC 2.7.1.74) (Deoxyadenosine kinase) (EC 2.7.1.76) (Deoxyguanosine kinase) (EC 2.7.1.113)	0.0573764	0.06142	0.165333	0.316862	0
P33121	ACSL1	Long-chain-fatty-acid--CoA ligase 1 (EC 6.2.1.3) (Acyl-CoA synthetase 1) (ACS1) (Arachidonate--CoA ligase) (EC 6.2.1.15) (Long-chain acyl-CoA synthetase 1) (LACS 1) (Long-chain acyl-CoA synthetase 2) (LACS 2) (Long-chain fatty acid-CoA ligase 2) (Palmitoyl-CoA ligase 1) (Palmitoyl-CoA ligase 2) (Phytanate--CoA ligase) (EC 6.2.1.24)	0.0373368	0.0132467	0.270945	0.316107	0
O14737	PDCD5	Programmed cell death protein 5 (TF-1 cell apoptosis-related protein 19) (Protein TFAR19)	0.631918	0	0	0.315959	0
Q9Y217	MTMR6	Myotubularin-related protein 6 (Phosphatidylinositol-3,5-bisphosphate 3-phosphatase) (EC 3.1.3.95) (Phosphatidylinositol-3-phosphate phosphatase) (EC 3.1.3.64)	0.22758	0	0.201146	0.314936	0
P15907	ST6GAL1	Beta-galactoside alpha-2,6-sialyltransferase 1 (Alpha 2,6-ST 1) (EC 2.4.99.1) (B-cell antigen CD75) (CMP-N-acetylneuraminate-beta-galactosamide-alpha-2,6-sialyltransferase 1) (ST6Gal I) (ST6GalI) (Sialyltransferase 1)	0.310804	0	0.159288	0.31469	0
Q8IU60	DCP2	m7GpppN-mRNA hydrolase (EC 3.6.1.62) (Nucleoside diphosphate-linked moiety X motif 20) (Nudix motif 20) (mRNA-decapping enzyme 2) (hDpc)	0.589898	0	0.0196667	0.314616	0
Q92503	SEC14L1	SEC14-like protein 1	0.625877	0	0	0.312939	0
O75822	EIF3J	Eukaryotic translation initiation factor 3 subunit J (eIF3j) (Eukaryotic translation initiation factor 3 subunit 1) (eIF-3-alpha) (eIF3 p35)	0.0272035	0	0.299	0.312602	0
Q96B97	SH3KBP1	SH3 domain-containing kinase-binding protein 1 (CD2-binding protein 3) (CD2BP3) (Cbl-interacting protein of 85 kDa) (Human Src family kinase-binding protein 1) (HSB-1)	0.266403	0	0.179	0.312201	0
Q9Y282	ERGIC3	Endoplasmic reticulum-Golgi intermediate compartment protein 3 (Serologically defined breast cancer antigen NY-BR-84)	0.624198	0	0	0.312099	0
P16949	STMN1	Stathmin (Leukemia-associated phosphoprotein p18) (Metablastin) (Oncoprotein 18) (Op18) (Phosphoprotein p19) (pp19) (Prosolin) (Protein Pr22) (pp17)	0.0905077	0.00480667	0.257151	0.312018	0
Q13636	RAB31	Ras-related protein Rab-31 (Ras-related protein Rab-22B)	0.26559	0	0.179	0.311795	0
Q9ULJ6	ZMIZ1	Zinc finger MIZ domain-containing protein 1 (PIAS-like protein Zimp10) (Retinoic acid-induced protein 17)	0.623349	0	0	0.311675	0
O60229	KALRN	Kalirin (EC 2.7.11.1) (Huntingtin-associated protein-interacting protein) (Protein Duo) (Serine/threonine-protein kinase with Dbl- and pleckstrin homology domain)	0.620449	0	0	0.310224	0
Q5VWP3	C6orf142	Muscular LMNA-interacting protein (Cardiac Isl1-interacting protein) (CIP) (Muscular-enriched A-type laminin-interacting protein)	0.619807	0	0	0.309903	0
Q9BX97	PLVAP	Plasmalemma vesicle-associated protein (Fenestrated endothelial-linked structure protein) (Plasmalemma vesicle protein 1) (PV-1)	0.618306	0	0	0.309153	0
Q9ULY5	CLEC4E	C-type lectin domain family 4 member E (C-type lectin superfamily member 9) (Macrophage-inducible C-type lectin) (MINCLE)	0.0828506	0.00666667	0.254087	0.308846	0
Q9NZZ3	CHMP5	Charged multivesicular body protein 5 (Chromatin-modifying protein 5) (SNF7 domain-containing protein 2) (Vacuolar protein sorting-associated protein 60) (Vps60) (hVps60)	0.0160829	0	0.299813	0.307855	0
Q16637	SMN1; SMN2	Survival motor neuron protein (Component of gems 1) (Gemin-1)	0.0167982	0	0.299	0.307399	0
P78380	OLR1	Oxidized low-density lipoprotein receptor 1 (Ox-LDL receptor 1) (C-type lectin domain family 8 member A) (Lectin-like oxidized LDL receptor 1) (LOX-1) (Lectin-like oxLDL receptor 1) (hLOX-1) (Lectin-type oxidized LDL receptor 1) [Cleaved into: Oxidized low-density lipoprotein receptor 1, soluble form]	0.208844	0	0.20275	0.307172	0
O75925	PIAS1	E3 SUMO-protein ligase PIAS1 (EC 2.3.2.-) (DEAD/H box-binding protein 1) (E3 SUMO-protein transferase PIAS1) (Gu-binding protein) (GBP) (Protein inhibitor of activated STAT protein 1) (RNA helicase II-binding protein)	0.0869695	0	0.263272	0.306756	0
Q9Y6A5	TACC3	Transforming acidic coiled-coil-containing protein 3 (ERIC-1)	0.0145764	0	0.299	0.306288	0
Q9BQP7	C20orf72	Mitochondrial genome maintenance exonuclease 1 (EC 3.1.-.-)	0.611248	0	0	0.305624	0
O43766	LIAS	Lipoyl synthase, mitochondrial (EC 2.8.1.8) (Lipoate synthase) (LS) (Lip-syn) (Lipoic acid synthase)	0.233644	0.00666667	0.175316	0.305471	0
O43143	DHX15	ATP-dependent RNA helicase DHX15 (EC 3.6.4.13) (ATP-dependent RNA helicase #46) (DEAH box protein 15) (Splicing factor Prp43) (hPrp43)	0.0402833	0	0.285	0.305142	0
P32320	CDA	Cytidine deaminase (EC 3.5.4.5) (Cytidine aminohydrolase)	0.0516002	0.05688	0.165333	0.304893	0
Q9Y6K0	CEPT1	Choline/ethanolaminephosphotransferase 1 (hCEPT1) (EC 2.7.8.1) (EC 2.7.8.2) (1-alkenyl-2-acylglycerol choline phosphotransferase) (EC 2.7.8.22)	0.226113	0.0162667	0.159095	0.304685	0
Q9H3M7	TXNIP	Thioredoxin-interacting protein (Thioredoxin-binding protein 2) (Vitamin D3 up-regulated protein 1)	0.242962	0	0.183	0.304481	0
P24387	CRHBP	Corticotropin-releasing factor-binding protein (CRF-BP) (CRF-binding protein) (Corticotropin-releasing hormone-binding protein) (CRH-BP)	0.510771	0.02424	0	0.303865	0
O43633	CHMP2A	Charged multivesicular body protein 2a (Chromatin-modifying protein 2a) (CHMP2a) (Putative breast adenocarcinoma marker BC-2) (Vacuolar protein sorting-associated protein 2-1) (Vps2-1) (hVps2-1)	0.00790001	0	0.299813	0.303763	0
Q14814	MEF2D	Myocyte-specific enhancer factor 2D	0.152559	0	0.226798	0.303077	0
Q12972	PPP1R8	Nuclear inhibitor of protein phosphatase 1 (NIPP-1) (Protein phosphatase 1 regulatory inhibitor subunit 8) [Includes: Activator of RNA decay (EC 3.1.4.-) (ARD-1)]	0.605955	0	0	0.302977	0
O43908	KLRC4	NKG2-F type II integral membrane protein (NK cell receptor F) (NKG2-F-activating NK receptor)	0.0626268	0	0.271333	0.302647	0
Q14929	ZNF169	Zinc finger protein 169	0.389995	0	0.107333	0.302331	0
Q14152	EIF3A	Eukaryotic translation initiation factor 3 subunit A (eIF3a) (Eukaryotic translation initiation factor 3 subunit 10) (eIF-3-theta) (eIF3 p167) (eIF3 p180) (eIF3 p185)	0.00530126	0	0.299	0.301651	0
O95571	ETHE1	Persulfide dioxygenase ETHE1, mitochondrial (EC 1.13.11.18) (Ethylmalonic encephalopathy protein 1) (Hepatoma subtracted clone one protein) (Sulfur dioxygenase ETHE1)	0.271544	0	0.165333	0.301105	0
P25815	S100P	Protein S100-P (Migration-inducing gene 9 protein) (MIG9) (Protein S100-E) (S100 calcium-binding protein P)	0.484461	0.0293667	0	0.300964	0
O43395	PRPF3	U4/U6 small nuclear ribonucleoprotein Prp3 (Pre-mRNA-splicing factor 3) (hPrp3) (U4/U6 snRNP 90 kDa protein)	0.0315052	0	0.285	0.300753	0
Q9UMY4	SNX12	Sorting nexin-12	0.242273	0	0.179	0.300137	0
Q13231	CHIT1	Chitotriosidase-1 (EC 3.2.1.14) (Chitinase-1)	0.0357472	0.0429	0.19634	0.300014	0
P13646	KRT13	Keratin, type I cytoskeletal 13 (Cytokeratin-13) (CK-13) (Keratin-13) (K13)	0.0906431	0.0128733	0.228867	0.299935	0
Q16526	CRY1	Cryptochrome-1	0.550256	0	0.0246667	0.299795	0
O14893	GEMIN2	Gem-associated protein 2 (Gemin-2) (Component of gems 2) (Survival of motor neuron protein-interacting protein 1) (SMN-interacting protein 1)	0.0009684	0	0.299	0.299484	0
P28328	PXMP3	Peroxisome biogenesis factor 2 (35 kDa peroxisomal membrane protein) (Peroxin-2) (Peroxisomal membrane protein 3) (Peroxisome assembly factor 1) (PAF-1) (RING finger protein 72)	0.377791	0	0.109667	0.298562	0
P17658	KCNA6	Potassium voltage-gated channel subfamily A member 6 (Voltage-gated potassium channel HBK2) (Voltage-gated potassium channel subunit Kv1.6)	0.282724	0.07854	0	0.298442	0
Q9NVF9	ETNK2	Ethanolamine kinase 2 (EKI 2) (EC 2.7.1.82) (Ethanolamine kinase-like protein)	0.278598	0	0.159053	0.298351	0
Q12986	NFX1	Transcriptional repressor NF-X1 (EC 2.3.2.-) (Nuclear transcription factor, X box-binding protein 1)	0.249983	0	0.172667	0.297658	0
Q9P126	CLEC1B	C-type lectin domain family 1 member B (C-type lectin-like receptor 2) (CLEC-2)	0.303649	0	0.145333	0.297158	0
Q14442	PIGH	Phosphatidylinositol N-acetylglucosaminyltransferase subunit H (Phosphatidylinositol-glycan biosynthesis class H protein) (PIG-H)	0.276996	0	0.156931	0.295429	0
Q14376	GALE	UDP-glucose 4-epimerase (EC 5.1.3.2) (Galactowaldenase) (UDP-N-acetylgalactosamine 4-epimerase) (UDP-GalNAc 4-epimerase) (UDP-N-acetylglucosamine 4-epimerase) (UDP-GlcNAc 4-epimerase) (EC 5.1.3.7) (UDP-galactose 4-epimerase)	0.00458923	0.0308667	0.231311	0.295339	0
Q9UHR4	BAIAP2L1	Brain-specific angiogenesis inhibitor 1-associated protein 2-like protein 1 (BAI1-associated protein 2-like protein 1) (Insulin receptor tyrosine kinase substrate)	0.227325	0	0.181	0.294663	0
Q9Y2W2	WBP11	WW domain-binding protein 11 (WBP-11) (Npw38-binding protein) (NpwBP) (SH3 domain-binding protein SNP70) (Splicing factor that interacts with PQBP-1 and PP1)	0.0190255	0	0.285	0.294513	0
O75475	PSIP1	PC4 and SFRS1-interacting protein (CLL-associated antigen KW-7) (Dense fine speckles 70 kDa protein) (DFS 70) (Lens epithelium-derived growth factor) (Transcriptional coactivator p75/p52)	0.333178	0.06384	0	0.294269	0
Q9NZJ7	MTCH1	Mitochondrial carrier homolog 1 (Presenilin-associated protein)	0.588218	0	0	0.294109	0
O60673	REV3L	DNA polymerase zeta catalytic subunit (EC 2.7.7.7) (Protein reversionless 3-like) (REV3-like) (hREV3)	0.209503	0	0.188909	0.293661	0
Q01581	HMGCS1	Hydroxymethylglutaryl-CoA synthase, cytoplasmic (HMG-CoA synthase) (EC 2.3.3.10) (3-hydroxy-3-methylglutaryl coenzyme A synthase)	0.24337	0	0.171785	0.29347	0
P42695	NCAPD3	Condensin-2 complex subunit D3 (Non-SMC condensin II complex subunit D3) (hCAP-D3)	0.586476	0	0	0.293238	0
Q15038	DAZAP2	DAZ-associated protein 2 (Deleted in azoospermia-associated protein 2)	0.585186	0	0	0.292593	0
P02008	HBZ	Hemoglobin subunit zeta (HBAZ) (Hemoglobin zeta chain) (Zeta-globin)	0.42417	0.0399333	0	0.291952	0
O60241	BAI2	Adhesion G protein-coupled receptor B2 (Brain-specific angiogenesis inhibitor 2)	0.583849	0	0	0.291924	0
Q8NEZ4	MLL3	Histone-lysine N-methyltransferase 2C (Lysine N-methyltransferase 2C) (EC 2.1.1.364) (Homologous to ALR protein) (Myeloid/lymphoid or mixed-lineage leukemia protein 3)	0.273275	0	0.15481	0.291447	0
Q6ZQY3	GADL1	Acidic amino acid decarboxylase GADL1 (Aspartate 1-decarboxylase) (ADC) (HuADC) (EC 4.1.1.11) (Cysteine sulfinic acid decarboxylase) (CSADC) (HuCSADC) (EC 4.1.1.29) (Glutamate decarboxylase-like protein 1)	0.176654	0.01756	0.167755	0.291202	0
Q9P2R7	SUCLA2	Succinate--CoA ligase [ADP-forming] subunit beta, mitochondrial (EC 6.2.1.5) (ATP-specific succinyl-CoA synthetase subunit beta) (A-SCS) (Succinyl-CoA synthetase beta-A chain) (SCS-betaA)	0.0952572	0	0.24348	0.291109	0
Q9C0J8	WDR33	pre-mRNA 3' end processing protein WDR33 (WD repeat-containing protein 33) (WD repeat-containing protein of 146 kDa)	0.173366	0	0.204	0.290683	0
Q15366	PCBP2	Poly(rC)-binding protein 2 (Alpha-CP2) (Heterogeneous nuclear ribonucleoprotein E2) (hnRNP E2)	0.236268	0	0.172333	0.290468	0
P29372	MPG	DNA-3-methyladenine glycosylase (EC 3.2.2.21) (3-alkyladenine DNA glycosylase) (3-methyladenine DNA glycosidase) (ADPG) (N-methylpurine-DNA glycosylase)	0.309897	0.00666667	0.121667	0.289948	0
Q15843	NEDD8	NEDD8 (Neddylin) (Neural precursor cell expressed developmentally down-regulated protein 8) (NEDD-8) (Ubiquitin-like protein Nedd8)	0.556407	0.00564	0	0.289483	0
P23582	NPPC	C-type natriuretic peptide [Cleaved into: CNP-22; CNP-29; CNP-53]	0.0375401	0	0.270585	0.289355	0
Q96EP1	CHFR	E3 ubiquitin-protein ligase CHFR (EC 2.3.2.27) (Checkpoint with forkhead and RING finger domains protein) (RING finger protein 196) (RING-type E3 ubiquitin transferase CHFR)	0.578266	0	0	0.289133	0
Q86WV1	SKAP1	Src kinase-associated phosphoprotein 1 (Src family-associated phosphoprotein 1) (Src kinase-associated phosphoprotein of 55 kDa) (SKAP-55) (pp55)	0.277419	0	0.150333	0.289043	0
Q14562	DHX8	ATP-dependent RNA helicase DHX8 (EC 3.6.4.13) (DEAH box protein 8) (RNA helicase HRH1)	0.00648651	0	0.285	0.288243	0
Q15111	PLCL1	Inactive phospholipase C-like protein 1 (PLC-L1) (Phospholipase C-deleted in lung carcinoma) (Phospholipase C-related but catalytically inactive protein) (PRIP)	0.373455	0	0.101	0.287728	0
Q5R372	RABGAP1L	Rab GTPase-activating protein 1-like	0.573609	0	0	0.286805	0
Q6ZUJ8	PIK3AP1	Phosphoinositide 3-kinase adapter protein 1 (B-cell adapter for phosphoinositide 3-kinase) (B-cell phosphoinositide 3-kinase adapter protein 1)	0.0754106	0	0.247959	0.285664	0
Q9UNE0	EDAR	Tumor necrosis factor receptor superfamily member EDAR (Anhidrotic ectodysplasin receptor 1) (Downless homolog) (EDA-A1 receptor) (Ectodermal dysplasia receptor) (Ectodysplasin-A receptor)	0.0231843	0	0.272472	0.284064	0
Q9NPG3	UBN1	Ubinuclein-1 (HIRA-binding protein) (Protein VT4) (Ubiquitously expressed nuclear protein)	0.567681	0	0	0.283841	0
Q96PE3	INPP4A	Inositol polyphosphate-4-phosphatase type I A (Inositol polyphosphate 4-phosphatase type I) (Type I inositol 3,4-bisphosphate 4-phosphatase) (EC 3.1.3.66)	0.165145	0	0.201146	0.283719	0
P06028	GYPB	Glycophorin-B (PAS-3) (SS-active sialoglycoprotein) (Sialoglycoprotein delta) (CD antigen CD235b)	0.172083	0	0.197	0.283042	0
P30086	PEBP1	Phosphatidylethanolamine-binding protein 1 (PEBP-1) (HCNPpp) (Neuropolypeptide h3) (Prostatic-binding protein) (Raf kinase inhibitor protein) (RKIP) [Cleaved into: Hippocampal cholinergic neurostimulating peptide (HCNP)]	0.566047	0	0	0.283024	0
Q9Y673	ALG5	Dolichyl-phosphate beta-glucosyltransferase (DolP-glucosyltransferase) (EC 2.4.1.117) (Asparagine-linked glycosylation protein 5 homolog)	0.257069	0	0.154339	0.282873	0
Q8N4C6	NIN	Ninein (hNinein) (Glycogen synthase kinase 3 beta-interacting protein) (GSK3B-interacting protein)	0.497363	0.0166867	0	0.282055	0
Q8N149	LILRA2	Leukocyte immunoglobulin-like receptor subfamily A member 2 (CD85 antigen-like family member H) (Immunoglobulin-like transcript 1) (ILT-1) (Leukocyte immunoglobulin-like receptor 7) (LIR-7) (CD antigen CD85h)	0.0607442	0	0.251259	0.281631	0
P78552	IL13RA1	Interleukin-13 receptor subunit alpha-1 (IL-13 receptor subunit alpha-1) (IL-13R subunit alpha-1) (IL-13R-alpha-1) (IL-13RA1) (Cancer/testis antigen 19) (CT19) (CD antigen CD213a1)	0.00328796	0	0.279822	0.281466	0
P50502	ST13	Hsc70-interacting protein (Hip) (Aging-associated protein 2) (Progesterone receptor-associated p48 protein) (Protein FAM10A1) (Putative tumor suppressor ST13) (Renal carcinoma antigen NY-REN-33) (Suppression of tumorigenicity 13 protein)	0.561787	0	0	0.280893	0
P26718	KLRK1	NKG2-D type II integral membrane protein (Killer cell lectin-like receptor subfamily K member 1) (NK cell receptor D) (NKG2-D-activating NK receptor) (CD antigen CD314)	0.0268913	0	0.267051	0.280496	0
Q9NVH6	TMLHE	Trimethyllysine dioxygenase, mitochondrial (EC 1.14.11.8) (Epsilon-trimethyllysine 2-oxoglutarate dioxygenase) (Epsilon-trimethyllysine hydroxylase) (TML hydroxylase) (TML-alpha-ketoglutarate dioxygenase) (TML dioxygenase) (TMLD)	0.224392	0.00666667	0.15481	0.280339	0
A7E2F4	GOLGA8A	Golgin subfamily A member 8A (88 kDa Golgi matrix protein) (GM88) (GM88 autoantigen)	0.558645	0	0	0.279323	0
A8MQT2	GOLGA8B	Golgin subfamily A member 8B (Golgin-67)	0.558645	0	0	0.279323	0
Q16626	MEA1	Male-enhanced antigen 1 (MEA-1)	0.55854	0	0	0.27927	0
Q8N9Z0	ZNF610	Zinc finger protein 610	0.343483	0	0.107333	0.279075	0
Q15546	MMD	Monocyte to macrophage differentiation factor (Progestin and adipoQ receptor family member 11) (Progestin and adipoQ receptor family member XI)	0.557417	0	0	0.278708	0
O00522	KRIT1	Krev interaction trapped protein 1 (Krev interaction trapped 1) (Cerebral cavernous malformations 1 protein)	0.255413	0	0.150333	0.27804	0
Q13765	NACA	Nascent polypeptide-associated complex subunit alpha (NAC-alpha) (Alpha-NAC) (allergen Hom s 2)	0.555952	0	0	0.277976	0
Q6P0N0	C14orf106	Mis18-binding protein 1 (Kinetochore-associated protein KNL-2 homolog) (HsKNL-2) (P243)	0.553144	0	0	0.276572	0
O75342	ALOX12B	Arachidonate 12-lipoxygenase, 12R-type (12R-LOX) (12R-lipoxygenase) (EC 1.13.11.-) (Epidermis-type lipoxygenase 12)	0.0749858	0.0399	0.158903	0.276195	0
O43623	SNAI2	Zinc finger protein SNAI2 (Neural crest transcription factor Slug) (Protein snail homolog 2)	0.234326	0	0.159019	0.276182	0
Q9H299	SH3BGRL3	SH3 domain-binding glutamic acid-rich-like protein 3 (SH3 domain-binding protein 1) (SH3BP-1)	0.550828	0	0	0.275414	0
Q8WVC6	DCAKD	Dephospho-CoA kinase domain-containing protein	0.550337	0	0	0.275168	0
Q8N2S1	LTBP4	Latent-transforming growth factor beta-binding protein 4 (LTBP-4)	0.525429	0.00622	0	0.275155	0
O14494	PLPP1	Phospholipid phosphatase 1 (EC 3.1.3.-) (EC 3.1.3.106) (EC 3.1.3.4) (EC 3.1.3.81) (Lipid phosphate phosphohydrolase 1) (PAP2-alpha) (Phosphatidate phosphohydrolase type 2a) (Phosphatidic acid phosphatase 2a) (PAP-2a) (PAP2a)	0.00286359	0	0.273667	0.275099	0
Q9UKD2	MRTO4	mRNA turnover protein 4 homolog (Ribosome assembly factor MRTO4)	0.549711	0	0	0.274856	0
Q92598	HSPH1	Heat shock protein 105 kDa (Antigen NY-CO-25) (Heat shock 110 kDa protein)	0.179602	0	0.185	0.274801	0
Q7Z6M1	RABEPK	Rab9 effector protein with kelch motifs (40 kDa Rab9 effector protein) (p40)	0.549554	0	0	0.274777	0
Q9H9E1	ANKRA2	Ankyrin repeat family A protein 2 (RFXANK-like protein 2)	0.549032	0	0	0.274516	0
O95084	PRSS23	Serine protease 23 (EC 3.4.21.-) (Putative secreted protein Zsig13)	0.548863	0	0	0.274431	0
O43374	RASA4	Ras GTPase-activating protein 4 (Calcium-promoted Ras inactivator) (Ras p21 protein activator 4) (RasGAP-activating-like protein 2)	0.268399	0	0.14	0.2742	0
P56279	TCL1A	T-cell leukemia/lymphoma protein 1A (Oncogene TCL-1) (Oncogene TCL1) (Protein p14 TCL1)	0.108195	0	0.22	0.274097	0
Q15070	OXA1L	Mitochondrial inner membrane protein OXA1L (Hsa) (OXA1Hs) (Oxidase assembly 1-like protein) (OXA1-like protein)	0.523723	0	0.0113333	0.273195	0
Q14532	KRT32	Keratin, type I cuticular Ha2 (Hair keratin, type I Ha2) (Keratin-32) (K32)	0.0464202	0.0105533	0.228867	0.273184	0
Q6YN16	HSDL2	Hydroxysteroid dehydrogenase-like protein 2 (EC 1.-.-.-) (Short chain dehydrogenase/reductase family 13C member 1)	0.546173	0	0	0.273087	0
Q9UHF4	IL20RA	Interleukin-20 receptor subunit alpha (IL-20 receptor subunit alpha) (IL-20R-alpha) (IL-20RA) (Cytokine receptor class-II member 8) (Cytokine receptor family 2 member 8) (CRF2-8) (IL-20R1) (ZcytoR7)	0.0446941	0	0.250563	0.27291	0
O15131	KPNA5	Importin subunit alpha-6 (Karyopherin subunit alpha-5)	0.14406	0	0.200667	0.272697	0
P17900	GM2A	Ganglioside GM2 activator (Cerebroside sulfate activator protein) (GM2-AP) (Sphingolipid activator protein 3) (SAP-3) [Cleaved into: Ganglioside GM2 activator isoform short]	0.12025	0.00666667	0.199	0.272459	0
O43913	ORC5	Origin recognition complex subunit 5	0.0268913	0	0.259	0.272446	0
Q93086	P2RX5	P2X purinoceptor 5 (P2X5) (ATP receptor) (Purinergic receptor)	0.45081	0.0187467	0.009	0.271899	0
Q969M7	UBE2F	NEDD8-conjugating enzyme UBE2F (EC 2.3.2.32) (NEDD8 carrier protein UBE2F) (NEDD8 protein ligase UBE2F) (NEDD8-conjugating enzyme 2) (RING-type E3 NEDD8 transferase UBE2F) (Ubiquitin-conjugating enzyme E2 F)	0.0785193	0	0.232333	0.271593	0
Q9H5J4	ELOVL6	Elongation of very long chain fatty acids protein 6 (EC 2.3.1.199) (3-keto acyl-CoA synthase ELOVL6) (ELOVL fatty acid elongase 6) (ELOVL FA elongase 6) (Fatty acid elongase 2) (hELO2) (Fatty acyl-CoA elongase) (Long-chain fatty-acyl elongase) (Very long chain 3-ketoacyl-CoA synthase 6) (Very long chain 3-oxoacyl-CoA synthase 6)	0.078751	0.0326533	0.166595	0.271277	0
P12036	NEFH	Neurofilament heavy polypeptide (NF-H) (200 kDa neurofilament protein) (Neurofilament triplet H protein)	0.00566216	0	0.267989	0.27082	0
Q9UBD5	ORC3	Origin recognition complex subunit 3 (Origin recognition complex subunit Latheo)	0.0226224	0	0.259	0.270311	0
P13489	RNH1	Ribonuclease inhibitor (Placental ribonuclease inhibitor) (Placental RNase inhibitor) (Ribonuclease/angiogenin inhibitor 1) (RAI)	0.540076	0	0	0.270038	0
P21953	BCKDHB	2-oxoisovalerate dehydrogenase subunit beta, mitochondrial (EC 1.2.4.4) (Branched-chain alpha-keto acid dehydrogenase E1 component beta chain) (BCKDE1B) (BCKDH E1-beta)	0.181993	0.00230667	0.174222	0.269832	0
Q8N0T1	C8orf59	Ribosomal biogenesis factor	0.538625	0	0	0.269312	0
O95777	LSM8	U6 snRNA-associated Sm-like protein LSm8	0.00129151	0	0.268348	0.268994	0
Q3LIE5	ADPRM	Manganese-dependent ADP-ribose/CDP-alcohol diphosphatase (EC 3.6.1.13) (EC 3.6.1.16) (EC 3.6.1.53) (ADPRibase-Mn) (CDP-choline phosphohydrolase)	0.219523	0	0.159053	0.268814	0
P40199	CEACAM6	Carcinoembryonic antigen-related cell adhesion molecule 6 (Non-specific crossreacting antigen) (Normal cross-reacting antigen) (CD antigen CD66c)	0.521803	0.0039	0	0.268702	0
O96024	B3GALT4	Beta-1,3-galactosyltransferase 4 (Beta-1,3-GalTase 4) (Beta3Gal-T4) (Beta3GalT4) (GalT4) (b3Gal-T4) (EC 2.4.1.62) (Gal-T2) (Ganglioside galactosyltransferase) (UDP-galactose:beta-N-acetyl-galactosamine-beta-1,3-galactosyltransferase)	0.147474	0	0.194926	0.268663	0
P05408	SCG5	Neuroendocrine protein 7B2 (Pituitary polypeptide) (Secretogranin V) (Secretogranin-5) (Secretory granule endocrine protein I) [Cleaved into: N-terminal peptide; C-terminal peptide]	0.536616	0	0	0.268308	0
Q02809	PLOD1	Procollagen-lysine,2-oxoglutarate 5-dioxygenase 1 (EC 1.14.11.4) (Lysyl hydroxylase 1) (LH1)	0.199907	0.00666667	0.15481	0.268097	0
Q9BVP2	GNL3	Guanine nucleotide-binding protein-like 3 (E2-induced gene 3 protein) (Novel nucleolar protein 47) (NNP47) (Nucleolar GTP-binding protein 3) (Nucleostemin)	0.292363	0	0.121667	0.267848	0
Q9BPW9	DHRS9	Dehydrogenase/reductase SDR family member 9 (EC 1.1.1.209) (EC 1.1.1.53) (3-alpha hydroxysteroid dehydrogenase) (3-alpha-HSD) (NADP-dependent retinol dehydrogenase/reductase) (RDH-E2) (RDHL) (Retinol dehydrogenase 15) (EC 1.1.1.105) (Short chain dehydrogenase/reductase family 9C member 4) (Short-chain dehydrogenase/reductase retSDR8) (Tracheobronchial epithelial cell-specific retinol dehydrogenas…	0.0454115	0.04534	0.154339	0.267724	0
P07438	MT1B	Metallothionein-1B (MT-1B) (Metallothionein-IB) (MT-IB)	0.332483	0.00568667	0.0896667	0.267282	0
Q6P1Q0	LETMD1	LETM1 domain-containing protein 1 (Cervical cancer 1 proto-oncogene protein p40) (Cervical cancer proto-oncogene 2 protein) (HCCR-1) (HCRR-2)	0.534293	0	0	0.267147	0
Q16514	TAF12	Transcription initiation factor TFIID subunit 12 (Transcription initiation factor TFIID 20/15 kDa subunits) (TAFII-20/TAFII-15) (TAFII20/TAFII15)	0.462909	0	0.0356667	0.267121	0
Q8N339	MT1M	Metallothionein-1M (MT-1M) (Metallothionein-IM) (MT-IM)	0.332483	0.00546667	0.0896667	0.266842	0
Q8N6C8	LILRA3	Leukocyte immunoglobulin-like receptor subfamily A member 3 (CD85 antigen-like family member E) (Immunoglobulin-like transcript 6) (ILT-6) (Leukocyte immunoglobulin-like receptor 4) (LIR-4) (Monocyte inhibitory receptor HM43/HM31) (CD antigen CD85e)	0.0301308	0	0.251259	0.266324	0
O43166	SIPA1L1	Signal-induced proliferation-associated 1-like protein 1 (SIPA1-like protein 1) (High-risk human papilloma viruses E6 oncoproteins targeted protein 1) (E6-targeted protein 1)	0.231329	0	0.150333	0.265998	0
P09564	CD7	T-cell antigen CD7 (GP40) (T-cell leukemia antigen) (T-cell surface antigen Leu-9) (TP41) (CD antigen CD7)	0.027995	0	0.251667	0.265664	0
Q53EP0	FNDC3B	Fibronectin type III domain-containing protein 3B (Factor for adipocyte differentiation 104) (HCV NS5A-binding protein 37)	0.531016	0	0	0.265508	0
P19086	GNAZ	Guanine nucleotide-binding protein G(z) subunit alpha (G(x) alpha chain) (Gz-alpha)	0.502336	0	0.0143333	0.265501	0
P61236	YPEL3	Protein yippee-like 3	0.530787	0	0	0.265394	0
Q9NVC6	MED17	Mediator of RNA polymerase II transcription subunit 17 (Activator-recruited cofactor 77 kDa component) (ARC77) (Cofactor required for Sp1 transcriptional activation subunit 6) (CRSP complex subunit 6) (Mediator complex subunit 17) (Thyroid hormone receptor-associated protein complex 80 kDa component) (Trap80) (Transcriptional coactivator CRSP77) (Vitamin D3 receptor-interacting protein complex 80…	0.262741	0	0.134	0.26537	0
Q96DB9	FXYD5	FXYD domain-containing ion transport regulator 5 (Dysadherin)	0.529659	0	0	0.264829	0
Q8N1E6	FBXL14	F-box/LRR-repeat protein 14 (F-box and leucine-rich repeat protein 14)	0.529227	0	0	0.264614	0
Q14669	TRIP12	E3 ubiquitin-protein ligase TRIP12 (EC 2.3.2.26) (E3 ubiquitin-protein ligase for Arf) (ULF) (HECT-type E3 ubiquitin transferase TRIP12) (Thyroid receptor-interacting protein 12) (TR-interacting protein 12) (TRIP-12)	0.0642009	0	0.232333	0.264434	0
P04080	CSTB	Cystatin-B (CPI-B) (Liver thiol proteinase inhibitor) (Stefin-B)	0.528197	0	0	0.264099	0
P11912	CD79A	B-cell antigen receptor complex-associated protein alpha chain (Ig-alpha) (MB-1 membrane glycoprotein) (Membrane-bound immunoglobulin-associated protein) (Surface IgM-associated protein) (CD antigen CD79a)	0.141073	0	0.193276	0.263812	0
O96007	MOCS2	Molybdopterin synthase catalytic subunit (EC 2.8.1.12) (MOCO1-B) (Molybdenum cofactor synthesis protein 2 large subunit) (Molybdenum cofactor synthesis protein 2B) (MOCS2B) (Molybdopterin-synthase large subunit) (MPT synthase large subunit)	0.138563	0	0.194111	0.263393	0
Q7L7V1	DHX32	Putative pre-mRNA-splicing factor ATP-dependent RNA helicase DHX32 (EC 3.6.4.13) (DEAD/H box 32) (DEAD/H helicase-like protein 1) (DHLP1) (DEAH box protein 32) (HuDDX32)	0.525181	0	0	0.26259	0
Q9GZM3	POLR2J2	DNA-directed RNA polymerase II subunit RPB11-b1 (RNA polymerase II subunit B11-b1) (RPB11b1) (DNA-directed RNA polymerase II subunit J2)	0.111084	0	0.206711	0.262253	0
Q9NZV6	SEPX1	Methionine-R-sulfoxide reductase B1 (MsrB1) (EC 1.8.4.12) (EC 1.8.4.14) (Selenoprotein X) (SelX)	0.524495	0	0	0.262247	0
Q9UKL0	RCOR1	REST corepressor 1 (Protein CoREST)	0.192991	0	0.165667	0.262162	0
O00762	UBE2C	Ubiquitin-conjugating enzyme E2 C (EC 2.3.2.23) ((E3-independent) E2 ubiquitin-conjugating enzyme C) (EC 2.3.2.24) (E2 ubiquitin-conjugating enzyme C) (UbcH10) (Ubiquitin carrier protein C) (Ubiquitin-protein ligase C)	0.0582514	0	0.232333	0.261459	0
Q02318	CYP27A1	Sterol 26-hydroxylase, mitochondrial (EC 1.14.15.15) (5-beta-cholestane-3-alpha,7-alpha,12-alpha-triol 26-hydroxylase) (Cytochrome P-450C27/25) (Cytochrome P450 27) (Sterol 27-hydroxylase) (Vitamin D(3) 25-hydroxylase)	0.109861	0.0027	0.200849	0.26118	0
Q969G6	RFK	Riboflavin kinase (EC 2.7.1.26) (ATP:riboflavin 5'-phosphotransferase) (Flavokinase)	0.109099	0.0154133	0.175787	0.261164	0
Q7Z4H8	KDELC2	Protein O-glucosyltransferase 3 (EC 2.4.1.-) (KDEL motif-containing protein 2) (Protein O-xylosyltransferase POGLUT3) (EC 2.4.2.-)	0.522237	0	0	0.261119	0
Q13564	APPBP1	NEDD8-activating enzyme E1 regulatory subunit (Amyloid beta precursor protein-binding protein 1, 59 kDa) (APP-BP1) (Amyloid protein-binding protein 1) (Proto-oncogene protein 1)	0.198833	0.00564	0.150333	0.26103	0
O95197	RTN3	Reticulon-3 (Homolog of ASY protein) (HAP) (Neuroendocrine-specific protein-like 2) (NSP-like protein 2) (Neuroendocrine-specific protein-like II) (NSP-like protein II) (NSPLII)	0.220792	0	0.150333	0.26073	0
Q9NZL9	MAT2B	Methionine adenosyltransferase 2 subunit beta (Methionine adenosyltransferase II beta) (MAT II beta) (Putative dTDP-4-keto-6-deoxy-D-glucose 4-reductase)	0.0780599	0	0.22156	0.26059	0
Q12955	ANK3	Ankyrin-3 (ANK-3) (Ankyrin-G)	0.13015	0	0.195	0.260075	0
P17038	ZNF43	Zinc finger protein 43 (Zinc finger protein 39) (Zinc finger protein HTF6) (Zinc finger protein KOX27)	0.304887	0	0.107333	0.259777	0
P41439	FOLR3	Folate receptor gamma (FR-gamma) (Folate receptor 3)	0.0858206	0.00666667	0.203411	0.259655	0
Q14192	FHL2	Four and a half LIM domains protein 2 (FHL-2) (LIM domain protein DRAL) (Skeletal muscle LIM-protein 3) (SLIM-3)	0.0696604	0	0.224667	0.259497	0
Q9UNL2	SSR3	Translocon-associated protein subunit gamma (TRAP-gamma) (Signal sequence receptor subunit gamma) (SSR-gamma)	0.148488	0	0.185	0.259244	0
Q92794	MYST3	Histone acetyltransferase KAT6A (EC 2.3.1.48) (MOZ, YBF2/SAS3, SAS2 and TIP60 protein 3) (MYST-3) (Monocytic leukemia zinc finger protein) (Runt-related transcription factor-binding protein 2) (Zinc finger protein 220)	0.459276	0	0.0293333	0.258971	0
O60701	UGDH	UDP-glucose 6-dehydrogenase (UDP-Glc dehydrogenase) (UDP-GlcDH) (UDPGDH) (EC 1.1.1.22)	0.0589476	0.00666667	0.216139	0.258946	0
O94913	PCF11	Pre-mRNA cleavage complex 2 protein Pcf11 (Pre-mRNA cleavage complex II protein Pcf11)	0.106663	0	0.204	0.257331	0
P51808	DYNLT3	Dynein light chain Tctex-type 3 (Protein 91/23) (T-complex-associated testis-expressed 1-like)	0.0474555	0	0.233333	0.257061	0
Q9HCC0	MCCC2	Methylcrotonoyl-CoA carboxylase beta chain, mitochondrial (MCCase subunit beta) (EC 6.4.1.4) (3-methylcrotonyl-CoA carboxylase 2) (3-methylcrotonyl-CoA carboxylase non-biotin-containing subunit) (3-methylcrotonyl-CoA:carbon dioxide ligase subunit beta)	0.12384	0.00878	0.177484	0.256964	0
Q9H228	EDG8	Sphingosine 1-phosphate receptor 5 (S1P receptor 5) (S1P5) (Endothelial differentiation G-protein-coupled receptor 8) (Sphingosine 1-phosphate receptor Edg-8) (S1P receptor Edg-8)	0.0925173	0.0551733	0.100333	0.256939	0
P15170	GSPT1	Eukaryotic peptide chain release factor GTP-binding subunit ERF3A (Eukaryotic peptide chain release factor subunit 3a) (eRF3a) (G1 to S phase transition protein 1 homolog)	0.0933539	0.00256667	0.204	0.25581	0
Q99592	ZNF238	Zinc finger and BTB domain-containing protein 18 (58 kDa repressor protein) (Transcriptional repressor RP58) (Translin-associated zinc finger protein 1) (TAZ-1) (Zinc finger protein 238) (Zinc finger protein C2H2-171)	0.510929	0	0	0.255465	0
P40306	PSMB10	Proteasome subunit beta type-10 (EC 3.4.25.1) (Low molecular mass protein 10) (Macropain subunit MECl-1) (Multicatalytic endopeptidase complex subunit MECl-1) (Proteasome MECl-1) (Proteasome subunit beta-2i)	0.268818	0.0510333	0.0183333	0.254809	0
P12271	RLBP1	Retinaldehyde-binding protein 1 (Cellular retinaldehyde-binding protein)	0.0839624	0.106153	0	0.254288	0
O60861	GAS7	Growth arrest-specific protein 7 (GAS-7)	0.50835	0	0	0.254175	0
P15884	TCF4	Transcription factor 4 (TCF-4) (Class B basic helix-loop-helix protein 19) (bHLHb19) (Immunoglobulin transcription factor 2) (ITF-2) (SL3-3 enhancer factor 2) (SEF-2)	0.507002	0	0	0.253501	0
O76075	DFFB	DNA fragmentation factor subunit beta (EC 3.-.-.-) (Caspase-activated deoxyribonuclease) (CAD) (Caspase-activated DNase) (Caspase-activated nuclease) (CPAN) (DNA fragmentation factor 40 kDa subunit) (DFF-40)	0.0540033	0	0.226333	0.253335	0
O75179	ANKRD17	Ankyrin repeat domain-containing protein 17 (Gene trap ankyrin repeat protein) (Serologically defined breast cancer antigen NY-BR-16)	0.506287	0	0	0.253144	0
Q13423	NNT	NAD(P) transhydrogenase, mitochondrial (EC 7.1.1.1) (Nicotinamide nucleotide transhydrogenase) (Pyridine nucleotide transhydrogenase)	0.145192	0.0133333	0.153867	0.25313	0
Q9Y4K0	LOXL2	Lysyl oxidase homolog 2 (EC 1.4.3.13) (Lysyl oxidase-like protein 2) (Lysyl oxidase-related protein 2) (Lysyl oxidase-related protein WS9-14)	0.0268913	0.11978	0	0.253006	0
P30043	BLVRB	Flavin reductase (NADPH) (FR) (EC 1.5.1.30) (Biliverdin reductase B) (BVR-B) (EC 1.3.1.24) (Biliverdin-IX beta-reductase) (Green heme-binding protein) (GHBP) (NADPH-dependent diaphorase) (NADPH-flavin reductase) (FLR)	0.0842955	0.02	0.170838	0.252986	0
O60942	RNGTT	mRNA-capping enzyme (HCAP1) (HCE) [Includes: mRNA 5'-triphosphate monophosphatase (EC 3.6.1.74) (mRNA 5'-phosphatase); mRNA guanylyltransferase (EC 2.7.7.50) (GTP--RNA guanylyltransferase) (GTase)]	0.0978138	0	0.204	0.252907	0
P05976	MYL1	Myosin light chain 1/3, skeletal muscle isoform (MLC1/MLC3) (MLC1F/MLC3F) (Myosin light chain alkali 1/2) (Myosin light chain A1/A2)	0.258094	0.06188	0	0.252807	0
P51648	ALDH3A2	Aldehyde dehydrogenase family 3 member A2 (EC 1.2.1.3) (EC 1.2.1.94) (Aldehyde dehydrogenase 10) (Fatty aldehyde dehydrogenase) (Microsomal aldehyde dehydrogenase)	0.0867097	0.00666667	0.195799	0.252487	0
P84101	SERF2	Small EDRK-rich factor 2 (Gastric cancer-related protein VRG107) (Protein 4F5-related) (4F5rel) (h4F5rel)	0.504921	0	0	0.25246	0
P52597	HNRPF	Heterogeneous nuclear ribonucleoprotein F (hnRNP F) (Nucleolin-like protein mcs94-1) [Cleaved into: Heterogeneous nuclear ribonucleoprotein F, N-terminally processed]	0.504693	0	0	0.252347	0
O60337	MARCH6	E3 ubiquitin-protein ligase MARCHF6 (EC 2.3.2.27) (Doa10 homolog) (Membrane-associated RING finger protein 6) (Membrane-associated RING-CH protein VI) (MARCH-VI) (Protein TEB-4) (RING finger protein 176) (RING-type E3 ubiquitin transferase MARCHF6)	0.134439	0	0.185	0.252219	0
P23025	XPA	DNA repair protein complementing XP-A cells (Xeroderma pigmentosum group A-complementing protein)	0.00512204	0.02316	0.203175	0.252056	0
Q9BVK2	ALG8	Probable dolichyl pyrophosphate Glc1Man9GlcNAc2 alpha-1,3-glucosyltransferase (EC 2.4.1.265) (Asparagine-linked glycosylation protein 8 homolog) (Dol-P-Glc:Glc(1)Man(9)GlcNAc(2)-PP-dolichyl alpha-1,3-glucosyltransferase) (Dolichyl-P-Glc:Glc1Man9GlcNAc2-PP-dolichyl glucosyltransferase)	0.193958	0	0.154339	0.251317	0
Q96MG8	PCMTD1	Protein-L-isoaspartate O-methyltransferase domain-containing protein 1	0.50251	0	0	0.251255	0
Q99807	COQ7	5-demethoxyubiquinone hydroxylase, mitochondrial (DMQ hydroxylase) (EC 1.14.99.60) (Timing protein clk-1 homolog) (Ubiquinone biosynthesis monooxygenase COQ7)	0.162322	0	0.169659	0.25082	0
Q96QA6	YPEL2	Protein yippee-like 2	0.500354	0	0	0.250177	0
P54727	RAD23B	UV excision repair protein RAD23 homolog B (HR23B) (hHR23B) (XP-C repair-complementing complex 58 kDa protein) (p58)	0.102812	0	0.197754	0.24916	0
P51965	UBE2E1	Ubiquitin-conjugating enzyme E2 E1 (EC 2.3.2.23) ((E3-independent) E2 ubiquitin-conjugating enzyme E1) (EC 2.3.2.24) (E2 ubiquitin-conjugating enzyme E1) (UbcH6) (Ubiquitin carrier protein E1) (Ubiquitin-protein ligase E1)	0.0327485	0	0.232333	0.248708	0
Q96HC4	PDLIM5	PDZ and LIM domain protein 5 (Enigma homolog) (Enigma-like PDZ and LIM domains protein)	0.497346	0	0	0.248673	0
Q9BVJ7	DUSP23	Dual specificity protein phosphatase 23 (EC 3.1.3.16) (EC 3.1.3.48) (Low molecular mass dual specificity phosphatase 3) (LDP-3) (VH1-like phosphatase Z)	0.496844	0	0	0.248422	0
Q9H173	SIL1	Nucleotide exchange factor SIL1 (BiP-associated protein) (BAP)	0.125939	0	0.185	0.24797	0
P78324	SIRPA	Tyrosine-protein phosphatase non-receptor type substrate 1 (SHP substrate 1) (SHPS-1) (Brain Ig-like molecule with tyrosine-based activation motifs) (Bit) (CD172 antigen-like family member A) (Inhibitory receptor SHPS-1) (Macrophage fusion receptor) (MyD-1 antigen) (Signal-regulatory protein alpha-1) (Sirp-alpha-1) (Signal-regulatory protein alpha-2) (Sirp-alpha-2) (Signal-regulatory protein alph…	0.0464202	0	0.224667	0.247877	0
Q7Z6Z7	HUWE1	E3 ubiquitin-protein ligase HUWE1 (EC 2.3.2.26) (ARF-binding protein 1) (ARF-BP1) (HECT, UBA and WWE domain-containing protein 1) (HECT-type E3 ubiquitin transferase HUWE1) (Homologous to E6AP carboxyl terminus homologous protein 9) (HectH9) (Large structure of UREB1) (LASU1) (Mcl-1 ubiquitin ligase E3) (Mule) (Upstream regulatory element-binding protein 1) (URE-B1) (URE-binding protein 1)	0.0297076	0	0.232333	0.247187	0
Q9NRF9	POLE3	DNA polymerase epsilon subunit 3 (Arsenic-transactivated protein) (AsTP) (Chromatin accessibility complex 17 kDa protein) (CHRAC-17) (HuCHRAC17) (DNA polymerase II subunit 3) (DNA polymerase epsilon subunit p17)	0.082338	0.00666667	0.191682	0.246185	0
P02730	SLC4A1	Band 3 anion transport protein (Anion exchange protein 1) (AE 1) (Anion exchanger 1) (Solute carrier family 4 member 1) (CD antigen CD233)	0.460268	0	0.016	0.246134	0
P41440	SLC19A1	Reduced folate transporter (FOLT) (Intestinal folate carrier 1) (IFC-1) (Placental folate transporter) (Reduced folate carrier protein) (RFC) (hRFC) (Reduced folate transporter 1) (RFT-1) (Solute carrier family 19 member 1) (hSLC19A1)	0.142472	0.0379733	0.0984963	0.245679	0
P14373	TRIM27	Zinc finger protein RFP (EC 2.3.2.27) (RING finger protein 76) (RING-type E3 ubiquitin transferase TRIM27) (Ret finger protein) (Tripartite motif-containing protein 27)	0.491219	0	0	0.245609	0
Q96JP9	PCDH21	Cadherin-related family member 1 (Photoreceptor cadherin) (prCAD) (Protocadherin-21)	0.490848	0	0	0.245424	0
Q15131	CDK10	Cyclin-dependent kinase 10 (EC 2.7.11.22) (Cell division protein kinase 10) (Serine/threonine-protein kinase PISSLRE)	0.361249	0.0323333	0	0.245291	0
P00387	CYB5R3	NADH-cytochrome b5 reductase 3 (B5R) (Cytochrome b5 reductase) (EC 1.6.2.2) (Diaphorase-1) [Cleaved into: NADH-cytochrome b5 reductase 3 membrane-bound form; NADH-cytochrome b5 reductase 3 soluble form]	0.212448	0.0133333	0.112333	0.245224	0
P15289	ARSA	Arylsulfatase A (ASA) (EC 3.1.6.8) (Cerebroside-sulfatase) [Cleaved into: Arylsulfatase A component B; Arylsulfatase A component C]	0.0716967	0	0.208361	0.244209	0
Q96QU8	XPO6	Exportin-6 (Exp6) (Ran-binding protein 20)	0.488066	0	0	0.244033	0
Q9GZN2	TGIF2	Homeobox protein TGIF2 (5'-TG-3'-interacting factor 2) (TGF-beta-induced transcription factor 2) (TGFB-induced factor 2)	0.462267	0	0.012	0.243133	0
Q96DX7	TRIM44	Tripartite motif-containing protein 44 (Protein DIPB)	0.485463	0	0	0.242731	0
Q14139	UBE4A	Ubiquitin conjugation factor E4 A (EC 2.3.2.27) (RING-type E3 ubiquitin transferase E4 A)	0.0203196	0	0.232333	0.242493	0
Q14671	PUM1	Pumilio homolog 1 (HsPUM) (Pumilio-1)	0.286311	0	0.0993333	0.242489	0
O15013	ARHGEF10	Rho guanine nucleotide exchange factor 10	0.483376	0	0	0.241688	0
Q96AE4	FUBP1	Far upstream element-binding protein 1 (FBP) (FUSE-binding protein 1) (DNA helicase V) (hDH V)	0.482428	0	0	0.241214	0
Q86UP0	CDH24	Cadherin-24	0.457842	0.00610667	0	0.241134	0
P17542	TAL1	T-cell acute lymphocytic leukemia protein 1 (TAL-1) (Class A basic helix-loop-helix protein 17) (bHLHa17) (Stem cell protein) (T-cell leukemia/lymphoma protein 5)	0.482112	0	0	0.241056	0
O60921	HUS1	Checkpoint protein HUS1 (hHUS1)	0.0434685	0	0.218	0.239734	0
O60296	TRAK2	Trafficking kinesin-binding protein 2 (Amyotrophic lateral sclerosis 2 chromosomal region candidate gene 3 protein)	0.102768	0	0.188326	0.23971	0
Q9NUL7	DDX28	Probable ATP-dependent RNA helicase DDX28 (EC 3.6.4.13) (Mitochondrial DEAD box protein 28)	0.479326	0	0	0.239663	0
Q96DU7	ITPKC	Inositol-trisphosphate 3-kinase C (EC 2.7.1.127) (Inositol 1,4,5-trisphosphate 3-kinase C) (IP3 3-kinase C) (IP3K C) (InsP 3-kinase C)	0.0669863	0	0.20615	0.239643	0
Q53F39	MPPE1	Metallophosphoesterase 1 (EC 3.1.-.-) (Post-GPI attachment to proteins factor 5)	0.476367	0	0	0.238183	0
P14868	DARS	Aspartate--tRNA ligase, cytoplasmic (EC 6.1.1.12) (Aspartyl-tRNA synthetase) (AspRS) (Cell proliferation-inducing gene 40 protein)	0.443233	0.00666667	0.00266667	0.237616	0
P20073	ANXA7	Annexin A7 (Annexin VII) (Annexin-7) (Synexin)	0.101209	0	0.187	0.237604	0
Q6DKI1	RPL7L1	60S ribosomal protein L7-like 1 (Large ribosomal subunit protein uL30-like 1)	0.474693	0	0	0.237346	0
O95379	TNFAIP8	Tumor necrosis factor alpha-induced protein 8 (TNF alpha-induced protein 8) (Head and neck tumor and metastasis-related protein) (MDC-3.13) (NF-kappa-B-inducible DED-containing protein) (NDED) (SCC-S2) (TNF-induced protein GG2-1)	0.474072	0	0	0.237036	0
P13796	LCP1	Plastin-2 (L-plastin) (LC64P) (Lymphocyte cytosolic protein 1) (LCP-1)	0.473841	0	0	0.236921	0
Q9UHB6	LIMA1	LIM domain and actin-binding protein 1 (Epithelial protein lost in neoplasm)	0.473777	0	0	0.236889	0
P81408	C1orf2	Protein FAM189B (Protein COTE1)	0.472343	0	0	0.236171	0
Q8N6C5	IGSF1	Immunoglobulin superfamily member 1 (IgSF1) (Immunoglobulin-like domain-containing protein 1) (Inhibin-binding protein) (InhBP) (Pituitary gland-specific factor 2) (p120)	0.472026	0	0	0.236013	0
Q9UJ98	STAG3	Cohesin subunit SA-3 (SCC3 homolog 3) (Stromal antigen 3) (Stromalin-3)	0.103487	0	0.183667	0.23541	0
Q9GZT8	NIF3L1	NIF3-like protein 1 (Amyotrophic lateral sclerosis 2 chromosomal region candidate gene 1 protein)	0.470315	0	0	0.235158	0
P61225	RAP2B	Ras-related protein Rap-2b (EC 3.6.5.2)	0.453676	0.00410667	0	0.235051	0
Q9Y5A9	YTHDF2	YTH domain-containing family protein 2 (DF2) (CLL-associated antigen KW-14) (High-glucose-regulated protein 8) (Renal carcinoma antigen NY-REN-2)	0.468884	0	0	0.234442	0
O15231	ZNF185	Zinc finger protein 185 (LIM domain protein ZNF185) (P1-A)	0.468373	0	0	0.234186	0
Q6NUN9	ZNF746	Zinc finger protein 746 (Parkin-interacting substrate) (PARIS)	0.25242	0	0.107333	0.233543	0
Q7Z3D6	C14orf159	D-glutamate cyclase, mitochondrial (EC 4.2.1.48)	0.137	0	0.164709	0.233209	0
C9J798	RASA4B	Ras GTPase-activating protein 4B	0.186281	0	0.14	0.233141	0
O14772	FPGT	Fucose-1-phosphate guanylyltransferase (EC 2.7.7.30) (GDP-L-fucose diphosphorylase) (GDP-L-fucose pyrophosphorylase)	0.0498896	0	0.208125	0.23307	0
P49915	GMPS	GMP synthase [glutamine-hydrolyzing] (EC 6.3.5.2) (GMP synthetase) (Glutamine amidotransferase)	0.0988674	0.00913333	0.165333	0.233034	0
Q717R9	CYS1	Cystin-1 (Cilia-associated protein)	0.465806	0	0	0.232903	0
Q96EX2	TMEM118	RING finger and transmembrane domain-containing protein 2 (Transmembrane protein 118)	0.465372	0	0	0.232686	0
Q60I27	ALS2CL	ALS2 C-terminal-like protein	0.464519	0	0	0.23226	0
Q99653	CHP	Calcineurin B homologous protein 1 (Calcineurin B-like protein) (Calcium-binding protein CHP) (Calcium-binding protein p22) (EF-hand calcium-binding domain-containing protein p22)	0.373783	0.02268	0	0.232251	0
Q86XS8	RNF130	E3 ubiquitin-protein ligase RNF130 (EC 2.3.2.27) (Goliath homolog) (H-Goliath) (RING finger protein 130) (RING-type E3 ubiquitin transferase RNF130)	0.464332	0	0	0.232166	0
O60880	SH2D1A	SH2 domain-containing protein 1A (Duncan disease SH2-protein) (Signaling lymphocytic activation molecule-associated protein) (SLAM-associated protein) (T-cell signal transduction molecule SAP)	0.0351672	0.0165333	0.180667	0.231317	0
Q9Y5P6	GMPPB	Mannose-1-phosphate guanyltransferase beta (EC 2.7.7.13) (GDP-mannose pyrophosphorylase B) (GTP-mannose-1-phosphate guanylyltransferase beta)	0.0213865	0	0.220617	0.231311	0
P31997	CEACAM8	Carcinoembryonic antigen-related cell adhesion molecule 8 (CD67 antigen) (Carcinoembryonic antigen CGM6) (Non-specific cross-reacting antigen NCA-95) (CD antigen CD66b)	0.445754	0.00388667	0	0.23065	0
Q96G75	RMND5B	E3 ubiquitin-protein transferase RMND5B (EC 2.3.2.27) (Protein RMD5 homolog B)	0.458561	0	0	0.22928	0
Q15043	SLC39A14	Metal cation symporter ZIP14 (LIV-1 subfamily of ZIP zinc transporter 4) (LZT-Hs4) (Solute carrier family 39 member 14) (Zrt- and Irt-like protein 14) (ZIP-14)	0.112648	0	0.172333	0.228657	0
Q9Y535	POLR3H	DNA-directed RNA polymerase III subunit RPC8 (RNA polymerase III subunit C8) (DNA-directed RNA polymerase III subunit H) (RNA polymerase III subunit 22.9 kDa subunit) (RPC22.9)	0.225345	0	0.115689	0.228361	0
P36956	SREBF1	Sterol regulatory element-binding protein 1 (SREBP-1) (Class D basic helix-loop-helix protein 1) (bHLHd1) (Sterol regulatory element-binding transcription factor 1) [Cleaved into: Processed sterol regulatory element-binding protein 1 (Transcription factor SREBF1)]	0.0255162	0.00666667	0.201495	0.227587	0
Q9BYV9	BACH2	Transcription regulator protein BACH2 (BTB and CNC homolog 2)	0.455045	0	0	0.227523	0
Q8TCT0	CERK	Ceramide kinase (hCERK) (EC 2.7.1.138) (Acylsphingosine kinase) (Lipid kinase 4) (LK4)	0.241175	0.00555333	0.0956667	0.227361	0
Q13572	ITPK1	Inositol-tetrakisphosphate 1-kinase (EC 2.7.1.134) (Inositol 1,3,4-trisphosphate 5/6-kinase) (Inositol-triphosphate 5/6-kinase) (Ins(1,3,4)P(3) 5/6-kinase) (EC 2.7.1.159)	0.0297946	0.00545333	0.201146	0.22695	0
O75154	RAB11FIP3	Rab11 family-interacting protein 3 (FIP3-Rab11) (Rab11-FIP3) (Arfophilin-1) (EF hands-containing Rab-interacting protein) (Eferin) (MU-MB-17.148)	0.0954344	0	0.179	0.226717	0
O43314	HISPPD1	Inositol hexakisphosphate and diphosphoinositol-pentakisphosphate kinase 2 (EC 2.7.4.21) (EC 2.7.4.24) (Diphosphoinositol pentakisphosphate kinase 2) (Histidine acid phosphatase domain-containing protein 1) (InsP6 and PP-IP5 kinase 2) (VIP1 homolog 2) (hsVIP2)	0.2187	0	0.117333	0.226683	0
Q9HCJ1	ANKH	Progressive ankylosis protein homolog (ANK)	0.452749	0	0	0.226374	0
Q9BX68	HINT2	Adenosine 5'-monophosphoramidase HINT2 (EC 3.9.1.-) (HINT-3) (HIT-17kDa) (Histidine triad nucleotide-binding protein 2, mitochondrial) (HINT-2) (PKCI-1-related HIT protein)	0.43678	0.00396667	0	0.226323	0
Q86YC2	PALB2	Partner and localizer of BRCA2	0.217495	0	0.117333	0.226081	0
Q9NR46	SH3GLB2	Endophilin-B2 (SH3 domain-containing GRB2-like protein B2)	0.0939681	0	0.179	0.225984	0
Q9UF11	PLEKHB1	Pleckstrin homology domain-containing family B member 1 (PH domain-containing family B member 1) (Evectin-1) (PH domain-containing protein in retina 1) (PHRET1) (Pleckstrin homology domain retinal protein 1)	0.451952	0	0	0.225976	0
Q5VWJ9	SNX30	Sorting nexin-30	0.449458	0	0	0.224729	0
P61371	ISL1	Insulin gene enhancer protein ISL-1 (Islet-1)	0.390786	0	0.0293333	0.224726	0
Q02556	IRF8	Interferon regulatory factor 8 (IRF-8) (Interferon consensus sequence-binding protein) (H-ICSBP) (ICSBP)	0.228948	0	0.109333	0.223807	0
Q15005	SPCS2	Signal peptidase complex subunit 2 (Microsomal signal peptidase 25 kDa subunit) (SPase 25 kDa subunit)	0.424562	0	0.0113333	0.223614	0
Q14847	LASP1	LIM and SH3 domain protein 1 (LASP-1) (Metastatic lymph node gene 50 protein) (MLN 50)	0.446957	0	0	0.223479	0
Q63HK5	TSHZ3	Teashirt homolog 3 (Zinc finger protein 537)	0.445885	0	0	0.222943	0
Q8WYB5	MYST4	Histone acetyltransferase KAT6B (EC 2.3.1.48) (Histone acetyltransferase MOZ2) (MOZ, YBF2/SAS3, SAS2 and TIP60 protein 4) (MYST-4) (Monocytic leukemia zinc finger protein-related factor)	0.445689	0	0	0.222844	0
Q9H3S1	SEMA4A	Semaphorin-4A (Semaphorin-B) (Sema B)	0.143018	0	0.151333	0.222843	0
Q13956	PDE6H	Retinal cone rhodopsin-sensitive cGMP 3',5'-cyclic phosphodiesterase subunit gamma (GMP-PDE gamma) (EC 3.1.4.35)	0.0603783	0.0133333	0.165333	0.222189	0
Q15036	SNX17	Sorting nexin-17	0.443838	0	0	0.221919	0
P36955	SERPINF1	Pigment epithelium-derived factor (PEDF) (Cell proliferation-inducing gene 35 protein) (EPC-1) (Serpin F1)	0.421781	0	0.011	0.221891	0
P22680	CYP7A1	Cytochrome P450 7A1 (24-hydroxycholesterol 7-alpha-hydroxylase) (EC 1.14.14.26) (CYPVII) (Cholesterol 7-alpha-hydroxylase) (Cholesterol 7-alpha-monooxygenase) (EC 1.14.14.23)	0.0144629	0.00441333	0.205683	0.221741	0
Q16563	SYPL1	Synaptophysin-like protein 1 (Pantophysin)	0.443404	0	0	0.221702	0
Q12996	CSTF3	Cleavage stimulation factor subunit 3 (CF-1 77 kDa subunit) (Cleavage stimulation factor 77 kDa subunit) (CSTF 77 kDa subunit) (CstF-77)	0.0353596	0	0.204	0.22168	0
P43243	MATR3	Matrin-3	0.068524	0	0.187	0.221262	0
Q13361	MFAP5	Microfibrillar-associated protein 5 (MFAP-5) (MP25) (Microfibril-associated glycoprotein 2) (MAGP-2)	0.442505	0	0	0.221253	0
Q12918	KLRB1	Killer cell lectin-like receptor subfamily B member 1 (C-type lectin domain family 5 member B) (HNKR-P1a) (NKR-P1A) (Natural killer cell surface protein P1A) (CD antigen CD161)	0.441757	0	0	0.220878	0
P13693	TPT1	Translationally-controlled tumor protein (TCTP) (Fortilin) (Histamine-releasing factor) (HRF) (p23)	0.361544	0.02	0	0.220772	0
Q96AX9	MIB2	E3 ubiquitin-protein ligase MIB2 (EC 2.3.2.27) (Mind bomb homolog 2) (Novel zinc finger protein) (Novelzin) (Putative NF-kappa-B-activating protein 002N) (RING-type E3 ubiquitin transferase MIB2) (Skeletrophin) (Zinc finger ZZ type with ankyrin repeat domain protein 1)	0.44107	0	0	0.220535	0
O95817	BAG3	BAG family molecular chaperone regulator 3 (BAG-3) (Bcl-2-associated athanogene 3) (Bcl-2-binding protein Bis) (Docking protein CAIR-1)	0.441007	0	0	0.220504	0
O43847	NRD1	Nardilysin (EC 3.4.24.61) (N-arginine dibasic convertase) (NRD convertase) (NRD-C) (Nardilysin convertase)	0.430537	0.00232	0	0.219908	0
Q9Y2Y0	ARL2BP	ADP-ribosylation factor-like protein 2-binding protein (ARF-like 2-binding protein) (ARL2-binding protein) (Binder of ARF2 protein 1)	0.439411	0	0	0.219705	0
P13010	XRCC5	X-ray repair cross-complementing protein 5 (EC 3.6.4.-) (86 kDa subunit of Ku antigen) (ATP-dependent DNA helicase 2 subunit 2) (ATP-dependent DNA helicase II 80 kDa subunit) (CTC box-binding factor 85 kDa subunit) (CTC85) (CTCBF) (DNA repair protein XRCC5) (Ku80) (Ku86) (Lupus Ku autoantigen protein p86) (Nuclear factor IV) (Thyroid-lupus autoantigen) (TLAA) (X-ray repair complementing defective…	0.40996	0	0.0146667	0.219647	0
P54886	ALDH18A1	Delta-1-pyrroline-5-carboxylate synthase (P5CS) (Aldehyde dehydrogenase family 18 member A1) [Includes: Glutamate 5-kinase (GK) (EC 2.7.2.11) (Gamma-glutamyl kinase); Gamma-glutamyl phosphate reductase (GPR) (EC 1.2.1.41) (Glutamate-5-semialdehyde dehydrogenase) (Glutamyl-gamma-semialdehyde dehydrogenase)]	0.0172824	0.00666667	0.197283	0.219257	0
Q9HBK9	AS3MT	Arsenite methyltransferase (EC 2.1.1.137) (Methylarsonite methyltransferase) (S-adenosyl-L-methionine:arsenic(III) methyltransferase)	0.411108	0.00666667	0	0.218887	0
O75911	DHRS3	Short-chain dehydrogenase/reductase 3 (EC 1.1.1.300) (DD83.1) (Retinal short-chain dehydrogenase/reductase 1) (retSDR1) (Retinol dehydrogenase 17) (Short chain dehydrogenase/reductase family 16C member 1)	0.0773245	0.00666667	0.166831	0.218826	0
Q9NS37	CREBZF	CREB/ATF bZIP transcription factor (Host cell factor-binding transcription factor Zhangfei) (HCF-binding transcription factor Zhangfei)	0.436649	0	0	0.218324	0
P53618	COPB1	Coatomer subunit beta (Beta-coat protein) (Beta-COP)	0.436646	0	0	0.218323	0
Q9NXV2	KCTD5	BTB/POZ domain-containing protein KCTD5	0.436521	0	0	0.21826	0
Q9Y6D5	ARFGEF2	Brefeldin A-inhibited guanine nucleotide-exchange protein 2 (Brefeldin A-inhibited GEP 2) (ADP-ribosylation factor guanine nucleotide-exchange factor 2)	0.0783464	0	0.179	0.218173	0
Q5T4I8	C6orf52	Putative uncharacterized protein C6orf52	0.436057	0	0	0.218029	0
Q8IVL1	NAV2	Neuron navigator 2 (EC 3.6.4.12) (Helicase APC down-regulated 1) (Pore membrane and/or filament-interacting-like protein 2) (Retinoic acid inducible in neuroblastoma 1) (Steerin-2) (Unc-53 homolog 2) (unc53H2)	0.4356	0	0	0.2178	0
Q9UEW3	MARCO	Macrophage receptor MARCO (Macrophage receptor with collagenous structure) (Scavenger receptor class A member 2)	0.00956589	0	0.213	0.217783	0
Q96L92	SNX27	Sorting nexin-27	0.435348	0	0	0.217674	0
Q16774	GUK1	Guanylate kinase (EC 2.7.4.8) (GMP kinase) (Guanylate kinase 1)	0.102149	0	0.165333	0.216408	0
Q13029	PRDM2	PR domain zinc finger protein 2 (EC 2.1.1.355) (GATA-3-binding protein G3B) (Lysine N-methyltransferase 8) (MTB-ZF) (MTE-binding protein) (PR domain-containing protein 2) (Retinoblastoma protein-interacting zinc finger protein) (Zinc finger protein RIZ)	0.123148	0	0.15481	0.216384	0
Q9Y6M5	SLC30A1	Zinc transporter 1 (ZnT-1) (Solute carrier family 30 member 1)	0.252709	0	0.0896667	0.216021	0
Q86XK3	C10orf78	Swi5-dependent recombination DNA repair protein 1 homolog (Meiosis protein 5 homolog)	0.431339	0	0	0.215669	0
Q9UJA9	ENPP5	Ectonucleotide pyrophosphatase/phosphodiesterase family member 5 (E-NPP 5) (NPP-5) (EC 3.1.-.-)	0.430843	0	0	0.215421	0
Q8TDG4	HEL308	Helicase POLQ-like (EC 3.6.4.12) (Mus308-like helicase) (POLQ-like helicase)	0.430397	0	0	0.215199	0
Q9BRJ2	MRPL45	39S ribosomal protein L45, mitochondrial (L45mt) (MRP-L45) (Mitochondrial large ribosomal subunit protein mL45)	0.430088	0	0	0.215044	0
P02100	HBE1	Hemoglobin subunit epsilon (Epsilon-globin) (Hemoglobin epsilon chain)	0.296168	0.0333	0	0.214684	0
O75317	USP12	Ubiquitin carboxyl-terminal hydrolase 12 (EC 3.4.19.12) (Deubiquitinating enzyme 12) (Ubiquitin thioesterase 12) (Ubiquitin-hydrolyzing enzyme 1) (Ubiquitin-specific-processing protease 12)	0.428411	0	0	0.214205	0
Q12849	GRSF1	G-rich sequence factor 1 (GRSF-1)	0.42838	0	0	0.21419	0
P78537	BLOC1S1	Biogenesis of lysosome-related organelles complex 1 subunit 1 (BLOC-1 subunit 1) (GCN5-like protein 1) (Protein RT14)	0.427694	0	0	0.213847	0
P0DI81	TRAPPC2	Trafficking protein particle complex subunit 2 (Sedlin)	0.427004	0	0	0.213502	0
Q9BW72	HIGD2A	HIG1 domain family member 2A, mitochondrial (RCF1 homolog B) (RCF1b)	0.426963	0	0	0.213482	0
P39687	ANP32A	Acidic leucine-rich nuclear phosphoprotein 32 family member A (Acidic nuclear phosphoprotein pp32) (pp32) (Leucine-rich acidic nuclear protein) (LANP) (Mapmodulin) (Potent heat-stable protein phosphatase 2A inhibitor I1PP2A) (Putative HLA-DR-associated protein I) (PHAPI)	0.426115	0	0	0.213058	0
Q99487	PAFAH2	Platelet-activating factor acetylhydrolase 2, cytoplasmic (EC 3.1.1.47) (PAF:lysophospholipid transacetylase) (PAF:sphingosine transacetylase) (Platelet-activating factor acetyltransferase PAFAH2) (EC 2.3.1.149) (Serine-dependent phospholipase A2) (SD-PLA2) (hSD-PLA2)	0.114318	0	0.155753	0.212912	0
O14931	NCR3	Natural cytotoxicity triggering receptor 3 (Activating natural killer receptor p30) (Natural killer cell p30-related protein) (NK-p30) (NKp30) (CD antigen CD337)	0.0643211	0	0.180667	0.212827	0
Q9NP78	ABCB9	ABC-type oligopeptide transporter ABCB9 (EC 7.4.2.6) (ATP-binding cassette sub-family B member 9) (ATP-binding cassette transporter 9) (ABC transporter 9 protein) (hABCB9) (TAP-like protein) (TAPL)	0.0183402	0.00226	0.199	0.21269	0
O75072	FCMD	Ribitol-5-phosphate transferase FKTN (EC 2.7.8.-) (Fukutin) (Fukuyama-type congenital muscular dystrophy protein) (Ribitol-5-phosphate transferase)	0.119719	0	0.152689	0.212548	0
Q9UJW7	ZNF229	Zinc finger protein 229	0.21029	0	0.107333	0.212478	0
Q96NJ3	ZNF285A	Zinc finger protein 285 (Zinc finger protein 285A)	0.21029	0	0.107333	0.212478	0
Q99698	LYST	Lysosomal-trafficking regulator (Beige homolog)	0.424736	0	0	0.212368	0
O15182	CETN3	Centrin-3	0.187235	0.05936	0	0.212338	0
O95210	STBD1	Starch-binding domain-containing protein 1 (Genethonin-1) (Glycophagy cargo receptor STBD1)	0.42393	0	0	0.211965	0
P53004	BLVRA	Biliverdin reductase A (BVR A) (EC 1.3.1.24) (Biliverdin-IX alpha-reductase)	0.07936	0.00666667	0.158817	0.21183	0
Q9UBI9	HECA	Headcase protein homolog (hHDC)	0.422213	0	0	0.211107	0
Q9BXS9	SLC26A6	Solute carrier family 26 member 6 (Anion exchange transporter) (Pendrin-like protein 1) (Pendrin-L1)	0.242698	0	0.0896667	0.211016	0
Q9UBX8	B4GALT6	Beta-1,4-galactosyltransferase 6 (Beta-1,4-GalTase 6) (Beta4Gal-T6) (b4Gal-T6) (EC 2.4.1.-) (Glucosylceramide beta-1,4-galactosyltransferase) (EC 2.4.1.274) (Lactosylceramide synthase) (LacCer synthase) (UDP-Gal:beta-GlcNAc beta-1,4-galactosyltransferase 6) (UDP-Gal:glucosylceramide beta-1,4-galactosyltransferase) (UDP-galactose:beta-N-acetylglucosamine beta-1,4-galactosyltransferase 6)	0.0411673	0.00275333	0.184555	0.210645	0
Q53HL2	CDCA8	Borealin (Cell division cycle-associated protein 8) (Dasra-B) (hDasra-B) (Pluripotent embryonic stem cell-related gene 3 protein)	0.420917	0	0	0.210458	0
Q14103	HNRPD	Heterogeneous nuclear ribonucleoprotein D0 (hnRNP D0) (AU-rich element RNA-binding protein 1)	0.420304	0	0	0.210152	0
Q9GZS3	WDR61	WD repeat-containing protein 61 (Meiotic recombination REC14 protein homolog) (SKI8 homolog) (Ski8) [Cleaved into: WD repeat-containing protein 61, N-terminally processed]	0.380578	0	0.0196667	0.209956	0
Q96SW2	CRBN	Protein cereblon	0.248953	0.0427067	0	0.20989	0
Q9UHY7	ENOPH1	Enolase-phosphatase E1 (EC 3.1.3.77) (2,3-diketo-5-methylthio-1-phosphopentane phosphatase) (MASA homolog)	0.0919524	0	0.163767	0.209743	0
O95816	BAG2	BAG family molecular chaperone regulator 2 (BAG-2) (Bcl-2-associated athanogene 2)	0.0474555	0	0.185	0.208728	0
O75882	ATRN	Attractin (DPPT-L) (Mahogany homolog)	0.417436	0	0	0.208718	0
P56645	PER3	Period circadian protein homolog 3 (hPER3) (Cell growth-inhibiting gene 13 protein) (Circadian clock protein PERIOD 3)	0.083244	0	0.166667	0.208289	0
Q6IE81	PHF17	Protein Jade-1 (Jade family PHD finger protein 1) (PHD finger protein 17)	0.416322	0	0	0.208161	0
P41134	ID1	DNA-binding protein inhibitor ID-1 (Class B basic helix-loop-helix protein 24) (bHLHb24) (Inhibitor of DNA binding 1) (Inhibitor of differentiation 1)	0.0530848	0	0.181292	0.207835	0
Q9H4B0	OSGEPL1	Probable tRNA N6-adenosine threonylcarbamoyltransferase, mitochondrial (EC 2.3.1.234) (N6-L-threonylcarbamoyladenine synthase) (t(6)A synthase) (O-sialoglycoprotein endopeptidase-like protein 1) (OSGEP-like protein 1) (t(6)A37 threonylcarbamoyladenosine biosynthesis protein OSGEPL1) (tRNA threonylcarbamoyladenosine biosynthesis protein OSGEPL1)	0.415404	0	0	0.207702	0
P17097	ZNF7	Zinc finger protein 7 (Zinc finger protein HF.16) (Zinc finger protein KOX4)	0.199653	0	0.107333	0.20716	0
P28332	ADH6	Alcohol dehydrogenase 6 (EC 1.1.1.1)	0.0580078	0.0125	0.152987	0.206991	0
Q9NZL3	ZNF224	Zinc finger protein 224 (Bone marrow zinc finger 2) (BMZF-2) (Zinc finger protein 233) (Zinc finger protein 255) (Zinc finger protein 27) (Zinc finger protein KOX22)	0.199219	0	0.107333	0.206943	0
Q14568	HSP90AA2	Heat shock protein HSP 90-alpha A2 (Heat shock 90 kDa protein 1 alpha-like 3) (Heat shock protein HSP 90-alpha A2 pseudogene)	0.36257	0.0128267	0	0.206938	0
Q9BUJ2	HNRPUL1	Heterogeneous nuclear ribonucleoprotein U-like protein 1 (Adenovirus early region 1B-associated protein 5) (E1B-55 kDa-associated protein 5) (E1B-AP5)	0.0124735	0	0.200667	0.206903	0
P12955	PEPD	Xaa-Pro dipeptidase (X-Pro dipeptidase) (EC 3.4.13.9) (Imidodipeptidase) (Peptidase D) (Proline dipeptidase) (Prolidase)	0.33849	0.0187867	0	0.206818	0
Q14246	EMR1	Adhesion G protein-coupled receptor E1 (EGF-like module receptor 1) (EGF-like module-containing mucin-like hormone receptor-like 1) (EMR1 hormone receptor)	0.413287	0	0	0.206644	0
Q9Y6X5	ENPP4	Bis(5'-adenosyl)-triphosphatase ENPP4 (EC 3.6.1.29) (AP3A hydrolase) (AP3Aase) (Ectonucleotide pyrophosphatase/phosphodiesterase family member 4) (E-NPP 4) (NPP-4)	0.0821735	0	0.165333	0.20642	0
Q96B45	C10orf32	BLOC-1-related complex subunit 7 (Diaskedin)	0.411108	0	0	0.205554	0
Q9UKJ0	PILRB	Paired immunoglobulin-like type 2 receptor beta (Activating receptor PILR-beta) (Cell surface receptor FDFACT)	0.195657	0	0.107333	0.205162	0
O95455	TGDS	dTDP-D-glucose 4,6-dehydratase (EC 4.2.1.46)	0.078693	0	0.165333	0.20468	0
Q96PB1	CASD1	N-acetylneuraminate 9-O-acetyltransferase (EC 2.3.1.45) (CAS1 domain-containing protein 1) (Sialate O-acetyltransferase) (SOAT)	0.40798	0	0	0.20399	0
Q9UNP4	ST3GAL5	Lactosylceramide alpha-2,3-sialyltransferase (EC 2.4.99.9) (CMP-NeuAc:lactosylceramide alpha-2,3-sialyltransferase) (GM3 synthase) (Ganglioside GM3 synthase) (ST3Gal V) (ST3GalV) (Sialyltransferase 9)	0.0178961	0	0.194926	0.203874	0
Q9H707	ZNF552	Zinc finger protein 552	0.192886	0	0.107333	0.203776	0
O60939	SCN2B	Sodium channel subunit beta-2	0.22048	0.0466667	0	0.203573	0
Q13291	SLAMF1	Signaling lymphocytic activation molecule (CDw150) (IPO-3) (SLAM family member 1) (CD antigen CD150)	0.0201883	0	0.193333	0.203427	0
Q8WU79	SMAP1L	Stromal membrane-associated protein 2 (Stromal membrane-associated protein 1-like)	0.0485188	0	0.179	0.203259	0
Q9UMX5	NENF	Neudesin (Cell immortalization-related protein 2) (Neuron-derived neurotrophic factor) (Protein GIG47) (Secreted protein of unknown function) (SPUF protein)	0.405415	0	0	0.202707	0
Q9Y4F3	KIAA0430	Meiosis regulator and mRNA stability factor 1 (Limkain-b1) (Meiosis arrest female protein 1)	0.404851	0	0	0.202425	0
Q96CS7	PLEKHB2	Pleckstrin homology domain-containing family B member 2 (PH domain-containing family B member 2) (Evectin-2)	0.404851	0	0	0.202425	0
Q06136	FVT1	3-ketodihydrosphingosine reductase (KDS reductase) (EC 1.1.1.102) (3-dehydrosphinganine reductase) (Follicular variant translocation protein 1) (FVT-1) (Short chain dehydrogenase/reductase family 35C member 1)	0.03478	0	0.184555	0.201945	0
Q14642	INPP5A	Inositol polyphosphate-5-phosphatase A (EC 3.1.3.56) (43 kDa inositol polyphosphate 5-phosphatase) (Type I inositol 1,4,5-trisphosphate 5-phosphatase) (5PTase)	0.00261116	0	0.200597	0.201903	0
P48739	PITPNB	Phosphatidylinositol transfer protein beta isoform (PI-TP-beta) (PtdIns transfer protein beta) (PtdInsTP beta)	0.40312	0	0	0.20156	0
P35240	NF2	Merlin (Moesin-ezrin-radixin-like protein) (Neurofibromin-2) (Schwannomerlin) (Schwannomin)	0.116808	0	0.142629	0.201033	0
Q9Y5X3	SNX5	Sorting nexin-5	0.0434685	0	0.179	0.200734	0
Q9UKG9	CROT	Peroxisomal carnitine O-octanoyltransferase (COT) (EC 2.3.1.137)	0.131106	0.0127333	0.109667	0.200686	0
Q8TB72	PUM2	Pumilio homolog 2 (Pumilio-2)	0.202643	0	0.0993333	0.200655	0
Q6PL18	ATAD2	ATPase family AAA domain-containing protein 2 (EC 3.6.1.-) (AAA nuclear coregulator cancer-associated protein) (ANCCA)	0.196308	0.05122	0	0.200594	0
Q9H7Y0	CXorf36	Divergent protein kinase domain 2B (Deleted in autism-related protein 1)	0.400891	0	0	0.200446	0
Q92817	EVPL	Envoplakin (210 kDa cornified envelope precursor protein) (210 kDa paraneoplastic pemphigus antigen) (p210)	0.399122	0	0	0.199561	0
P11169	SLC2A3	Solute carrier family 2, facilitated glucose transporter member 3 (Glucose transporter type 3, brain) (GLUT-3)	0.135743	0.0658067	0	0.199485	0
O15347	HMGB3	High mobility group protein B3 (High mobility group protein 2a) (HMG-2a) (High mobility group protein 4) (HMG-4)	0.378486	0.00511333	0	0.19947	0
P13716	ALAD	Delta-aminolevulinic acid dehydratase (ALADH) (EC 4.2.1.24) (Porphobilinogen synthase)	0.0296269	0.00666667	0.171309	0.199456	0
P09486	SPARC	SPARC (Basement-membrane protein 40) (BM-40) (Osteonectin) (ON) (Secreted protein acidic and rich in cysteine)	0.317977	0.02	0	0.198989	0
Q15388	TOMM20	Mitochondrial import receptor subunit TOM20 homolog (Mitochondrial 20 kDa outer membrane protein) (Outer mitochondrial membrane receptor Tom20)	0.396488	0	0	0.198244	0
Q9H7H0	METT11D1	Methyltransferase-like protein 17, mitochondrial (EC 2.1.1.-) (False p73 target gene protein) (Methyltransferase 11 domain-containing protein 1) (Protein RSM22 homolog, mitochondrial)	0.396351	0	0	0.198176	0
Q13219	PAPPA	Pappalysin-1 (EC 3.4.24.79) (Insulin-like growth factor-dependent IGF-binding protein 4 protease) (IGF-dependent IGFBP-4 protease) (IGFBP-4ase) (Pregnancy-associated plasma protein A) (PAPP-A)	0.39598	0	0	0.19799	0
Q5QFB9	DIPAS	Protein PAPPAS (DIPLA1 antisense RNA 1) (DIPLA1 antisense gene protein 1) (DIPLA1-antisense expressed) (PAPPAS antisense RNA 1) (PAPPAS antisense gene protein 1) (PAPPAS-antisense expressed)	0.39598	0	0	0.19799	0
Q9NQZ2	UTP3	Something about silencing protein 10 (Charged amino acid-rich leucine zipper 1) (CRL1) (Disrupter of silencing SAS10) (UTP3 homolog)	0.39575	0	0	0.197875	0
O60832	DKC1	H/ACA ribonucleoprotein complex subunit DKC1 (EC 5.4.99.-) (CBF5 homolog) (Dyskerin) (Nopp140-associated protein of 57 kDa) (Nucleolar protein NAP57) (Nucleolar protein family A member 4) (snoRNP protein DKC1)	0.152366	0	0.121667	0.197849	0
Q96JG8	MAGED4	Melanoma-associated antigen D4 (MAGE-D4 antigen) (MAGE-E1 antigen)	0.395248	0	0	0.197624	0
Q9NSB8	HOMER2	Homer protein homolog 2 (Homer-2) (Cupidin)	0.0073285	0	0.193901	0.197565	0
P36959	GMPR	GMP reductase 1 (GMPR 1) (EC 1.7.1.7) (Guanosine 5'-monophosphate oxidoreductase 1) (Guanosine monophosphate reductase 1)	0.0643413	0	0.165333	0.197504	0
O15466	ST8SIA5	Alpha-2,8-sialyltransferase 8E (EC 2.4.99.-) (Sialyltransferase 8E) (SIAT8-E) (Sialyltransferase St8Sia V) (ST8SiaV)	0.00450113	0	0.194926	0.197176	0
Q8NAA4	ATG16L2	Protein Atg16l2 (APG16-like 2) (Autophagy-related protein 16-2) (WD repeat-containing protein 80)	0.141315	0	0.126	0.196658	0
Q16649	NFIL3	Nuclear factor interleukin-3-regulated protein (E4 promoter-binding protein 4) (Interleukin-3 promoter transcriptional activator) (Interleukin-3-binding protein 1) (Transcriptional activator NF-IL3A)	0.392608	0	0	0.196304	0
Q86YE8	ZNF573	Zinc finger protein 573	0.177719	0	0.107333	0.196193	0
Q9NY97	B3GNT2	N-acetyllactosaminide beta-1,3-N-acetylglucosaminyltransferase 2 (EC 2.4.1.149) (Beta-1,3-N-acetylglucosaminyltransferase 1) (BGnT-1) (Beta-1,3-Gn-T1) (Beta3Gn-T1) (Beta-1,3-galactosyltransferase 7) (Beta-1,3-GalTase 7) (Beta3Gal-T7) (Beta3GalT7) (b3Gal-T7) (Beta-3-Gx-T7) (UDP-Gal:beta-GlcNAc beta-1,3-galactosyltransferase 7) (UDP-GlcNAc:betaGal beta-1,3-N-acetylglucosaminyltransferase 2) (BGnT-2…	0.0770342	0	0.157403	0.19592	0
P22732	SLC2A5	Solute carrier family 2, facilitated glucose transporter member 5 (Fructose transporter) (Glucose transporter type 5, small intestine) (GLUT-5)	0.347318	0.00792	0.00633333	0.195832	0
P05114	HMGN1	Non-histone chromosomal protein HMG-14 (High mobility group nucleosome-binding domain-containing protein 1)	0.391568	0	0	0.195784	0
Q9H974	QTRTD1	Queuine tRNA-ribosyltransferase accessory subunit 2 (Queuine tRNA-ribosyltransferase domain-containing protein 1)	0.391449	0	0	0.195725	0
Q9ULI0	ATAD2B	ATPase family AAA domain-containing protein 2B	0.391122	0	0	0.195561	0
O43933	PEX1	Peroxisome biogenesis factor 1 (Peroxin-1) (Peroxisome biogenesis disorder protein 1)	0.171448	0	0.109667	0.195391	0
O75362	ZNF217	Zinc finger protein 217	0.390344	0	0	0.195172	0
Q6STE5	SMARCD3	SWI/SNF-related matrix-associated actin-dependent regulator of chromatin subfamily D member 3 (60 kDa BRG-1/Brm-associated factor subunit C) (BRG1-associated factor 60C) (BAF60C)	0.113159	0	0.1375	0.19408	0
O95965	ITGBL1	Integrin beta-like protein 1 (Osteoblast-specific cysteine-rich protein) (Ten integrin EGF-like repeat domain-containing protein)	0.387715	0	0	0.193858	0
Q8IY33	MICALL2	MICAL-like protein 2 (Junctional Rab13-binding protein) (Molecule interacting with CasL-like 2) (MICAL-L2)	0.107619	0	0.14	0.19381	0
O43286	B4GALT5	Beta-1,4-galactosyltransferase 5 (Beta-1,4-GalTase 5) (Beta4Gal-T5) (b4Gal-T5) (EC 2.4.1.-) (Beta-1,4-GalT II) (Glucosylceramide beta-1,4-galactosyltransferase) (EC 2.4.1.274) (Lactosylceramide synthase) (LacCer synthase) (UDP-Gal:beta-GlcNAc beta-1,4-galactosyltransferase 5) (UDP-galactose:beta-N-acetylglucosamine beta-1,4-galactosyltransferase 5)	0.0618629	0.00303333	0.156696	0.193694	0
Q86T23	CROCCL1	Putative ciliary rootlet coiled-coil protein-like 1 protein (Ciliary rootlet coiled-coil protein pseudogene 2)	0.387239	0	0	0.193619	0
P28039	AOAH	Acyloxyacyl hydrolase (EC 3.1.1.77) [Cleaved into: Acyloxyacyl hydrolase small subunit; Acyloxyacyl hydrolase large subunit]	0.387047	0	0	0.193524	0
Q9UNY5	ZNF232	Zinc finger protein 232 (Zinc finger and SCAN domain-containing protein 11)	0.386796	0	0	0.193398	0
Q9NZI7	UBP1	Upstream-binding protein 1 (Transcription factor LBP-1)	0.386794	0	0	0.193397	0
Q16549	PCSK7	Proprotein convertase subtilisin/kexin type 7 (EC 3.4.21.-) (Lymphoma proprotein convertase) (Prohormone convertase 7) (Proprotein convertase 7) (PC7) (Proprotein convertase 8) (PC8) (hPC8) (Subtilisin/kexin-like protease PC7)	0.27455	0.0279	0	0.193075	0
P43005	SLC1A1	Excitatory amino acid transporter 3 (Excitatory amino-acid carrier 1) (Neuronal and epithelial glutamate transporter) (Sodium-dependent glutamate/aspartate transporter 3) (Solute carrier family 1 member 1)	0.0827496	0.0663333	0.019	0.193041	0
Q9NPI1	BRD7	Bromodomain-containing protein 7 (75 kDa bromodomain protein) (Protein CELTIX-1)	0.0318564	0.0275333	0.121333	0.192328	0
Q9BTC0	DIDO1	Death-inducer obliterator 1 (DIO-1) (hDido1) (Death-associated transcription factor 1) (DATF-1)	0.383982	0	0	0.191991	0
Q6ZRI6	C15orf39	Uncharacterized protein C15orf39	0.383977	0	0	0.191988	0
Q6PEV8	CXorf39	Protein FAM199X	0.383436	0	0	0.191718	0
P41236	PPP1R2	Protein phosphatase inhibitor 2 (IPP-2)	0.382734	0	0	0.191367	0
Q9HB21	PLEKHA1	Pleckstrin homology domain-containing family A member 1 (PH domain-containing family A member 1) (Tandem PH domain-containing protein 1) (TAPP-1)	0.355492	0.00666667	0	0.19108	0
P16989	CSDA	Y-box-binding protein 3 (Cold shock domain-containing protein A) (DNA-binding protein A) (Single-strand DNA-binding protein NF-GMB)	0.100594	0	0.14	0.190297	0
Q05519	SFRS11	Serine/arginine-rich splicing factor 11 (Arginine-rich 54 kDa nuclear protein) (p54) (Splicing factor, arginine/serine-rich 11)	0.380274	0	0	0.190137	0
Q15072	ZNF146	Zinc finger protein OZF (Only zinc finger protein) (Zinc finger protein 146)	0.380159	0	0	0.19008	0
P35609	ACTN2	Alpha-actinin-2 (Alpha-actinin skeletal muscle isoform 2) (F-actin cross-linking protein)	0.188515	0	0.0956667	0.189924	0
Q9Y5B9	SUPT16H	FACT complex subunit SPT16 (Chromatin-specific transcription elongation factor 140 kDa subunit) (FACT 140 kDa subunit) (FACTp140) (Facilitates chromatin transcription complex subunit SPT16) (hSPT16)	0.379701	0	0	0.189851	0
Q86TN4	TRPT1	tRNA 2'-phosphotransferase 1 (EC 2.7.1.160)	0.378758	0	0	0.189379	0
P22557	ALAS2	5-aminolevulinate synthase, erythroid-specific, mitochondrial (ALAS-E) (EC 2.3.1.37) (5-aminolevulinic acid synthase 2) (Delta-ALA synthase 2) (Delta-aminolevulinate synthase 2)	0.0283161	0.00666667	0.161597	0.189088	0
P07738	BPGM	Bisphosphoglycerate mutase (BPGM) (EC 5.4.2.4) (2,3-bisphosphoglycerate mutase, erythrocyte) (2,3-bisphosphoglycerate synthase) (EC 5.4.2.11) (2,3-diphosphoglycerate mutase) (DPGM) (BPG-dependent PGAM)	0.0746913	0	0.15151	0.188856	0
P55809	OXCT1	Succinyl-CoA:3-ketoacid coenzyme A transferase 1, mitochondrial (SCOT) (EC 2.8.3.5) (3-oxoacid CoA-transferase 1) (Somatic-type succinyl-CoA:3-oxoacid CoA-transferase) (SCOT-s) (Succinyl-CoA:3-oxoacid CoA transferase)	0.0338464	0	0.171843	0.188767	0
Q92544	TM9SF4	Transmembrane 9 superfamily member 4 (Tumor cannibalism associated protein 1)	0.377468	0	0	0.188734	0
Q9NUQ9	FAM49B	CYFIP-related Rac1 interactor B (L1)	0.377123	0	0	0.188562	0
Q9NPE2	NGRN	Neugrin (Mesenchymal stem cell protein DSC92) (Neurite outgrowth-associated protein) (Spinal cord-derived protein FI58G)	0.376881	0	0	0.188441	0
Q9NXX6	NSMCE4A	Non-structural maintenance of chromosomes element 4 homolog A (NS4EA) (Non-SMC element 4 homolog A)	0.376219	0	0	0.188109	0
Q63HK3	ZKSCAN2	Zinc finger protein with KRAB and SCAN domains 2 (Zinc finger protein 694)	0.375444	0	0	0.187722	0
Q5VZF2	MBNL2	Muscleblind-like protein 2 (Muscleblind-like protein 1) (Muscleblind-like protein-like) (Muscleblind-like protein-like 39)	0.375041	0	0	0.18752	0
Q9BYB4	GNB1L	Guanine nucleotide-binding protein subunit beta-like protein 1 (G protein subunit beta-like protein 1) (DGCRK3) (WD repeat-containing protein 14) (WD40 repeat-containing protein deleted in VCFS) (WDVCF)	0.374597	0	0	0.187299	0
P32321	DCTD	Deoxycytidylate deaminase (EC 3.5.4.12) (dCMP deaminase)	0.0438471	0	0.165333	0.187257	0
Q01518	CAP1	Adenylyl cyclase-associated protein 1 (CAP 1)	0.373847	0	0	0.186923	0
Q9Y6D6	ARFGEF1	Brefeldin A-inhibited guanine nucleotide-exchange protein 1 (Brefeldin A-inhibited GEP 1) (ADP-ribosylation factor guanine nucleotide-exchange factor 1) (p200 ARF guanine nucleotide exchange factor) (p200 ARF-GEP1)	0.0156132	0	0.179	0.186807	0
Q92922	SMARCC1	SWI/SNF complex subunit SMARCC1 (BRG1-associated factor 155) (BAF155) (SWI/SNF complex 155 kDa subunit) (SWI/SNF-related matrix-associated actin-dependent regulator of chromatin subfamily C member 1)	0.0976255	0	0.1375	0.186313	0
Q5TC12	ATPAF1	ATP synthase mitochondrial F1 complex assembly factor 1 (ATP11 homolog)	0.37249	0	0	0.186245	0
O75071	KIAA0494	EF-hand calcium-binding domain-containing protein 14	0.37249	0	0	0.186245	0
O60234	GMFG	Glia maturation factor gamma (GMF-gamma)	0.371873	0	0	0.185936	0
Q6JBY9	RCSD1	CapZ-interacting protein (Protein kinase substrate CapZIP) (RCSD domain-containing protein 1)	0.371586	0	0	0.185793	0
Q9HAT1	LMAN1L	Protein ERGIC-53-like (ERGIC53-like protein) (Lectin mannose-binding 1-like) (LMAN1-like protein)	0.00145406	0	0.185	0.185727	0
Q96GC9	TMEM49	Vacuole membrane protein 1 (Transmembrane protein 49)	0.118575	0	0.126	0.185287	0
Q6IMN6	CAPRIN2	Caprin-2 (C1q domain-containing protein 1) (Cytoplasmic activation/proliferation-associated protein 2) (Gastric cancer multidrug resistance-associated protein) (Protein EEG-1) (RNA granule protein 140)	0.370508	0	0	0.185254	0
Q5T9C2	FAM102A	Protein FAM102A (Early estrogen-induced gene 1 protein)	0.370121	0	0	0.185061	0
O00391	QSOX1	Sulfhydryl oxidase 1 (hQSOX) (EC 1.8.3.2) (Quiescin Q6)	0.369546	0	0	0.184773	0
Q92615	LARP5	La-related protein 4B (La ribonucleoprotein domain family member 4B) (La ribonucleoprotein domain family member 5) (La-related protein 5)	0.369271	0	0	0.184635	0
Q13422	IKZF1	DNA-binding protein Ikaros (Ikaros family zinc finger protein 1) (Lymphoid transcription factor LyF-1)	0.3692	0	0	0.1846	0
Q15637	SF1	Splicing factor 1 (Mammalian branch point-binding protein) (BBP) (mBBP) (Transcription factor ZFM1) (Zinc finger gene in MEN1 locus) (Zinc finger protein 162)	0.369116	0	0	0.184558	0
A4FU01	MTMR11	Myotubularin-related protein 11 (Cisplatin resistance-associated protein) (hCRA) (Inactive phosphatidylinositol 3-phosphatase 11)	0.369058	0	0	0.184529	0
P84157	MXRA7	Matrix-remodeling-associated protein 7	0.368736	0	0	0.184368	0
O43294	TGFB1I1	Transforming growth factor beta-1-induced transcript 1 protein (Androgen receptor coactivator 55 kDa protein) (Androgen receptor-associated protein of 55 kDa) (Hydrogen peroxide-inducible clone 5 protein) (Hic-5)	0.367831	0	0	0.183915	0
Q99590	SFRS2IP	Protein SCAF11 (CTD-associated SR protein 11) (Renal carcinoma antigen NY-REN-40) (SC35-interacting protein 1) (SR-related and CTD-associated factor 11) (SRSF2-interacting protein) (Serine/arginine-rich splicing factor 2-interacting protein) (Splicing factor, arginine/serine-rich 2-interacting protein) (Splicing regulatory protein 129) (SRrp129)	0.367545	0	0	0.183772	0
Q86T82	USP37	Ubiquitin carboxyl-terminal hydrolase 37 (EC 3.4.19.12) (Deubiquitinating enzyme 37) (Ubiquitin thioesterase 37) (Ubiquitin-specific-processing protease 37)	0.366996	0	0	0.183498	0
Q01082	SPTBN1	Spectrin beta chain, non-erythrocytic 1 (Beta-II spectrin) (Fodrin beta chain) (Spectrin, non-erythroid beta chain 1)	0.366715	0	0	0.183357	0
Q9NUM3	SLC39A9	Zinc transporter ZIP9 (Solute carrier family 39 member 9) (Zrt- and Irt-like protein 9) (ZIP-9)	0.365607	0	0	0.182803	0
O15432	SLC31A2	Probable low affinity copper uptake protein 2 (Copper transporter 2) (hCTR2) (Solute carrier family 31 member 2)	0.365239	0	0	0.182619	0
Q9UN86	G3BP2	Ras GTPase-activating protein-binding protein 2 (G3BP-2) (GAP SH3 domain-binding protein 2)	0.365166	0	0	0.182583	0
Q96PH1	NOX5	NADPH oxidase 5 (EC 1.6.3.-)	0.231811	0.0332067	0	0.182319	0
O60711	LPXN	Leupaxin	0.364018	0	0	0.182009	0
Q9GZN1	ACTR6	Actin-related protein 6 (hArp6) (hARPX)	0.363692	0	0	0.181846	0
Q15833	STXBP2	Syntaxin-binding protein 2 (Protein unc-18 homolog 2) (Unc18-2) (Protein unc-18 homolog B) (Unc-18B)	0.362373	0	0	0.181186	0
P20290	BTF3	Transcription factor BTF3 (Nascent polypeptide-associated complex subunit beta) (NAC-beta) (RNA polymerase B transcription factor 3)	0.362316	0	0	0.181158	0
Q9NZ56	FMN2	Formin-2	0.362021	0	0	0.18101	0
Q6NUR6	RNF216L	Putative protein RNF216-like	0.361788	0	0	0.180894	0
Q9NYF8	BCLAF1	Bcl-2-associated transcription factor 1 (Btf) (BCLAF1 and THRAP3 family member 1)	0.360269	0	0	0.180134	0
Q9ULS6	KCNS2	Potassium voltage-gated channel subfamily S member 2 (Delayed-rectifier K(+) channel alpha subunit 2) (Voltage-gated potassium channel subunit Kv9.2)	0.195509	0.04118	0	0.180115	0
Q8NEB5	PPAPDC1B	Phospholipid phosphatase 5 (EC 3.1.3.4) (EC 3.1.3.81) (Phosphatidic acid phosphatase type 2 domain-containing protein 1B)	0.319195	0	0.0203333	0.179931	0
Q9NRY6	PLSCR3	Phospholipid scramblase 3 (PL scramblase 3) (Ca(2+)-dependent phospholipid scramblase 3)	0.358932	0	0	0.179466	0
P24347	MMP11	Stromelysin-3 (SL-3) (ST3) (EC 3.4.24.-) (Matrix metalloproteinase-11) (MMP-11)	0.336183	0.00544	0	0.178972	0
P37235	HPCAL1	Hippocalcin-like protein 1 (Calcium-binding protein BDR-1) (HLP2) (Visinin-like protein 3) (VILIP-3)	0.308788	0.01224	0	0.178874	0
Q6P996	PDXDC1	Pyridoxal-dependent decarboxylase domain-containing protein 1 (EC 4.1.1.-)	0.357604	0	0	0.178802	0
Q9UIF7	MUTYH	Adenine DNA glycosylase (EC 3.2.2.31) (MutY homolog) (hMYH)	0.114191	0	0.121667	0.178762	0
Q9Y6I4	USP3	Ubiquitin carboxyl-terminal hydrolase 3 (EC 3.4.19.12) (Deubiquitinating enzyme 3) (Ubiquitin thioesterase 3) (Ubiquitin-specific-processing protease 3)	0.356552	0	0	0.178276	0
Q02094	RHAG	Ammonium transporter Rh type A (Erythrocyte membrane glycoprotein Rh50) (Erythrocyte plasma membrane 50 kDa glycoprotein) (Rh50A) (Rhesus blood group family type A glycoprotein) (Rh family type A glycoprotein) (Rh type A glycoprotein) (Rhesus blood group-associated ammonia channel) (Rhesus blood group-associated glycoprotein) (CD antigen CD241)	0.356331	0	0	0.178165	0
Q96F44	TRIM11	E3 ubiquitin-protein ligase TRIM11 (EC 2.3.2.27) (Protein BIA1) (RING finger protein 92) (RING-type E3 ubiquitin transferase TRIM11) (Tripartite motif-containing protein 11)	0.356169	0	0	0.178084	0
P49454	CENPF	Centromere protein F (CENP-F) (AH antigen) (Kinetochore protein CENPF) (Mitosin)	0.355398	0	0	0.177699	0
Q16891	IMMT	MICOS complex subunit MIC60 (Cell proliferation-inducing gene 4/52 protein) (Mitochondrial inner membrane protein) (Mitofilin) (p87/89)	0.355201	0	0	0.1776	0
O76094	SRP72	Signal recognition particle subunit SRP72 (SRP72) (Signal recognition particle 72 kDa protein)	0.331926	0	0.0113333	0.177296	0
Q9UJT1	TUBD1	Tubulin delta chain (Delta-tubulin)	0.327581	0.00666667	0	0.177124	0
O95406	CNIH	Protein cornichon homolog 1 (CNIH-1) (Cornichon family AMPA receptor auxiliary protein 1) (Protein cornichon homolog) (T-cell growth-associated molecule 77) (TGAM77)	0.354179	0	0	0.17709	0
Q9Y6K8	AK5	Adenylate kinase isoenzyme 5 (AK 5) (EC 2.7.4.3) (EC 2.7.4.6) (ATP-AMP transphosphorylase 5)	0.0125814	0	0.170602	0.176893	0
Q96HE8	TMEM80	Transmembrane protein 80	0.353321	0	0	0.17666	0
P32971	TNFSF8	Tumor necrosis factor ligand superfamily member 8 (CD30 ligand) (CD30-L) (CD antigen CD153)	0.0819579	0	0.135	0.175979	0
Q00577	PURA	Transcriptional activator protein Pur-alpha (Purine-rich single-stranded DNA-binding protein alpha)	0.35156	0	0	0.17578	0
P12259	F5	Coagulation factor V (Activated protein C cofactor) (Proaccelerin, labile factor) [Cleaved into: Coagulation factor V heavy chain; Coagulation factor V light chain]	0.327523	0	0.012	0.175761	0
O96006	ZBED1	E3 SUMO-protein ligase ZBED1 (EC 2.3.2.-) (DNA replication-related element-binding factor) (Putative Ac-like transposable element) (Zinc finger BED domain-containing protein 1) (dREF homolog)	0.35043	0	0	0.175215	0
Q969G3	SMARCE1	SWI/SNF-related matrix-associated actin-dependent regulator of chromatin subfamily E member 1 (BRG1-associated factor 57) (BAF57)	0.0753753	0	0.1375	0.175188	0
O95954	FTCD	Formimidoyltransferase-cyclodeaminase (Formiminotransferase-cyclodeaminase) (FTCD) (LCHC1) [Includes: Glutamate formimidoyltransferase (EC 2.1.2.5) (Glutamate formiminotransferase) (Glutamate formyltransferase); Formimidoyltetrahydrofolate cyclodeaminase (EC 4.3.1.4) (Formiminotetrahydrofolate cyclodeaminase)]	0.0175267	0.00666667	0.152937	0.175033	0
P04733	MT1F	Metallothionein-1F (MT-1F) (Metallothionein-IF) (MT-IF)	0.145842	0.00622	0.0896667	0.175028	0
Q14699	RFTN1	Raftlin (Cell migration-inducing gene 2 protein) (Raft-linking protein)	0.350028	0	0	0.175014	0
Q8IUI8	CRLF3	Cytokine receptor-like factor 3 (Cytokine receptor-like molecule 9) (CREME-9) (Cytokine receptor-related protein 4) (Type I cytokine receptor-like factor p48)	0.34971	0	0	0.174855	0
Q6AI39	KIAA0240	BRD4-interacting chromatin-remodeling complex-associated protein-like (Glioma tumor suppressor candidate region gene 1 protein-like)	0.34884	0	0	0.17442	0
Q9HA38	ZMAT3	Zinc finger matrin-type protein 3 (Zinc finger protein WIG-1) (p53-activated gene 608 protein)	0.0746703	0	0.137	0.174335	0
Q96S59	RANBP9	Ran-binding protein 9 (RanBP9) (BPM-L) (BPM90) (Ran-binding protein M) (RanBPM) (RanBP7)	0.348491	0	0	0.174245	0
O00213	APBB1	Amyloid beta precursor protein binding family B member 1 (Amyloid-beta A4 precursor protein-binding family B member 1) (Protein Fe65)	0.0469345	0	0.150333	0.173801	0
Q96N06	C16orf55	Spermatogenesis-associated protein 33	0.347471	0	0	0.173736	0
Q9H7C4	SYNC1	Syncoilin (Syncoilin intermediate filament 1) (Syncoilin-1)	0.34722	0	0	0.17361	0
P16389	KCNA2	Potassium voltage-gated channel subfamily A member 2 (NGK1) (Voltage-gated K(+) channel HuKIV) (Voltage-gated potassium channel HBK5) (Voltage-gated potassium channel subunit Kv1.2)	0.0131255	0.0835133	0	0.173589	0
P34925	RYK	Tyrosine-protein kinase RYK (EC 2.7.10.1)	0.0653872	0	0.140757	0.17345	0
Q9Y657	SPIN1	Spindlin-1 (Ovarian cancer-related protein) (Spindlin1)	0.346746	0	0	0.173373	0
Q14191	WRN	Werner syndrome ATP-dependent helicase (EC 3.6.4.12) (DNA helicase, RecQ-like type 3) (RecQ3) (Exonuclease WRN) (EC 3.1.-.-) (RecQ protein-like 2)	0.346743	0	0	0.173371	0
Q7Z2H8	SLC36A1	Proton-coupled amino acid transporter 1 (Proton/amino acid transporter 1) (hPAT1) (Solute carrier family 36 member 1)	0.207434	0.0347533	0	0.173223	0
Q7L4I2	RSRC2	Arginine/serine-rich coiled-coil protein 2	0.345938	0	0	0.172969	0
Q16587	ZNF74	Zinc finger protein 74 (Zinc finger protein 520) (hZNF7)	0.131082	0	0.107333	0.172874	0
Q7L3V2	C22orf29	Protein Bop (BH3-only protein) (Retrotransposon Gag-like protein 10)	0.345478	0	0	0.172739	0
Q12999	TSPAN31	Tetraspanin-31 (Tspan-31) (Sarcoma-amplified sequence)	0.345337	0	0	0.172669	0
O15397	IPO8	Importin-8 (Imp8) (Ran-binding protein 8) (RanBP8)	0.34473	0	0	0.172365	0
Q07654	TFF3	Trefoil factor 3 (Intestinal trefoil factor) (hITF) (Polypeptide P1.B) (hP1.B)	0.333759	0.00271333	0	0.172306	0
O75683	SURF6	Surfeit locus protein 6	0.343972	0	0	0.171986	0
O95863	SNAI1	Zinc finger protein SNAI1 (Protein snail homolog 1) (Protein sna)	0.0136772	0	0.165	0.171839	0
Q5D0E6	DALRD3	DALR anticodon-binding domain-containing protein 3	0.343629	0	0	0.171815	0
Q30201	HFE	Hereditary hemochromatosis protein (HLA-H)	0.333571	0.0025	0	0.171786	0
P80723	BASP1	Brain acid soluble protein 1 (22 kDa neuronal tissue-enriched acidic protein) (Neuronal axonal membrane protein NAP-22)	0.342609	0	0	0.171305	0
Q9NZJ4	SACS	Sacsin (DnaJ homolog subfamily C member 29) (DNAJC29)	0.342178	0	0	0.171089	0
Q2VPJ9	C22orf36	Leucine-rich repeat-containing protein 75B (Leucine-rich repeat-containing protein FAM211B)	0.341957	0	0	0.170978	0
P57054	PIGP	Phosphatidylinositol N-acetylglucosaminyltransferase subunit P (Down syndrome critical region protein 5) (Down syndrome critical region protein C) (Phosphatidylinositol-glycan biosynthesis class P protein) (PIG-P)	0.027995	0	0.156931	0.170929	0
Q15046	KARS	Lysine--tRNA ligase (EC 2.7.7.-) (EC 6.1.1.6) (Lysyl-tRNA synthetase) (LysRS)	0.103312	0.05796	0.00266667	0.170243	0
Q9NY28	GALNT8	Probable polypeptide N-acetylgalactosaminyltransferase 8 (EC 2.4.1.41) (Polypeptide GalNAc transferase 8) (GalNAc-T8) (pp-GaNTase 8) (Protein-UDP acetylgalactosaminyltransferase 8) (UDP-GalNAc:polypeptide N-acetylgalactosaminyltransferase 8)	0.0171608	0	0.161645	0.170226	0
Q9NVW2	RNF12	E3 ubiquitin-protein ligase RLIM (EC 2.3.2.27) (LIM domain-interacting RING finger protein) (RING finger LIM domain-binding protein) (R-LIM) (RING finger protein 12) (RING-type E3 ubiquitin transferase RLIM) (Renal carcinoma antigen NY-REN-43)	0.340353	0	0	0.170176	0
Q96HJ5	MS4A3	Membrane-spanning 4-domains subfamily A member 3 (CD20 antigen-like protein) (Hematopoietic-specific transmembrane protein 4) (HTm4)	0.34004	0	0	0.17002	0
Q6P280	ZNF529	Zinc finger protein 529	0.125175	0	0.107333	0.169921	0
Q9P265	DIP2B	Disco-interacting protein 2 homolog B (DIP2 homolog B)	0.339773	0	0	0.169887	0
O96011	PEX11B	Peroxisomal membrane protein 11B (Peroxin-11B) (Peroxisomal biogenesis factor 11B) (Protein PEX11 homolog beta) (PEX11-beta)	0.120374	0	0.109667	0.169854	0
P04732	MT1E	Metallothionein-1E (MT-1E) (Metallothionein-IE) (MT-IE)	0.134525	0.00622667	0.0896667	0.169383	0
Q6FIF0	ZFAND6	AN1-type zinc finger protein 6 (Associated with PRK1 protein) (Zinc finger A20 domain-containing protein 3)	0.33818	0	0	0.16909	0
P12524	MYCL1	Protein L-Myc (Class E basic helix-loop-helix protein 38) (bHLHe38) (Protein L-Myc-1) (V-myc myelocytomatosis viral oncogene homolog)	0.328969	0.0022	0	0.168884	0
Q9Y2G3	ATP11B	Phospholipid-transporting ATPase IF (EC 7.6.2.1) (ATPase IR) (ATPase class VI type 11B) (P4-ATPase flippase complex alpha subunit ATP11B)	0.327322	0.00254	0	0.168741	0
Q9Y2X0	MED16	Mediator of RNA polymerase II transcription subunit 16 (Mediator complex subunit 16) (Thyroid hormone receptor-associated protein 5) (Thyroid hormone receptor-associated protein complex 95 kDa component) (Trap95) (Vitamin D3 receptor-interacting protein complex 92 kDa component) (DRIP92)	0.0674196	0	0.134	0.16771	0
P54108	CRISP3	Cysteine-rich secretory protein 3 (CRISP-3) (Specific granule protein of 28 kDa) (SGP28)	0.335263	0	0	0.167632	0
Q8N5I4	DHRSX	Dehydrogenase/reductase SDR family member on chromosome X (EC 1.1.-.-) (DHRSXY) (Short chain dehydrogenase/reductase family 46C member 1) (Short chain dehydrogenase/reductase family 7C member 6)	0.323632	0.00284667	0	0.167509	0
Q96QE3	ATAD5	ATPase family AAA domain-containing protein 5 (Chromosome fragility-associated gene 1 protein)	0.334753	0	0	0.167377	0
Q96MY1	C20orf112	Nucleolar protein 4-like	0.333982	0	0	0.166991	0
Q9H3T3	SEMA6B	Semaphorin-6B (Semaphorin-Z) (Sema Z)	0.0311673	0	0.151333	0.166917	0
Q9BQF6	SENP7	Sentrin-specific protease 7 (EC 3.4.22.-) (SUMO-1-specific protease 2) (Sentrin/SUMO-specific protease SENP7)	0.333134	0	0	0.166567	0
Q8N4A0	GALNT4	Polypeptide N-acetylgalactosaminyltransferase 4 (EC 2.4.1.41) (Polypeptide GalNAc transferase 4) (GalNAc-T4) (pp-GaNTase 4) (Protein-UDP acetylgalactosaminyltransferase 4) (UDP-GalNAc:polypeptide N-acetylgalactosaminyltransferase 4)	0.00906856	0	0.161645	0.16618	0
Q8NBQ5	HSD17B11	Estradiol 17-beta-dehydrogenase 11 (EC 1.1.1.62) (17-beta-hydroxysteroid dehydrogenase 11) (17-beta-HSD 11) (17bHSD11) (17betaHSD11) (17-beta-hydroxysteroid dehydrogenase XI) (17-beta-HSD XI) (17betaHSDXI) (Cutaneous T-cell lymphoma-associated antigen HD-CL-03) (CTCL-associated antigen HD-CL-03) (Dehydrogenase/reductase SDR family member 8) (Retinal short-chain dehydrogenase/reductase 2) (retSDR2…	0.31334	0.00451333	0	0.165697	0
Q6IQ26	RAB6IP1	DENN domain-containing protein 5A (Rab6-interacting protein 1) (Rab6IP1)	0.330337	0	0	0.165169	0
Q9NR11	ZNF302	Zinc finger protein 302 (Zinc finger protein 135-like) (Zinc finger protein 140-like) (Zinc finger protein 327)	0.115136	0	0.107333	0.164901	0
Q9H4A3	WNK1	Serine/threonine-protein kinase WNK1 (EC 2.7.11.1) (Erythrocyte 65 kDa protein) (p65) (Kinase deficient protein) (Protein kinase lysine-deficient 1) (Protein kinase with no lysine 1) (hWNK1)	0.175261	0.0385867	0	0.164804	0
P51159	RAB27A	Ras-related protein Rab-27A (Rab-27) (EC 3.6.5.2) (GTP-binding protein Ram)	0.312613	0.00413333	0	0.164573	0
O60645	EXOC3	Exocyst complex component 3 (Exocyst complex component Sec6)	0.327973	0	0	0.163986	0
P56537	EIF6	Eukaryotic translation initiation factor 6 (eIF-6) (B(2)GCN homolog) (B4 integrin interactor) (CAB) (p27(BBP))	0.0843679	0	0.121667	0.163851	0
Q9NZG7	NINJ2	Ninjurin-2 (Nerve injury-induced protein 2)	0.327646	0	0	0.163823	0
Q13867	BLMH	Bleomycin hydrolase (BH) (BLM hydrolase) (BMH) (EC 3.4.22.40)	0.326963	0	0	0.163481	0
P26583	HMGB2	High mobility group protein B2 (High mobility group protein 2) (HMG-2)	0.302896	0.00574667	0	0.162941	0
O75131	CPNE3	Copine-3 (Copine III)	0.308024	0.00439333	0	0.162798	0
Q99932	SPAG8	Sperm-associated antigen 8 (HSD-1) (Sperm membrane protein 1) (SMP-1) (Sperm membrane protein BS-84)	0.325301	0	0	0.162651	0
P56589	PEX3	Peroxisomal biogenesis factor 3 (Peroxin-3) (Peroxisomal assembly protein PEX3)	0.103833	0	0.109667	0.161583	0
Q02487	DSC2	Desmocollin-2 (Cadherin family member 2) (Desmocollin-3) (Desmosomal glycoprotein II) (Desmosomal glycoprotein III)	0.131604	0	0.0956667	0.161469	0
Q96P16	P15RS	Regulation of nuclear pre-mRNA domain-containing protein 1A (Cyclin-dependent kinase inhibitor 2B-related protein) (p15INK4B-related protein)	0.322761	0	0	0.16138	0
Q13323	BIK	Bcl-2-interacting killer (Apoptosis inducer NBK) (BIP1) (BP4)	0.0083827	0	0.156667	0.160858	0
Q9Y2B2	PIGL	N-acetylglucosaminyl-phosphatidylinositol de-N-acetylase (EC 3.5.1.89) (Phosphatidylinositol-glycan biosynthesis class L protein) (PIG-L)	0.00713983	0	0.156931	0.160501	0
Q66K14	TBC1D9B	TBC1 domain family member 9B	0.3208	0	0	0.1604	0
Q9HBH7	BEX1	Protein BEX1 (Brain-expressed X-linked protein 1)	0.319989	0	0	0.159995	0
Q9UKL3	CASP8AP2	CASP8-associated protein 2 (FLICE-associated huge protein)	0.319595	0	0	0.159798	0
O75493	CA11	Carbonic anhydrase-related protein 11 (CA-RP XI) (CA-XI) (CARP XI) (Carbonic anhydrase-related protein 2) (CA-RP II) (CARP-2)	0.0745135	0.0612	0	0.159657	0
P52738	ZNF140	Zinc finger protein 140	0.104368	0	0.107333	0.159517	0
Q5SYE7	NHSL1	NHS-like protein 1	0.317905	0	0	0.158952	0
Q92545	TMEM131	Transmembrane protein 131 (Protein RW1)	0.317905	0	0	0.158952	0
O95395	GCNT3	Beta-1,3-galactosyl-O-glycosyl-glycoprotein beta-1,6-N-acetylglucosaminyltransferase 3 (EC 2.4.1.102) (EC 2.4.1.148) (EC 2.4.1.150) (C2GnT-mucin type) (C2GnT-M) (hC2GnT-M) (Core 2/core 4 beta-1,6-N-acetylglucosaminyltransferase) (C2/4GnT)	0.00432551	0	0.156696	0.158858	0
Q9UKZ9	PCOLCE2	Procollagen C-endopeptidase enhancer 2 (Procollagen COOH-terminal proteinase enhancer 2) (PCPE-2) (Procollagen C-proteinase enhancer 2)	0.31592	0	0	0.15796	0
P09543	CNP	2',3'-cyclic-nucleotide 3'-phosphodiesterase (CNP) (CNPase) (EC 3.1.4.37)	0.315684	0	0	0.157842	0
O95631	NTN1	Netrin-1 (Epididymis tissue protein Li 131P)	0.0130161	0	0.151333	0.157841	0
Q9H1Q7	FAM113A	PC-esterase domain-containing protein 1A (Protein FAM113A) (Sarcoma antigen NY-SAR-23)	0.314971	0	0	0.157486	0
O75410	TACC1	Transforming acidic coiled-coil-containing protein 1 (Gastric cancer antigen Ga55) (Taxin-1)	0.314143	0	0	0.157072	0
Q13319	CDK5R2	Cyclin-dependent kinase 5 activator 2 (CDK5 activator 2) (Cyclin-dependent kinase 5 regulatory subunit 2) (p39) (p39I)	0.314013	0	0	0.157006	0
P31629	HIVEP2	Transcription factor HIVEP2 (Human immunodeficiency virus type I enhancer-binding protein 2) (HIV-EP2) (MHC-binding protein 2) (MBP-2)	0.313328	0	0	0.156664	0
Q9UIC8	LCMT1	Leucine carboxyl methyltransferase 1 (EC 2.1.1.233) (Protein-leucine O-methyltransferase) ([Phosphatase 2A protein]-leucine-carboxy methyltransferase 1)	0.312684	0	0	0.156342	0
Q9UNA1	ARHGAP26	Rho GTPase-activating protein 26 (GTPase regulator associated with focal adhesion kinase) (Oligophrenin-1-like protein) (Rho-type GTPase-activating protein 26)	0.311804	0	0	0.155902	0
Q9UPU7	TBC1D2B	TBC1 domain family member 2B	0.311158	0	0	0.155579	0
Q9NY35	CLDND1	Claudin domain-containing protein 1 (Membrane protein GENX-3745)	0.310966	0	0	0.155483	0
Q96T37	RBM15	RNA-binding protein 15 (One-twenty two protein 1) (RNA-binding motif protein 15)	0.309896	0	0	0.154948	0
Q53GT1	KLHL22	Kelch-like protein 22	0.309484	0	0	0.154742	0
Q9UMS0	NFU1	NFU1 iron-sulfur cluster scaffold homolog, mitochondrial (HIRA-interacting protein 5)	0.309484	0	0	0.154742	0
Q12906	ILF3	Interleukin enhancer-binding factor 3 (Double-stranded RNA-binding protein 76) (DRBP76) (M-phase phosphoprotein 4) (MPP4) (Nuclear factor associated with dsRNA) (NFAR) (Nuclear factor of activated T-cells 90 kDa) (NF-AT-90) (Translational control protein 80) (TCP80)	0.308667	0	0	0.154333	0
Q03167	TGFBR3	Transforming growth factor beta receptor type 3 (TGF-beta receptor type 3) (TGFR-3) (Betaglycan) (Transforming growth factor beta receptor III) (TGF-beta receptor type III)	0.308402	0	0	0.154201	0
Q8IXV7	KLHDC8B	Kelch domain-containing protein 8B	0.307878	0	0	0.153939	0
Q7Z5K2	WAPAL	Wings apart-like protein homolog (Friend of EBNA2 protein) (WAPL cohesin release factor)	0.307878	0	0	0.153939	0
Q07666	KHDRBS1	KH domain-containing, RNA-binding, signal transduction-associated protein 1 (GAP-associated tyrosine phosphoprotein p62) (Src-associated in mitosis 68 kDa protein) (Sam68) (p21 Ras GTPase-activating protein-associated p62) (p68)	0.307858	0	0	0.153929	0
Q9GZR2	REXO4	RNA exonuclease 4 (EC 3.1.-.-) (Exonuclease XPMC2) (Prevents mitotic catastrophe 2 protein homolog) (hPMC2)	0.307829	0	0	0.153914	0
Q92563	SPOCK2	Testican-2 (SPARC/osteonectin, CWCV, and Kazal-like domains proteoglycan 2)	0.307682	0	0	0.153841	0
Q96QD9	FYTTD1	UAP56-interacting factor (Forty-two-three domain-containing protein 1) (Protein 40-2-3)	0.307682	0	0	0.153841	0
Q8WZ73	RFFL	E3 ubiquitin-protein ligase rififylin (EC 2.3.2.27) (Caspase regulator CARP2) (Caspases-8 and -10-associated RING finger protein 2) (CARP-2) (FYVE-RING finger protein Sakura) (Fring) (RING finger and FYVE-like domain-containing protein 1) (RING finger protein 189) (RING finger protein 34-like) (RING-type E3 ubiquitin transferase rififylin)	0.306715	0	0	0.153357	0
Q96FX8	PERP	p53 apoptosis effector related to PMP-22 (Keratinocyte-associated protein 1) (KCP-1) (P53-induced protein PIGPC1) (Transmembrane protein THW)	0.0324949	0	0.137	0.153247	0
O43493	TGOLN2	Trans-Golgi network integral membrane protein 2 (Trans-Golgi network glycoprotein 46) (TGN38 homolog) (hTGN46) (Trans-Golgi network glycoprotein 48) (hTGN48) (Trans-Golgi network glycoprotein 51) (hTGN51) (Trans-Golgi network protein 2)	0.305272	0	0	0.152636	0
P46939	UTRN	Utrophin (Dystrophin-related protein 1) (DRP-1)	0.27857	0.00666667	0	0.152618	0
Q8N9U0	TC2N	Tandem C2 domains nuclear protein (Membrane targeting tandem C2 domain-containing protein 1) (Tandem C2 protein in nucleus) (Tac2-N)	0.305216	0	0	0.152608	0
P01040	CSTA	Cystatin-A (Cystatin-AS) (Stefin-A) [Cleaved into: Cystatin-A, N-terminally processed]	0.30418	0	0	0.15209	0
Q8N584	C18orf17	Tetratricopeptide repeat protein 39C (TPR repeat protein 39C)	0.303244	0	0	0.151622	0
O95396	MOCS3	Adenylyltransferase and sulfurtransferase MOCS3 (Molybdenum cofactor synthesis protein 3) (Molybdopterin synthase sulfurylase) (MPT synthase sulfurylase) [Includes: Molybdopterin-synthase adenylyltransferase (EC 2.7.7.80) (Adenylyltransferase MOCS3) (Sulfur carrier protein MOCS2A adenylyltransferase); Molybdopterin-synthase sulfurtransferase (EC 2.8.1.11) (Sulfur carrier protein MOCS2A sulfurtran…	0.258103	0	0.0223333	0.151385	0
O60551	NMT2	Glycylpeptide N-tetradecanoyltransferase 2 (EC 2.3.1.97) (Myristoyl-CoA:protein N-myristoyltransferase 2) (NMT 2) (Peptide N-myristoyltransferase 2) (Type II N-myristoyltransferase)	0.256463	0.0114133	0	0.151058	0
Q9NYL9	TMOD3	Tropomodulin-3 (Ubiquitous tropomodulin) (U-Tmod)	0.302039	0	0	0.15102	0
Q13023	AKAP6	A-kinase anchor protein 6 (AKAP-6) (A-kinase anchor protein 100 kDa) (AKAP 100) (Protein kinase A-anchoring protein 6) (PRKA6) (mAKAP)	0.302005	0	0	0.151003	0
P50749	RASSF2	Ras association domain-containing protein 2	0.282988	0	0.009	0.150494	0
Q9Y215	COLQ	Acetylcholinesterase collagenic tail peptide (AChE Q subunit) (Acetylcholinesterase-associated collagen)	0.300256	0	0	0.150128	0
Q32MZ4	LRRFIP1	Leucine-rich repeat flightless-interacting protein 1 (LRR FLII-interacting protein 1) (GC-binding factor 2) (TAR RNA-interacting protein)	0.299927	0	0	0.149963	0
Q9Y4D8	C12orf51	Probable E3 ubiquitin-protein ligase HECTD4 (EC 2.3.2.26) (HECT domain-containing protein 4) (HECT-type E3 ubiquitin transferase HECTD4)	0.299894	0	0	0.149947	0
Q9NYH9	UTP6	U3 small nucleolar RNA-associated protein 6 homolog (Hepatocellular carcinoma-associated antigen 66) (Multiple hat domains protein)	0.0559071	0	0.121667	0.14962	0
P12645	BMP3	Bone morphogenetic protein 3 (BMP-3) (Bone morphogenetic protein 3A) (BMP-3A) (Osteogenin)	0.0291306	0	0.135	0.149565	0
Q9P2D1	CHD7	Chromodomain-helicase-DNA-binding protein 7 (CHD-7) (EC 3.6.4.12) (ATP-dependent helicase CHD7)	0.298475	0	0	0.149238	0
Q8NFH8	REPS2	RalBP1-associated Eps domain-containing protein 2 (Partner of RalBP1) (RalBP1-interacting protein 2)	0.298059	0	0	0.14903	0
Q9NXF8	ZDHHC7	Palmitoyltransferase ZDHHC7 (EC 2.3.1.225) (Acyltransferase ZDHHC7) (EC 2.3.1.-) (Zinc finger DHHC domain-containing protein 7) (DHHC-7)	0.297708	0	0	0.148854	0
Q15544	TAF11	Transcription initiation factor TFIID subunit 11 (TFIID subunit p30-beta) (Transcription initiation factor TFIID 28 kDa subunit) (TAF(II)28) (TAFII-28) (TAFII28)	0.225786	0	0.0356667	0.14856	0
P03973	SLPI	Antileukoproteinase (ALP) (BLPI) (HUSI-1) (Mucus proteinase inhibitor) (MPI) (Protease inhibitor WAP4) (Secretory leukocyte protease inhibitor) (Seminal proteinase inhibitor) (WAP four-disulfide core domain protein 4)	0.296497	0	0	0.148248	0
Q02386	ZNF45	Zinc finger protein 45 (BRC1744) (Zinc finger protein 13) (Zinc finger protein KOX5)	0.0817066	0	0.107333	0.148187	0
Q8N7W2	C10orf30	BEN domain-containing protein 7	0.296218	0	0	0.148109	0
Q59EK9	RUNDC3A	RUN domain-containing protein 3A (Rap2-interacting protein 8) (RPIP-8)	0.296165	0	0	0.148083	0
Q96MU7	YTHDC1	YTH domain-containing protein 1 (Splicing factor YT521) (YT521-B)	0.295903	0	0	0.147952	0
Q96EV8	DTNBP1	Dysbindin (Biogenesis of lysosome-related organelles complex 1 subunit 8) (BLOC-1 subunit 8) (Dysbindin-1) (Dystrobrevin-binding protein 1) (Hermansky-Pudlak syndrome 7 protein) (HPS7 protein)	0.295637	0	0	0.147819	0
Q9Y314	NOSIP	Nitric oxide synthase-interacting protein (E3 ubiquitin-protein ligase NOSIP) (EC 2.3.2.27) (RING-type E3 ubiquitin transferase NOSIP) (eNOS-interacting protein)	0.295208	0	0	0.147604	0
Q5T8D3	ACBD5	Acyl-CoA-binding domain-containing protein 5	0.294641	0	0	0.147321	0
Q7LGA3	HS2ST1	Heparan sulfate 2-O-sulfotransferase 1 (2-O-sulfotransferase) (2OST) (EC 2.8.2.-)	0.289216	0	0.002	0.146608	0
Q9Y520	BAT2D1	Protein PRRC2C (BAT2 domain-containing protein 1) (HBV X-transactivated gene 2 protein) (HBV XAg-transactivated protein 2) (HLA-B-associated transcript 2-like 2) (Proline-rich and coiled-coil-containing protein 2C)	0.292991	0	0	0.146495	0
Q96H35	RBM18	Probable RNA-binding protein 18 (RNA-binding motif protein 18)	0.292722	0	0	0.146361	0
P31483	TIA1	Cytotoxic granule associated RNA binding protein TIA1 (Nucleolysin TIA-1 isoform p40) (RNA-binding protein TIA-1) (T-cell-restricted intracellular antigen-1) (TIA-1) (p40-TIA-1)	0.292703	0	0	0.146352	0
O43670	ZNF207	BUB3-interacting and GLEBS motif-containing protein ZNF207 (BuGZ) (hBuGZ) (Zinc finger protein 207)	0.291342	0	0	0.145671	0
Q13601	KRR1	KRR1 small subunit processome component homolog (HIV-1 Rev-binding protein 2) (KRR-R motif-containing protein 1) (Rev-interacting protein 1) (Rip-1)	0.291241	0	0	0.145621	0
Q9HC44	GPBP1L1	Vasculin-like protein 1 (GC-rich promoter-binding protein 1-like 1)	0.290892	0	0	0.145446	0
Q00169	PITPNA	Phosphatidylinositol transfer protein alpha isoform (PI-TP-alpha) (PtdIns transfer protein alpha) (PtdInsTP alpha)	0.29018	0	0	0.14509	0
P05538	HLA-DQB2	HLA class II histocompatibility antigen, DQ beta 2 chain (HLA class II histocompatibility antigen, DX beta chain) (MHC class II antigen DQB2)	0.289635	0	0	0.144818	0
P27816	MAP4	Microtubule-associated protein 4 (MAP-4)	0.236095	0.0133333	0	0.144714	0
Q53FA7	TP53I3	Quinone oxidoreductase PIG3 (EC 1.6.5.5) (NADPH:quinone reductase PIG3) (Tumor protein p53-inducible protein 3) (Protein PIG3) (p53-induced gene 3 protein)	0.0150339	0	0.137	0.144517	0
Q9NZV1	CRIM1	Cysteine-rich motor neuron 1 protein (CRIM-1) (Cysteine-rich repeat-containing protein S52) [Cleaved into: Processed cysteine-rich motor neuron 1 protein]	0.288857	0	0	0.144429	0
O76003	GLRX3	Glutaredoxin-3 (PKC-interacting cousin of thioredoxin) (PICOT) (PKC-theta-interacting protein) (PKCq-interacting protein) (Thioredoxin-like protein 2)	0.288334	0	0	0.144167	0
P98182	ZNF200	Zinc finger protein 200	0.0721347	0	0.107333	0.143401	0
Q99435	NELL2	Protein kinase C-binding protein NELL2 (NEL-like protein 2) (Nel-related protein 2)	0.286004	0	0	0.143002	0
Q9Y675	SNURF	SNRPN upstream reading frame protein	0.285748	0	0	0.142874	0
A2VDJ0	KIAA0922	Transmembrane protein 131-like	0.285528	0	0	0.142764	0
P17031	ZNF26	Zinc finger protein 26 (Zinc finger protein KOX20)	0.0706457	0	0.107333	0.142656	0
P22061	PCMT1	Protein-L-isoaspartate(D-aspartate) O-methyltransferase (PIMT) (EC 2.1.1.77) (L-isoaspartyl protein carboxyl methyltransferase) (Protein L-isoaspartyl/D-aspartyl methyltransferase) (Protein-beta-aspartate methyltransferase)	0.262629	0.00563333	0	0.142581	0
Q9UIS9	MBD1	Methyl-CpG-binding domain protein 1 (CXXC-type zinc finger protein 3) (Methyl-CpG-binding protein MBD1) (Protein containing methyl-CpG-binding domain 1)	0.284605	0	0	0.142302	0
O14817	TSPAN4	Tetraspanin-4 (Tspan-4) (Novel antigen 2) (NAG-2) (Transmembrane 4 superfamily member 7)	0.284419	0	0	0.142209	0
O75832	PSMD10	26S proteasome non-ATPase regulatory subunit 10 (26S proteasome regulatory subunit p28) (Gankyrin) (p28(GANK))	0.210333	0.0185133	0	0.142193	0
P62699	YPEL5	Protein yippee-like 5	0.284321	0	0	0.14216	0
O15381	NVL	Nuclear valosin-containing protein-like (NVLp) (Nuclear VCP-like protein)	0.0409022	0	0.121667	0.142118	0
Q92979	EMG1	Ribosomal RNA small subunit methyltransferase NEP1 (EC 2.1.1.-) (18S rRNA (pseudouridine(1248)-N1)-methyltransferase) (18S rRNA Psi1248 methyltransferase) (Nucleolar protein EMG1 homolog) (Protein C2f) (Ribosome biogenesis protein NEP1)	0.0407228	0	0.121667	0.142028	0
P54277	PMS1	PMS1 protein homolog 1 (DNA mismatch repair protein PMS1)	0.284008	0	0	0.142004	0
Q9BQ13	KCTD14	BTB/POZ domain-containing protein KCTD14	0.283891	0	0	0.141945	0
Q9UJ68	MSRA	Mitochondrial peptide methionine sulfoxide reductase (EC 1.8.4.11) (Peptide-methionine (S)-S-oxide reductase) (Peptide Met(O) reductase) (Protein-methionine-S-oxide reductase) (PMSR)	0.283586	0	0	0.141793	0
Q9NUC0	SERTAD4	SERTA domain-containing protein 4	0.283465	0	0	0.141733	0
Q96SZ6	CDK5RAP1	Mitochondrial tRNA methylthiotransferase CDK5RAP1 (EC 2.8.4.3) (CDK5 activator-binding protein C42) (CDK5 regulatory subunit-associated protein 1) (mt-tRNA-2-methylthio-N6-dimethylallyladenosine synthase) (mt-tRNA-N6-(dimethylallyl)adenosine(37) methylthiotransferase)	0.283374	0	0	0.141687	0
Q9UBJ2	ABCD2	ATP-binding cassette sub-family D member 2 (EC 3.1.2.-) (EC 7.6.2.-) (Adrenoleukodystrophy-like 1) (Adrenoleukodystrophy-related protein) (hALDR)	0.0640003	0	0.109667	0.141667	0
O75521	ECI2	Enoyl-CoA delta isomerase 2 (EC 5.3.3.8) (DRS-1) (Delta(3),delta(2)-enoyl-CoA isomerase) (D3,D2-enoyl-CoA isomerase) (Diazepam-binding inhibitor-related protein 1) (DBI-related protein 1) (Dodecenoyl-CoA isomerase) (Hepatocellular carcinoma-associated antigen 88) (Peroxisomal 3,2-trans-enoyl-CoA isomerase) (pECI) (Renal carcinoma antigen NY-REN-1)	0.0614865	0	0.110779	0.141523	0
P57081	WDR4	tRNA (guanine-N(7)-)-methyltransferase non-catalytic subunit WDR4 (Protein Wuho homolog) (hWH) (WD repeat-containing protein 4)	0.281042	0	0	0.140521	0
Q99969	RARRES2	Retinoic acid receptor responder protein 2 (Chemerin) (RAR-responsive protein TIG2) (Tazarotene-induced gene 2 protein)	0.28065	0	0	0.140325	0
Q96CX3	ZNF501	Zinc finger protein 501 (Zinc finger protein 52)	0.280512	0	0	0.140256	0
P23246	SFPQ	Splicing factor, proline- and glutamine-rich (100 kDa DNA-pairing protein) (hPOMp100) (DNA-binding p52/p100 complex, 100 kDa subunit) (Polypyrimidine tract-binding protein-associated-splicing factor) (PSF) (PTB-associated-splicing factor)	0.28042	0	0	0.14021	0
P98066	TNFAIP6	Tumor necrosis factor-inducible gene 6 protein (EC 3.1.1.-) (Hyaluronate-binding protein) (TNF-stimulated gene 6 protein) (TSG-6) (Tumor necrosis factor alpha-induced protein 6) (TNF alpha-induced protein 6)	0.199316	0.02	0	0.139658	0
Q9Y248	GINS2	DNA replication complex GINS protein PSF2 (GINS complex subunit 2)	0.278155	0	0	0.139077	0
Q99952	PTPN18	Tyrosine-protein phosphatase non-receptor type 18 (EC 3.1.3.48) (Brain-derived phosphatase)	0.277925	0	0	0.138963	0
O60688	YPEL1	Protein yippee-like 1	0.277401	0	0	0.138701	0
Q96G91	P2RY11	P2Y purinoceptor 11 (P2Y11)	0.180358	0.0240533	0	0.138286	0
P31943	HNRPH1	Heterogeneous nuclear ribonucleoprotein H (hnRNP H) [Cleaved into: Heterogeneous nuclear ribonucleoprotein H, N-terminally processed]	0.276239	0	0	0.138119	0
Q9NVZ3	NECAP2	Adaptin ear-binding coat-associated protein 2 (NECAP endocytosis-associated protein 2) (NECAP-2)	0.275629	0	0	0.137814	0
Q96GM1	LPPR2	Phospholipid phosphatase-related protein type 2 (Inactive phospholipid phosphatase PLPPR2) (Lipid phosphate phosphatase-related protein type 2) (Plasticity-related gene 4 protein) (PRG-4)	0.275456	0	0	0.137728	0
Q9UHB7	AFF4	AF4/FMR2 family member 4 (ALL1-fused gene from chromosome 5q31 protein) (Protein AF-5q31) (Major CDK9 elongation factor-associated protein)	0.275327	0	0	0.137663	0
Q53FD0	C14orf140	Zinc finger C2HC domain-containing protein 1C	0.274857	0	0	0.137428	0
Q93045	STMN2	Stathmin-2 (Superior cervical ganglion-10 protein) (Protein SCG10)	0.257738	0.00422	0	0.137309	0
Q9NUP9	LIN7C	Protein lin-7 homolog C (Lin-7C) (Mammalian lin-seven protein 3) (MALS-3) (Vertebrate lin-7 homolog 3) (Veli-3)	0.274518	0	0	0.137259	0
Q5T764	IFIT1L	Interferon-induced protein with tetratricopeptide repeats 1B (Interferon-induced protein with tetratricopeptide repeats 1-like protein)	0.0113054	0	0.131333	0.136986	0
Q9P0S3	ORMDL1	ORM1-like protein 1 (Adoplin-1)	0.273275	0	0	0.136637	0
Q14CZ0	C16orf72	Telomere attrition and p53 response 1 protein	0.272547	0	0	0.136273	0
Q9UHP7	CLEC2D	C-type lectin domain family 2 member D (Lectin-like NK cell receptor) (Lectin-like transcript 1) (LLT-1) (Osteoclast inhibitory lectin)	0.271747	0	0	0.135874	0
Q96NK8	NEUROD6	Neurogenic differentiation factor 6 (NeuroD6) (Class A basic helix-loop-helix protein 2) (bHLHa2) (Protein atonal homolog 2)	0.271729	0	0	0.135864	0
Q8IZ96	CMTM1	CKLF-like MARVEL transmembrane domain-containing protein 1 (Chemokine-like factor superfamily member 1)	0.271675	0	0	0.135838	0
Q9Y5Q3	MAFB	Transcription factor MafB (Maf-B) (V-maf musculoaponeurotic fibrosarcoma oncogene homolog B)	0.0452188	0	0.112667	0.135276	0
Q15545	TAF7	Transcription initiation factor TFIID subunit 7 (RNA polymerase II TBP-associated factor subunit F) (Transcription initiation factor TFIID 55 kDa subunit) (TAF(II)55) (TAFII-55) (TAFII55)	0.19908	0	0.0356667	0.135207	0
Q13569	TDG	G/T mismatch-specific thymine DNA glycosylase (EC 3.2.2.29) (Thymine-DNA glycosylase) (hTDG)	0.0264275	0	0.121667	0.13488	0
Q9H4I3	TRABD	TraB domain-containing protein (Protein TTG2)	0.269318	0	0	0.134659	0
Q8IWR0	ZC3H7A	Zinc finger CCCH domain-containing protein 7A	0.269318	0	0	0.134659	0
O60264	SMARCA5	SWI/SNF-related matrix-associated actin-dependent regulator of chromatin subfamily A member 5 (SWI/SNF-related matrix-associated actin-dependent regulator of chromatin A5) (EC 3.6.4.-) (Sucrose nonfermenting protein 2 homolog) (hSNF2H)	0.267668	0	0	0.133834	0
Q96TA2	YME1L1	ATP-dependent zinc metalloprotease YME1L1 (EC 3.4.24.-) (ATP-dependent metalloprotease FtsH1) (Meg-4) (Presenilin-associated metalloprotease) (PAMP) (YME1-like protein 1)	0.26708	0	0	0.13354	0
Q9Y2A4	ZNF443	Zinc finger protein 443 (Krueppel-type zinc finger protein ZK1)	0.0521874	0	0.107333	0.133427	0
Q9Y605	MRFAP1	MORF4 family-associated protein 1 (Protein PGR1) (Protein associated with MRG of 14 kDa)	0.266609	0	0	0.133305	0
Q9UI36	DACH1	Dachshund homolog 1 (Dach1)	0.266442	0	0	0.133221	0
Q9BYN0	SRXN1	Sulfiredoxin-1 (EC 1.8.98.2)	0.265994	0	0	0.132997	0
Q99996	AKAP9	A-kinase anchor protein 9 (AKAP-9) (A-kinase anchor protein 350 kDa) (AKAP 350) (hgAKAP 350) (A-kinase anchor protein 450 kDa) (AKAP 450) (AKAP 120-like protein) (Centrosome- and Golgi-localized PKN-associated protein) (CG-NAP) (Protein hyperion) (Protein kinase A-anchoring protein 9) (PRKA9) (Protein yotiao)	0.265765	0	0	0.132882	0
O15417	KIAA1856	Trinucleotide repeat-containing gene 18 protein (Long CAG trinucleotide repeat-containing gene 79 protein)	0.265656	0	0	0.132828	0
Q9H305	C16orf5	Cell death-inducing p53-target protein 1 (Cell death involved p53-target) (Cell death-inducing protein) (LITAF-like protein) (Lipopolysaccharide-induced tumor necrosis factor-alpha-like protein) (Transmembrane protein I1)	0.265409	0	0	0.132704	0
Q5MIZ7	SMEK2	Serine/threonine-protein phosphatase 4 regulatory subunit 3B (SMEK homolog 2)	0.0400653	0	0.112667	0.132699	0
P21854	CD72	B-cell differentiation antigen CD72 (Lyb-2) (CD antigen CD72)	0.00354479	0	0.130667	0.132439	0
P32249	GPR183	G-protein coupled receptor 183 (Epstein-Barr virus-induced G-protein coupled receptor 2) (EBI2) (EBV-induced G-protein coupled receptor 2) (hEBI2)	0.0710211	0.04846	0	0.132431	0
Q8IX05	CD302	CD302 antigen (C-type lectin BIMLEC) (C-type lectin domain family 13 member A) (DEC205-associated C-type lectin 1) (Type I transmembrane C-type lectin receptor DCL-1) (CD antigen CD302)	0.263307	0	0	0.131653	0
Q8IUK5	PLXDC1	Plexin domain-containing protein 1 (Tumor endothelial marker 3) (Tumor endothelial marker 7)	0.263185	0	0	0.131593	0
Q8IWB9	TEX2	Testis-expressed protein 2 (Transmembrane protein 96)	0.262866	0	0	0.131433	0
Q96HB5	CCDC120	Coiled-coil domain-containing protein 120	0.262679	0	0	0.131339	0
P17010	ZFX	Zinc finger X-chromosomal protein	0.261426	0	0	0.130713	0
P51858	HDGF	Hepatoma-derived growth factor (HDGF) (High mobility group protein 1-like 2) (HMG-1L2)	0.261294	0	0	0.130647	0
P49795	RGS19	Regulator of G-protein signaling 19 (RGS19) (G-alpha-interacting protein) (GAIP)	0.260663	0	0	0.130332	0
Q9H3P2	WHSC2	Negative elongation factor A (NELF-A) (Wolf-Hirschhorn syndrome candidate 2 protein)	0.259802	0	0	0.129901	0
Q8N3Z6	ZCCHC7	Zinc finger CCHC domain-containing protein 7 (TRAMP-like complex RNA-binding factor ZCCHC7)	0.219523	0	0.0196667	0.129428	0
Q9NPJ4	PNRC2	Proline-rich nuclear receptor coactivator 2	0.258484	0	0	0.129242	0
Q02086	SP2	Transcription factor Sp2	0.257705	0	0	0.128852	0
Q96HP8	TMEM176A	Transmembrane protein 176A (Hepatocellular carcinoma-associated antigen 112)	0.257283	0	0	0.128641	0
Q13398	ZNF211	Zinc finger protein 211 (Zinc finger protein C2H2-25)	0.0423011	0	0.107333	0.128484	0
Q9BYJ4	TRIM34	Tripartite motif-containing protein 34 (Interferon-responsive finger protein 1) (RING finger protein 21)	0.25664	0	0	0.12832	0
Q15326	ZMYND11	Zinc finger MYND domain-containing protein 11 (Adenovirus 5 E1A-binding protein) (Bone morphogenetic protein receptor-associated molecule 1) (Protein BS69)	0.256387	0	0	0.128193	0
Q7Z7L1	SLFN11	Schlafen family member 11 (EC 3.6.-.-)	0.25583	0	0	0.127915	0
P26022	PTX3	Pentraxin-related protein PTX3 (Pentaxin-related protein PTX3) (Tumor necrosis factor alpha-induced protein 5) (TNF alpha-induced protein 5) (Tumor necrosis factor-inducible gene 14 protein) (TSG-14)	0.25551	0	0	0.127755	0
P38117	ETFB	Electron transfer flavoprotein subunit beta (Beta-ETF)	0.255491	0	0	0.127745	0
Q9Y2L1	DIS3	Exosome complex exonuclease RRP44 (EC 3.1.13.-) (EC 3.1.26.-) (Protein DIS3 homolog) (Ribosomal RNA-processing protein 44)	0.216135	0	0.0196667	0.127734	0
Q96DR4	STARD4	StAR-related lipid transfer protein 4 (START domain-containing protein 4) (StARD4)	0.255155	0	0	0.127577	0
P08910	ABHD2	Monoacylglycerol lipase ABHD2 (EC 3.1.1.23) (2-arachidonoylglycerol hydrolase) (Abhydrolase domain-containing protein 2) (Acetylesterase) (EC 3.1.1.6) (Lung alpha/beta hydrolase 2) (Progesterone-sensitive lipase) (EC 3.1.1.79) (Protein PHPS1-2)	0.25497	0	0	0.127485	0
Q8N3R3	C3orf23	T-cell activation inhibitor, mitochondrial (Tolerance associated gene-1 protein) (TOAG-1)	0.254592	0	0	0.127296	0
Q9BXW9	FANCD2	Fanconi anemia group D2 protein (Protein FACD2)	0.211629	0	0.0213333	0.127148	0
Q70YC5	ZNF365	Protein ZNF365 (DISC1-binding zinc-finger protein) (Protein su48)	0.253988	0	0	0.126994	0
P52306	RAP1GDS1	Rap1 GTPase-GDP dissociation stimulator 1 (Exchange factor smgGDS) (SMG GDS protein) (SMG P21 stimulatory GDP/GTP exchange protein)	0.25383	0	0	0.126915	0
Q9NSD4	ZNF275	Zinc finger protein 275	0.253689	0	0	0.126845	0
P62068	USP46	Ubiquitin carboxyl-terminal hydrolase 46 (EC 3.4.19.12) (Deubiquitinating enzyme 46) (Ubiquitin thioesterase 46) (Ubiquitin-specific-processing protease 46)	0.253343	0	0	0.126672	0
P08729	KRT7	Keratin, type II cytoskeletal 7 (Cytokeratin-7) (CK-7) (Keratin-7) (K7) (Sarcolectin) (Type-II keratin Kb7)	0.190695	0.0155867	0	0.126521	0
Q9NRE2	TSHZ2	Teashirt homolog 2 (Ovarian cancer-related protein 10-2) (OVC10-2) (Zinc finger protein 218)	0.253001	0	0	0.1265	0
Q7Z4G4	TRMT11	tRNA (guanine(10)-N2)-methyltransferase homolog (EC 2.1.1.-) (tRNA guanosine-2'-O-methyltransferase TRM11 homolog)	0.252144	0	0	0.126072	0
P05204	HMGN2	Non-histone chromosomal protein HMG-17 (High mobility group nucleosome-binding domain-containing protein 2)	0.251489	0	0	0.125744	0
Q14444	CAPRIN1	Caprin-1 (Cell cycle-associated protein 1) (Cytoplasmic activation- and proliferation-associated protein 1) (GPI-anchored membrane protein 1) (GPI-anchored protein p137) (GPI-p137) (p137GPI) (Membrane component chromosome 11 surface marker 1) (RNA granule protein 105)	0.251473	0	0	0.125737	0
Q5W0Q7	USPL1	SUMO-specific isopeptidase USPL1 (EC 3.4.22.-) (Ubiquitin-specific peptidase-like protein 1) (USP-like 1)	0.251394	0	0	0.125697	0
Q15583	TGIF1	Homeobox protein TGIF1 (5'-TG-3'-interacting factor 1)	0.226827	0	0.012	0.125413	0
Q99733	NAP1L4	Nucleosome assembly protein 1-like 4 (Nucleosome assembly protein 2) (NAP-2)	0.250638	0	0	0.125319	0
O75113	N4BP1	NEDD4-binding protein 1 (N4BP1) (EC 3.1.-.-)	0.250225	0	0	0.125112	0
Q6V0I7	FAT4	Protocadherin Fat 4 (hFat4) (Cadherin family member 14) (FAT tumor suppressor homolog 4) (Fat-like cadherin protein FAT-J)	0.231895	0	0.009	0.124948	0
Q9H6R6	ZDHHC6	Palmitoyltransferase ZDHHC6 (EC 2.3.1.225) (Stearoyltransferase ZDHHC6) (EC 2.3.1.-) (Transmembrane protein H4) (Zinc finger DHHC domain-containing protein 6) (DHHC-6) (Zinc finger protein 376)	0.249282	0	0	0.124641	0
Q7KZ85	SUPT6H	Transcription elongation factor SPT6 (hSPT6) (Histone chaperone suppressor of Ty6) (Tat-cotransactivator 2 protein) (Tat-CT2 protein)	0.248355	0	0	0.124177	0
P10114	RAP2A	Ras-related protein Rap-2a (EC 3.6.5.2) (RbBP-30)	0.232049	0.00406667	0	0.124158	0
P51522	ZNF83	Zinc finger protein 83 (Zinc finger protein 816B) (Zinc finger protein HPF1)	0.0331111	0	0.107333	0.123889	0
Q9NVX2	NLE1	Notchless protein homolog 1	0.247382	0	0	0.123691	0
Q96CW6	SLC7A6OS	Probable RNA polymerase II nuclear localization protein SLC7A6OS (ADAMS proteinase-related protein) (Solute carrier family 7 member 6 opposite strand transcript)	0.247336	0	0	0.123668	0
O15525	MAFG	Transcription factor MafG (V-maf musculoaponeurotic fibrosarcoma oncogene homolog G) (hMAF)	0.247283	0	0	0.123642	0
O15212	PFDN6	Prefoldin subunit 6 (Protein Ke2)	0.247094	0	0	0.123547	0
P51523	ZNF84	Zinc finger protein 84 (Zinc finger protein HPF2)	0.0323892	0	0.107333	0.123528	0
Q7Z3S9	NOTCH2NL	Notch homolog 2 N-terminal-like protein A (Notch homolog 2 N-terminal-like protein)	0.211971	0.0087	0	0.123386	0
O60506	SYNCRIP	Heterogeneous nuclear ribonucleoprotein Q (hnRNP Q) (Glycine- and tyrosine-rich RNA-binding protein) (GRY-RBP) (NS1-associated protein 1) (Synaptotagmin-binding, cytoplasmic RNA-interacting protein)	0.246274	0	0	0.123137	0
Q9BWK5	C7orf49	Cell cycle regulator of non-homologous end joining (Cell cycle regulator of NHEJ) (Modulator of retrovirus infection homolog)	0.246008	0	0	0.123004	0
Q9NV12	TMEM140	Transmembrane protein 140	0.246008	0	0	0.123004	0
Q8IZA0	KIAA0319L	Dyslexia-associated protein KIAA0319-like protein (Adeno-associated virus receptor) (AAVR)	0.245926	0	0	0.122963	0
P13640	MT1G	Metallothionein-1G (MT-1G) (Metallothionein-1K) (MT-1K) (Metallothionein-IG) (MT-IG)	0.0413537	0.00624	0.0896667	0.122824	0
P40616	ARL1	ADP-ribosylation factor-like protein 1	0.245289	0	0	0.122645	0
O95232	CROP	Luc7-like protein 3 (Cisplatin resistance-associated-overexpressed protein) (Luc7A) (Okadaic acid-inducible phosphoprotein OA48-18) (cAMP regulatory element-associated protein 1) (CRE-associated protein 1) (CREAP-1)	0.244866	0	0	0.122433	0
Q5M7Z0	RNFT1	E3 ubiquitin-protein ligase RNFT1 (EC 2.3.2.27) (Protein PTD016) (RING finger and transmembrane domain-containing protein 1)	0.244565	0	0	0.122283	0
Q6ZP01	RBM44	RNA-binding protein 44 (RNA-binding motif protein 44)	0.243786	0	0	0.121893	0
P19447	ERCC3	General transcription and DNA repair factor IIH helicase subunit XPB (TFIIH subunit XPB) (EC 3.6.4.12) (Basic transcription factor 2 89 kDa subunit) (BTF2 p89) (DNA excision repair protein ERCC-3) (DNA repair protein complementing XP-B cells) (TFIIH basal transcription factor complex 89 kDa subunit) (TFIIH 89 kDa subunit) (TFIIH p89) (Xeroderma pigmentosum group B-complementing protein)	0.018371	0	0.112272	0.121457	0
Q9HCX3	ZNF304	Zinc finger protein 304 (KRAB-containing zinc finger protein)	0.0276765	0	0.107333	0.121172	0
Q9UDV6	ZNF212	Zinc finger protein 212 (Zinc finger protein C2H2-150)	0.0253663	0	0.107333	0.120016	0
A4D1U4	KIAA1147	DENN domain-containing protein 11 (DENND11) (Protein LCHN)	0.239757	0	0	0.119879	0
Q8NC42	RNF149	E3 ubiquitin-protein ligase RNF149 (EC 2.3.2.27) (DNA polymerase-transactivated protein 2) (RING finger protein 149) (RING-type E3 ubiquitin transferase RNF149)	0.239757	0	0	0.119879	0
Q15696	ZRSR2	U2 small nuclear ribonucleoprotein auxiliary factor 35 kDa subunit-related protein 2 (CCCH type zinc finger, RNA-binding motif and serine/arginine rich protein 2) (Renal carcinoma antigen NY-REN-20) (U2(RNU2) small nuclear RNA auxiliary factor 1-like 2) (U2AF35-related protein) (URP)	0.239685	0	0	0.119843	0
O95758	ROD1	Polypyrimidine tract-binding protein 3 (Regulator of differentiation 1) (Rod1)	0.238666	0	0	0.119333	0
O95235	KIF20A	Kinesin-like protein KIF20A (GG10_2) (Mitotic kinesin-like protein 2) (MKlp2) (Rab6-interacting kinesin-like protein) (Rabkinesin-6)	0.171419	0.0164867	0	0.118683	0
P09105	HBQ1	Hemoglobin subunit theta-1 (Hemoglobin theta-1 chain) (Theta-1-globin)	0.0718412	0.0413333	0	0.118587	0
Q49AG3	ZBED5	Zinc finger BED domain-containing protein 5 (Transposon-derived Buster1 transposase-like protein)	0.23717	0	0	0.118585	0
P63162	SNRPN	Small nuclear ribonucleoprotein-associated protein N (snRNP-N) (Sm protein D) (Sm-D) (Sm protein N) (Sm-N) (SmN) (Tissue-specific-splicing protein)	0.236933	0	0	0.118466	0
Q9UKA8	RCAN3	Calcipressin-3 (Down syndrome candidate region 1-like protein 2) (Myocyte-enriched calcineurin-interacting protein 3) (MCIP3) (Regulator of calcineurin 3)	0.220295	0.00407333	0	0.118294	0
O14792	HS3ST1	Heparan sulfate glucosamine 3-O-sulfotransferase 1 (EC 2.8.2.23) (Heparan sulfate D-glucosaminyl 3-O-sulfotransferase 1) (3-OST-1) (Heparan sulfate 3-O-sulfotransferase 1) (h3-OST-1)	0.23203	0	0.002	0.118015	0
P67809	YBX1	Y-box-binding protein 1 (YB-1) (CCAAT-binding transcription factor I subunit A) (CBF-A) (DNA-binding protein B) (DBPB) (Enhancer factor I subunit A) (EFI-A) (Nuclease-sensitive element-binding protein 1) (Y-box transcription factor)	0.234323	0	0	0.117162	0
P68106	FKBP1B	Peptidyl-prolyl cis-trans isomerase FKBP1B (PPIase FKBP1B) (EC 5.2.1.8) (12.6 kDa FK506-binding protein) (12.6 kDa FKBP) (FKBP-12.6) (FK506-binding protein 1B) (FKBP-1B) (Immunophilin FKBP12.6) (Rotamase) (h-FKBP-12)	0.0813946	0.0380867	0	0.116871	0
Q7Z5P4	HSD17B13	17-beta-hydroxysteroid dehydrogenase 13 (17-beta-HSD 13) (EC 1.1.-.-) (Short chain dehydrogenase/reductase family 16C member 3) (Short-chain dehydrogenase/reductase 9)	0.223923	0.00230667	0	0.116575	0
Q01826	SATB1	DNA-binding protein SATB1 (Special AT-rich sequence-binding protein 1)	0.23314	0	0	0.11657	0
Q13938	CAPS	Calcyphosin (Calcyphosine)	0.151324	0.02	0	0.115662	0
Q96Q06	KIAA1881	Perilipin-4 (Adipocyte protein S3-12)	0.229678	0	0	0.114839	0
P45844	ABCG1	ATP-binding cassette sub-family G member 1 (EC 7.6.2.-) (ATP-binding cassette transporter 8) (White protein homolog)	0.22046	0.00206667	0	0.114363	0
O95259	KCNH1	Potassium voltage-gated channel subfamily H member 1 (Ether-a-go-go potassium channel 1) (EAG channel 1) (h-eag) (hEAG1) (Voltage-gated potassium channel subunit Kv10.1)	0.0425318	0.0465333	0	0.114333	0
O15050	LBA1	TPR and ankyrin repeat-containing protein 1 (Lupus brain antigen 1 homolog)	0.228615	0	0	0.114307	0
P27658	COL8A1	Collagen alpha-1(VIII) chain (Endothelial collagen) [Cleaved into: Vastatin]	0.228453	0	0	0.114226	0
O75820	ZNF189	Zinc finger protein 189	0.0134556	0	0.107333	0.114061	0
O60907	TBL1X	F-box-like/WD repeat-containing protein TBL1X (SMAP55) (Transducin beta-like protein 1X) (Transducin-beta-like protein 1, X-linked)	0.205929	0	0.011	0.113965	0
Q86YT9	AMICA1	Junctional adhesion molecule-like (Adhesion molecule interacting with CXADR antigen 1) (Dendritic cell-specific protein CREA7-1)	0.227836	0	0	0.113918	0
Q9UK99	FBXO3	F-box only protein 3	0.227625	0	0	0.113812	0
Q8N661	TMEM86B	Lysoplasmalogenase (EC 3.3.2.2) (Transmembrane protein 86B)	0.214453	0	0.00633333	0.11356	0
Q6PJE2	POMZP3	POM121 and ZP3 fusion protein (POM-ZP3)	0.22668	0	0	0.11334	0
O60284	ST18	Suppression of tumorigenicity 18 protein (Zinc finger protein 387)	0.226323	0	0	0.113161	0
Q9Y496	KIF3A	Kinesin-like protein KIF3A (Microtubule plus end-directed kinesin motor 3A)	0.21191	0	0.00666667	0.112621	0
Q14774	HLX	H2.0-like homeobox protein (Homeobox protein HB24) (Homeobox protein HLX1)	0.225105	0	0	0.112552	0
Q12800	TFCP2	Alpha-globin transcription factor CP2 (SAA3 enhancer factor) (Transcription factor LSF)	0.223933	0	0	0.111966	0
Q9ULU4	ZMYND8	Protein kinase C-binding protein 1 (Cutaneous T-cell lymphoma-associated antigen se14-3) (CTCL-associated antigen se14-3) (Rack7) (Zinc finger MYND domain-containing protein 8)	0.223917	0	0	0.111959	0
Q96FB5	C1orf66	Methyltransferase-like protein 25B (Protein RRNAD1) (Ribosomal RNA adenine dimethylase domain-containing protein 1)	0.223231	0	0	0.111616	0
Q9Y279	VSIG4	V-set and immunoglobulin domain-containing protein 4 (Protein Z39Ig)	0.19908	0	0.012	0.11154	0
Q9UJW9	SERTAD3	SERTA domain-containing protein 3 (Replication protein-binding trans-activator) (RPA-binding trans-activator)	0.223035	0	0	0.111517	0
P02042	HBD	Hemoglobin subunit delta (Delta-globin) (Hemoglobin delta chain)	0.0668573	0.03894	0	0.111309	0
O75063	FAM20B	Glycosaminoglycan xylosylkinase (EC 2.7.1.-) (Xylose kinase)	0.222327	0	0	0.111163	0
Q9Y5R8	TRAPPC1	Trafficking protein particle complex subunit 1 (BET5 homolog) (Multiple myeloma protein 2) (MUM-2)	0.222104	0	0	0.111052	0
O95625	ZBTB11	Zinc finger and BTB domain-containing protein 11	0.221976	0	0	0.110988	0
Q86WP2	GPBP1	Vasculin (GC-rich promoter-binding protein 1) (Vascular wall-linked protein)	0.221225	0	0	0.110612	0
O00623	PEX12	Peroxisome assembly protein 12 (Peroxin-12) (Peroxisome assembly factor 3) (PAF-3)	0.000409268	0	0.109667	0.109871	0
Q03924	ZNF117	Zinc finger protein 117 (Provirus-linked krueppel) (h-PLK) (Zinc finger protein HPF9)	0.218448	0	0	0.109224	0
P46821	MAP1B	Microtubule-associated protein 1B (MAP-1B) [Cleaved into: MAP1B heavy chain; MAP1 light chain LC1]	0.217669	0	0	0.108835	0
Q9P2K6	KLHDC5	Kelch-like protein 42 (Cullin-3-binding protein 9) (Ctb9) (Kelch domain-containing protein 5)	0.217298	0	0	0.108649	0
Q9BYS8	LRRC2	Leucine-rich repeat-containing protein 2	0.217057	0	0	0.108529	0
P69891	HBG1	Hemoglobin subunit gamma-1 (Gamma-1-globin) (Hb F Agamma) (Hemoglobin gamma-1 chain) (Hemoglobin gamma-A chain)	0.0808969	0.03388	0	0.108208	0
Q99614	TTC1	Tetratricopeptide repeat protein 1 (TPR repeat protein 1)	0.21568	0	0	0.10784	0
P49326	FMO5	Flavin-containing monooxygenase 5 (FMO 5) (Baeyer-Villiger monooxygenase 1) (hBVMO1) (EC 1.14.13.-) (Dimethylaniline monooxygenase [N-oxide-forming] 5) (EC 1.14.13.8) (Dimethylaniline oxidase 5) (NADPH oxidase) (EC 1.6.3.1)	0.215379	0	0	0.107689	0
Q96H78	SLC25A44	Solute carrier family 25 member 44	0.215192	0	0	0.107596	0
O60667	FAIM3	Fas apoptotic inhibitory molecule 3 (IgM Fc fragment receptor) (Regulator of Fas-induced apoptosis Toso)	0.214796	0	0	0.107398	0
O95073	FSBP	Fibrinogen silencer-binding protein	0.0223444	0	0.096	0.107172	0
P15421	GYPE	Glycophorin-E	0.213998	0	0	0.106999	0
O00453	LST1	Leukocyte-specific transcript 1 protein (Protein B144)	0.213908	0	0	0.106954	0
Q9GZZ1	NAT13	N-alpha-acetyltransferase 50 (hNaa50p) (EC 2.3.1.258) (N-acetyltransferase 13) (N-acetyltransferase 5) (hNAT5) (N-acetyltransferase san homolog) (hSAN) (N-epsilon-acetyltransferase 50) (EC 2.3.1.-) (NatE catalytic subunit)	0.213728	0	0	0.106864	0
Q86W56	PARG	Poly(ADP-ribose) glycohydrolase (EC 3.2.1.143)	0.0357678	0.0440533	0	0.105991	0
Q9UBP0	SPAST	Spastin (EC 5.6.1.1) (Spastic paraplegia 4 protein)	0.2118	0	0	0.1059	0
P10909	CLU	Clusterin (Aging-associated gene 4 protein) (Apolipoprotein J) (Apo-J) (Complement cytolysis inhibitor) (CLI) (Complement-associated protein SP-40,40) (Ku70-binding protein 1) (NA1/NA2) (Sulfated glycoprotein 2) (SGP-2) (Testosterone-repressed prostate message 2) (TRPM-2) [Cleaved into: Clusterin beta chain (ApoJalpha) (Complement cytolysis inhibitor a chain); Clusterin alpha chain (ApoJbeta) (Co…	0.16107	0.00666667	0.012	0.105868	0
Q8NCP5	ZBTB44	Zinc finger and BTB domain-containing protein 44 (BTB/POZ domain-containing protein 15) (Zinc finger protein 851)	0.211122	0	0	0.105561	0
Q14596	NBR1	Next to BRCA1 gene 1 protein (Cell migration-inducing gene 19 protein) (Membrane component chromosome 17 surface marker 2) (Neighbor of BRCA1 gene 1 protein) (Protein 1A1-3B)	0.0107858	0	0.1	0.105393	0
Q9UL68	MYT1L	Myelin transcription factor 1-like protein (MyT1-L) (MyT1L)	0.210621	0	0	0.10531	0
Q9NPI8	FANCF	Fanconi anemia group F protein (Protein FACF)	0.167348	0	0.0213333	0.105007	0
P48643	CCT5	T-complex protein 1 subunit epsilon (TCP-1-epsilon) (CCT-epsilon)	0.209799	0	0	0.1049	0
Q92766	RREB1	Ras-responsive element-binding protein 1 (RREB-1) (Finger protein in nuclear bodies) (Raf-responsive zinc finger protein LZ321) (Zinc finger motif enhancer-binding protein 1) (Zep-1)	0.209687	0	0	0.104843	0
O43567	RNF13	E3 ubiquitin-protein ligase RNF13 (EC 2.3.2.27) (RING finger protein 13) (RING-type E3 ubiquitin transferase RNF13)	0.208891	0	0	0.104446	0
Q15560	TCEA2	Transcription elongation factor A protein 2 (Testis-specific S-II) (Transcription elongation factor S-II protein 2) (Transcription elongation factor TFIIS.l)	0.208678	0	0	0.104339	0
O14522	PTPRT	Receptor-type tyrosine-protein phosphatase T (R-PTP-T) (EC 3.1.3.48) (Receptor-type tyrosine-protein phosphatase rho) (RPTP-rho)	0.208614	0	0	0.104307	0
Q8N9L1	ZIC4	Zinc finger protein ZIC 4 (Zinc finger protein of the cerebellum 4)	0.20852	0	0	0.10426	0
O75771	RAD51D	DNA repair protein RAD51 homolog 4 (R51H3) (RAD51 homolog D) (RAD51-like protein 3) (TRAD)	0.0162013	0	0.096	0.104101	0
Q9UJ37	ST6GALNAC2	Alpha-N-acetylgalactosaminide alpha-2,6-sialyltransferase 2 (EC 2.4.99.3) (GalNAc alpha-2,6-sialyltransferase II) (ST6GalNAc II) (ST6GalNAcII) (SThM) (Sialyltransferase 7B) (SIAT7-B)	0.207895	0	0	0.103948	0
Q03933	HSF2	Heat shock factor protein 2 (HSF 2) (Heat shock transcription factor 2) (HSTF 2)	0.207741	0	0	0.10387	0
Q9Y228	TRAF3IP3	TRAF3-interacting JNK-activating modulator (TRAF3-interacting protein 3)	0.207741	0	0	0.10387	0
Q9Y5Q9	GTF3C3	General transcription factor 3C polypeptide 3 (Transcription factor IIIC 102 kDa subunit) (TFIIIC 102 kDa subunit) (TFIIIC102) (Transcription factor IIIC subunit gamma) (TF3C-gamma)	0.206376	0	0	0.103188	0
Q8IVJ1	SLC41A1	Solute carrier family 41 member 1	0.206228	0	0	0.103114	0
Q96MW7	TIGD1	Tigger transposable element-derived protein 1	0.206228	0	0	0.103114	0
P16403	HIST1H1C	Histone H1.2 (Histone H1c) (Histone H1d) (Histone H1s-1)	0.205701	0	0	0.102851	0
Q8NE01	CNNM3	Metal transporter CNNM3 (Ancient conserved domain-containing protein 3) (Cyclin-M3)	0.205058	0	0	0.102529	0
Q5VZ19	TDRD10	Tudor domain-containing protein 10	0.205058	0	0	0.102529	0
Q96SN8	CDK5RAP2	CDK5 regulatory subunit-associated protein 2 (CDK5 activator-binding protein C48) (Centrosome-associated protein 215)	0.204486	0	0	0.102243	0
Q9BXR5	TLR10	Toll-like receptor 10 (EC 3.2.2.6) (CD antigen CD290)	0.196308	0.00202667	0	0.102208	0
Q9NRN7	AASDHPPT	L-aminoadipate-semialdehyde dehydrogenase-phosphopantetheinyl transferase (EC 2.7.8.7) (4'-phosphopantetheinyl transferase) (Alpha-aminoadipic semialdehyde dehydrogenase-phosphopantetheinyl transferase) (AASD-PPT) (LYS5 ortholog)	0.175618	0	0.0143333	0.102142	0
Q9Y6A4	C16orf80	Cilia- and flagella-associated protein 20 (Basal body up-regulated protein 22) (Transcription factor IIB)	0.204149	0	0	0.102074	0
Q86TG7	PEG10	Retrotransposon-derived protein PEG10 (Embryonal carcinoma differentiation-regulated protein) (Mammalian retrotransposon-derived protein 2) (Myelin expression factor 3-like protein 1) (MEF3-like protein 1) (Paternally expressed gene 10 protein) (Retrotransposon gag domain-containing protein 3) (Retrotransposon-derived gag-like polyprotein) (Ty3/Gypsy-like protein)	0.204062	0	0	0.102031	0
O95497	VNN1	Pantetheinase (EC 3.5.1.92) (Pantetheine hydrolase) (Tiff66) (Vascular non-inflammatory molecule 1) (Vanin-1)	0.130428	0.0111267	0.0143333	0.101801	0
P33764	S100A3	Protein S100-A3 (Protein S-100E) (S100 calcium-binding protein A3)	0.12252	0.02018	0	0.10162	0
Q9UPZ3	HPS5	Hermansky-Pudlak syndrome 5 protein (Alpha-integrin-binding protein 63) (Ruby-eye protein 2 homolog) (Ru2)	0.202109	0	0	0.101054	0
Q9H5X1	FAM96A	Cytosolic iron-sulfur assembly component 2A (MIP18 family protein FAM96A)	0.201876	0	0	0.100938	0
Q92915	FGF14	Fibroblast growth factor 14 (FGF-14) (Fibroblast growth factor homologous factor 4) (FHF-4)	0.00311766	0	0.0993333	0.100892	0
Q9H3N1	TXNDC1	Thioredoxin-related transmembrane protein 1 (Thioredoxin domain-containing protein 1) (Transmembrane Trx-related protein)	0.200362	0	0	0.100181	0
Q9C0D3	ZYG11B	Protein zyg-11 homolog B	0.199553	0	0	0.0997767	0
O75586	MED6	Mediator of RNA polymerase II transcription subunit 6 (Activator-recruited cofactor 33 kDa component) (ARC33) (Mediator complex subunit 6) (hMed6) (Renal carcinoma antigen NY-REN-28)	0.199304	0	0	0.0996519	0
Q9UKA4	AKAP11	A-kinase anchor protein 11 (AKAP-11) (A-kinase anchor protein 220 kDa) (AKAP 220) (hAKAP220) (Protein kinase A-anchoring protein 11) (PRKA11)	0.197479	0	0	0.0987397	0
Q9HCU0	CD248	Endosialin (Tumor endothelial marker 1) (CD antigen CD248)	0.19742	0	0	0.09871	0
Q7L0R7	RNF44	RING finger protein 44	0.197124	0	0	0.0985622	0
P09758	TACSTD2	Tumor-associated calcium signal transducer 2 (Cell surface glycoprotein Trop-2) (Membrane component chromosome 1 surface marker 1) (Pancreatic carcinoma marker protein GA733-1)	0.196777	0	0	0.0983887	0
Q7Z4R8	C6orf120	UPF0669 protein C6orf120	0.196078	0	0	0.0980392	0
Q9UN30	SCML1	Sex comb on midleg-like protein 1	0.195221	0	0	0.0976104	0
O43852	CALU	Calumenin (Crocalbin) (IEF SSP 9302)	0.195115	0	0	0.0975576	0
O75976	CPD	Carboxypeptidase D (EC 3.4.17.22) (Metallocarboxypeptidase D) (gp180)	0.195047	0	0	0.0975236	0
Q8TC92	ENOX1	Ecto-NOX disulfide-thiol exchanger 1 (Candidate growth-related and time keeping constitutive hydroquinone [NADH] oxidase) (cCNOX) (Cell proliferation-inducing gene 38 protein) (Constitutive Ecto-NOX) (cNOX) [Includes: Hydroquinone [NADH] oxidase (EC 1.-.-.-); Protein disulfide-thiol oxidoreductase (EC 1.-.-.-)]	0.194395	0	0	0.0971973	0
O43934	MFSD11	UNC93-like protein MFSD11 (Major facilitator superfamily domain-containing protein 11) (Protein ET)	0.193633	0	0	0.0968164	0
O95476	DULLARD	CTD nuclear envelope phosphatase 1 (EC 3.1.3.16) (Serine/threonine-protein phosphatase dullard)	0.18144	0.00302	0	0.0967602	0
P78371	CCT2	T-complex protein 1 subunit beta (TCP-1-beta) (CCT-beta)	0.193311	0	0	0.0966554	0
Q08357	SLC20A2	Sodium-dependent phosphate transporter 2 (Gibbon ape leukemia virus receptor 2) (GLVR-2) (Phosphate transporter 2) (PiT-2) (Pit2) (hPit2) (Solute carrier family 20 member 2)	0.0852586	0.027	0	0.0966293	0
[truncated: 518 more rows]
