# Supplementary material for: Methotrexate inhibition of SARS-CoV-2 entry, infection and inflammation revealed by bioinformatics approach and a hamster model
Source: Front Immunol. 2022 Dec 21;13:1080897. doi: 10.3389/fimmu.2022.1080897 (PMC9811668; doi:10.3389/fimmu.2022.1080897)
Supplement: Supplementary file 3 [file DataSheet_3.xlsx]

## Sheet: DisGeNET targets
Supplementary Data 3. COVID-19 related genes from DisGeNET
DisGeNET: https://www.disgenet.org/covid/genes/summary/
UniProt ID	≥ 2 PMIDs	Overlap with 2,516 DEGs
P01375	Y	Y
P01730	Y	Y
P01732	Y	Y
P01019	Y	Y
P02768	Y	Y
P01584	Y	Y
P00734	Y	Y
P10145	Y	Y
P09958	Y	Y
P04141	Y	Y
P13500	Y	Y
P10321	Y	Y
Q9UQV4	Y	Y
P69905	Y	Y
P11836	Y	Y
Q8N157	Y	Y
Q9NZQ3	Y	Y
P35610	Y	Y
P23458	Y	Y
P01042	Y	Y
P50052	Y	Y
P11413	Y	Y
P13591	Y	Y
O75015	Y	Y
P08637	Y	Y
P18510	Y	Y
P08183	Y	Y
P08571	Y	Y
P02788	Y	Y
P01889	Y	Y
P42224	Y	Y
O75752	Y	Y
Q9HB40	Y	Y
O43148	Y	Y
P05164	Y	Y
P21730	Y	Y
Q08495	Y	Y
Q15223	Y	Y
P16109	Y	Y
Q9Y478	Y	Y
Q9Y5K6	Y	Y
P09874	Y	Y
P15144	Y	Y
Q9BRG2	Y	Y
P08235	Y	Y
P42338	Y	Y
Q15389	Y	Y
Q16667	Y	Y
O14786	Y	Y
P08246	Y	Y
P14780	Y	Y
P20591	Y	Y
P22087	Y	Y
P26440	Y	Y
Q96EB6	Y	Y
P22894	Y	Y
P69892	Y	Y
P08575	Y	Y
P09603	Y	Y
P11215	Y	Y
P26715	Y	Y
P29965	Y	Y
P36551	Y	Y
P68871	Y	Y
Q99581	Y	Y
P61073	Y	Y
O75469	Y	Y
O60603	Y	Y
O75298	Y	Y
P01009	Y	Y
P02751	Y	Y
P05109	Y	Y
P09341	Y	Y
P14618	Y	Y
Q15418	Y	Y
Q5T124	Y	Y
P27695	Y	Y
P21589	Y	Y
Q8N6Q3	Y	Y
Q96R06	Y	Y
Q9NXZ1	Y	Y
P03950	Y	Y
Q00325	Y	Y
O15529	Y	Y
P30531	Y	Y
P19367	Y	Y
P05107	Y	Y
O75787	Y	Y
P00738	Y	Y
P00918	Y	Y
P04049	Y	Y
P04233	Y	Y
P08069	Y	Y
P08514	Y	Y
P14778	Y	Y
P15121	Y	Y
P29728	Y	Y
P35318	Y	Y
P49908	Y	Y
P49913	Y	Y
P80075	Y	Y
P80511	Y	Y
Q2M2I8	Y	Y
Q03135	Y	Y
P34059	Y	Y
Q9BXS6	Y	Y
P00441	Y	Y
O00479	Y	Y
Q13315	Y	Y
Q08477	Y	Y
Q5T0T0	Y	Y
P25116	Y	Y
Q8WWM9	Y	Y
Q6P179	Y	Y
Q96MS0	Y	Y
P04440	Y	Y
P30530	Y	Y
O00327	Y	Y
O14684	Y	Y
O14976	Y	Y
O14980	Y	Y
O15123	Y	Y
P02795	Y	Y
P05089	Y	Y
P13164	Y	Y
P14550	Y	Y
P16871	Y	Y
P18848	Y	Y
P19875	Y	Y
P20023	Y	Y
P24158	Y	Y
P25025	Y	Y
P25963	Y	Y
P27348	Y	Y
P31350	Y	Y
P37840	Y	Y
P41182	Y	Y
P43034	Y	Y
P49006	Y	Y
P50591	Y	Y
P51811	Y	Y
P61769	Y	Y
Q00765	Y	Y
Q07108	Y	Y
Q13153	Y	Y
Q14032	Y	Y
Q14790	Y	Y
P48506	Y	Y
Q16539	Y	Y
Q16674	Y	Y
P04637	Y	Y
P60174	Y	Y
P29350	Y	Y
P48029	Y	Y
O60271	Y	Y
Q9NR31	Y	Y
Q07817	Y	Y
Q6GPH4	Y	Y
Q8WXG1	Y	Y
Q92769	Y	Y
Q93038	Y	Y
P04179	Y	Y
Q9HD89	Y	Y
Q9P289	Y	Y
Q9UM07	Y	Y
P20036	Y	Y
Q9BYF1	Y	N
P02741	Y	N
B4DNQ5	Y	N
Q75MH2	Y	N
B4DVM1	Y	N
P05231	Y	N
B5MC21	Y	N
P12821	Y	N
B4DKH4	Y	N
P00797	Y	N
Q5STB3	Y	N
O15393	Y	N
A0A4Y5UGE4	Y	N
B0AZV7	Y	N
B4DT49	Y	N
Q6ZVS2	Y	N
Q8TAW8	Y	N
A0A024R3V3	Y	N
B2R5S1	Y	N
B0ZBE2	Y	N
P24298	Y	N
Q6FGW4	Y	N
P22301	Y	N
P01308	Y	N
I3WAC9	Y	N
P01579	Y	N
A0A024RDA5	Y	N
P01583	Y	N
P03971	Y	N
L0N195	Y	N
P01562	Y	N
A0A024RC70	Y	N
P27487	Y	N
Q6FGX2	Y	N
P19429	Y	N
P13726	Y	N
P60568	Y	N
Q0GK43	Y	N
A0A140VK69	Y	N
P17174	Y	N
O43186	Y	N
P01574	Y	N
P19838	Y	N
A0A0A0MSP9	Y	N
A0A0A0MSE3	Y	N
Q6NUP5	Y	N
P30556	Y	N
D3DNG9	Y	N
Q53YY0	Y	N
D3DNG8	Y	N
Q92834	Y	N
A0A087WTB5	Y	N
A0N0L5	Y	N
P08887	Y	N
P00750	Y	N
B4DN26	Y	N
P06881	Y	N
P01258	Y	N
Q16552	Y	N
Q13449	Y	N
B7Z661	Y	N
Q95HC2	Y	N
O19617	Y	N
Q6R739	Y	N
D1MGQ2	Y	N
F6VUX8	Y	N
Q9HC77	Y	N
A8K8P1	Y	N
P16442	Y	N
A0A089QDC1	Y	N
H0UI80	Y	N
Q8IXH7	Y	N
Q5W005	Y	N
P01589	Y	N
A0A1K0FU49	Y	N
P02144	Y	N
P02778	Y	N
P04275	Y	N
A0A024R276	Y	N
Q9HBQ7	Y	N
P07711	Y	N
Q96P20	Y	N
A0A024R6Z5	Y	N
P40313	Y	N
B4DW07	Y	N
Q5M775	Y	N
B4E2A4	Y	N
A0A024QYY9	Y	N
D4HNR6	Y	N
P05112	Y	N
Q5FC01	Y	N
Q5HYG5	Y	N
P07858	Y	N
A0A024R374	Y	N
B4DMY4	Y	N
O95405	Y	N
P04201	Y	N
W8W3P4	Y	N
A0A0M3M0G7	Y	N
Q15116	Y	N
A8K3B9	Y	N
Q16799	Y	N
A0A024R507	Y	N
Q9NQC3	Y	N
P42345	Y	N
Q54A51	Y	N
P35613	Y	N
Q8NER0	Y	N
A2A2V4	Y	N
A0A0Y0IMM4	Y	N
A0A024RD33	Y	N
P15692	Y	N
A0A024RD37	Y	N
P00747	Y	N
Q5TEH5	Y	N
P35900	Y	N
B4DDH1	Y	N
A0A024R6N9	Y	N
P05154	Y	N
P00451	Y	N
Q6P669	Y	N
P01563	Y	N
P02766	Y	N
E9KL36	Y	N
P15391	Y	N
P40763	Y	N
Q99460	Y	N
P16860	Y	N
A0A0A0MTG5	Y	N
Q5FBX5	Y	N
A8K673	Y	N
P13232	Y	N
A0A0S2Z4L3	Y	N
P07225	Y	N
A0A0S2Z4K3	Y	N
Q14116	Y	N
A0A024R3E0	Y	N
Q6FH65	Y	N
Q8N4W3	Y	N
P09919	Y	N
H0Y4W6	Y	N
G4XH65	Y	N
P03372	Y	N
A8KAF4	Y	N
A0A125SXW3	Y	N
Q9UBT1	Y	N
Q16236	Y	N
A0A140VJJ9	Y	N
P19440	Y	N
J3QLU9	Y	N
P04626	Y	N
X5DNK3	Y	N
F5H1T4	Y	N
O00206	Y	N
A0A384NL00	Y	N
A0A087WWD4	Y	N
P78536	Y	N
B2RNB2	Y	N
Q05639	Y	N
Q59GS8	Y	N
P01031	Y	N
A0A087WZR4	Y	N
A0A3B3ISU3	Y	N
M9MML6	Y	N
A0A087WU90	Y	N
A0A0C4DFQ5	Y	N
Q5BQA0	Y	N
Q9Y5K2	Y	N
Q96PT1	Y	N
A0N0R1	Y	N
P10147	Y	N
B4DYV1	Y	N
O60674	Y	N
A8K910	Y	N
D0EI67	Y	N
P13501	Y	N
A0A494C1Q1	Y	N
M9MML0	Y	N
O15455	Y	N
P14616	Y	N
A0A024R528	Y	N
Q8N5H7	Y	N
B4DG32	Y	N
V9HWB4	Y	N
P11021	Y	N
A4D1D2	Y	N
Q5JY90	Y	N
Q06187	Y	N
Q8N5D0	Y	N
Q9UID3	Y	N
O95450	Y	N
P08697	Y	N
P31639	Y	N
Q16665	Y	N
D0VY79	Y	N
Q5JVE8	Y	N
P00742	Y	N
Q5JVE7	Y	N
Q5SUL5	Y	N
B1PKY1	Y	N
B2R7U3	Y	N
P04439	Y	N
Q9NYK1	Y	N
B2R9N9	Y	N
V9HWA9	Y	N
P01024	Y	N
B4DR57	Y	N
A0A024RDR0	Y	N
P09429	Y	N
A0A1X7RBF7	Y	N
U5Z487	Y	N
P00403	Y	N
O00400	Y	N
P08684	Y	N
Q6GRK0	Y	N
P08842	Y	N
Q0W975	Y	N
A0A590UJL0	Y	N
A6PYA4	Y	N
P14222	Y	N
P16422	Y	N
P35916	Y	N
Q1L4F0	Y	N
Q9P0L9	Y	N
Q2TUW9	Y	N
B3KSL2	Y	N
E7ER44	Y	N
V9HWI4	Y	N
Q499G7	Y	N
Q1HBJ4	Y	N
P28482	Y	N
Q76LX8	Y	N
Q8WWH4	Y	N
Q9ULZ3	Y	N
A6ZIE4	Y	N
A0A384NPK6	Y	N
A5YRU7	Y	N
A6ZIE6	Y	N
Q7Z538	Y	N
A6ZID6	Y	N
A0A0C4DGW3	Y	N
Q7Z551	Y	N
P15941	Y	N
A5YRV0	Y	N
A5YRV2	Y	N
A0A0A0MRB3	Y	N
A5YRU5	Y	N
B6ECB3	Y	N
A0A087X0L2	Y	N
A6ZID7	Y	N
A0A087X2A4	Y	N
A8K249	Y	N
A8K257	Y	N
P29466	Y	N
E5FQ95	Y	N
O00212	Y	N
E9PIG5	Y	N
O75612	Y	N
B4DSX9	Y	N
X6R868	Y	N
Q86SR3	Y	N
P08473	Y	N
P09848	Y	N
P10275	Y	N
F1D8N5	Y	N
Q9NUA2	Y	N
G4VV16	Y	N
A0A087WUX9	Y	N
P35225	Y	N
P54646	Y	N
Q04671	Y	N
Q15517	Y	N
G8JLG2	Y	N
Q49AT3	Y	N
B3KTQ4	Y	N
Q7L9G8	Y	N
Q8TDY1	Y	N
Q8N9R8	Y	N
Q9BT04	Y	N
A0A024QZF7	Y	N
Q9H2J9	Y	N
A0A024R1E5	Y	N
A0A087WWW8	Y	N
Q9Y6J0	Y	N
A0A024RA51	Y	N
A8K8X5	Y	N
Q96GN5	Y	N
A0A087X1S7	Y	N
P09326	Y	N
A0A0S2Z4R4	Y	N
O14964	Y	N
A0A140VJJ0	Y	N
Q6P4R6	Y	N
C9JXA2	Y	N
P29320	Y	N
B0LPE5	Y	N
P31749	Y	N
B3KVH4	Y	N
B1AH95	Y	N
Q2KHQ6	Y	N
O14791	Y	N
D2DTW2	Y	N
O15553	Y	N
E7BSV0	Y	N
E9PFD7	Y	N
Q504U8	Y	N
B7Z2I3	Y	N
F2YGG7	Y	N
P00533	Y	N
G9JKG7	Y	N
P01588	Y	N
A8K946	Y	N
P05161	Y	N
P05362	Y	N
A0A384MEK5	Y	N
P05412	Y	N
P10646	Y	N
P11226	Y	N
P34810	Y	N
P42574	Y	N
Q0GN75	Y	N
Q9NZQ7	Y	N
Q13131	Y	N
Q5R341	Y	N
A0A024R8Y9	Y	N
Q6NUL9	Y	N
Q695T7	Y	N
Q96E52	Y	N
Q9BYX4	Y	N
Q9NPF7	Y	N
Q9NRC9	Y	N
Q9NWH9	Y	N
A0A024R5U7	Y	N
A0A024RBN1	Y	N
A0A024QYT5	Y	N
P05121	Y	N
A0A024R3T8	Y	N
A0A024R728	Y	N
E6Y365	Y	N
P08581	Y	N
B4DLF5	Y	N
A0A024R759	Y	N
A0A024RC61	Y	N
Q59E93	Y	N
A0A0X8GLL6	Y	N
P07315	Y	N
A0A1U9X785	Y	N
B4DNX3	Y	N
Q15109	Y	N
A8K2M8	Y	N
B0ZBF6	Y	N
B4DER4	Y	N
B4DZI3	Y	N
B4DTQ9	Y	N
B4E006	Y	N
P28907	Y	N
C1ID52	Y	N
P10635	Y	N
Q5Y7H2	Y	N
D2KUA6	Y	N
E9PFX5	Y	N
P37231	Y	N
A0A494C1F9	Y	N
G3V2J7	Y	N
O00329	Y	N
A0A2K8FKV1	Y	N
O14579	Y	N
M0QXB4	Y	N
Q59F20	Y	N
Q6AWA9	Y	N
Q6X907	Y	N
Q68DN3	Y	N
A8K9V7	Y	N
O95786	Y	N
O96009	Y	N
P01011	Y	N
A0A024R6P0	Y	N
P01178	Y	N
X5D7M6	Y	N
P04070	Y	N
P09601	Y	N
Q6FH11	Y	N
P0DJI8	Y	N
P10323	Y	N
P43220	Y	N
A0A142FHB8	Y	N
P48736	Y	N
A8K9G9	Y	N
A0A024R720	Y	N
P51681	Y	N
Q38L21	Y	N
P55087	Y	N
V9PBN7	Y	N
F1DSG4	Y	N
P58499	Y	N
P98088	Y	N
Q01628	Y	N
Q02083	Y	N
Q3SYG4	Y	N
A0A090N8P4	Y	N
A0A090N7W2	Y	N
Q4LE51	Y	N
P42336	Y	N
Q5JQI0	Y	N
Q99519	Y	N
Q5JRX3	Y	N
Q5Y7D1	Y	N
D7RIH8	Y	N
X5DNQ0	Y	N
P01911	Y	N
Q86V38	Y	N
P54259	Y	N
Q8NCC3	Y	N
Q96FY7	Y	N
Q4G0E8	Y	N
Q6DKJ3	Y	N
Q9NR19	Y	N
Q96QU6	Y	N
A0A0S2Z622	Y	N
Q9UQ07	Y	N
A0A024QZA8	Y	N
P29317	Y	N
A0A024R8F2	Y	N
Q96E40	Y	N
A0A0A0MT83	Y	N
A0A0S2Z4K7	Y	N
A0A0S2Z3G3	Y	N
B4E1E9	Y	N
F6RGN5	Y	N
A0A0S2Z382	Y	N
Q9UBX3	Y	N
A0PJA6	Y	N
Q06AH7	Y	N
P02787	Y	N
A1L4K2	Y	N
P45983	Y	N
A4D0Y8	Y	N
P41159	Y	N
A8K128	Y	N
B0QZ35	Y	N
A0A024QZQ1	Y	N
E9PC49	Y	N
A8MQ07	Y	N
Q5JPD2	Y	N
Q92565	Y	N
B3KNJ3	Y	N
O43293	Y	N
B4DRF2	Y	N
G3XAM2	Y	N
P05156	Y	N
Q8WW88	Y	N
A8K3L0	Y	N
B4E0I2	Y	N
B7Z5R3	Y	N
O75563	Y	N
D9YZU9	Y	N
M9MML4	Y	N
O15068	Y	N
O15118	Y	N
P01275	Y	N
P04150	Y	N
E5KQF5	Y	N
E5KQF6	Y	N
B7Z7I2	Y	N
F1D8N4	Y	N
P04217	Y	N
V9HWD8	Y	N
P07288	Y	N
Q546G3	Y	N
P07911	Y	N
A0A024R0A1	Y	N
P21217	Y	N
A8K737	Y	N
P25445	Y	N
Q59FU8	Y	N
K9J972	Y	N
P35228	Y	N
P35354	Y	N
P55073	Y	N
Q86TU3	Y	N
D9YZU5	Y	N
Q02127	Y	N
Q13427	Y	N
Q59ER9	Y	N
Q8IXQ6	Y	N
Q5U743	Y	N
Q13429	Y	N
P05019	Y	N
Q59GC5	Y	N
Q7Z5C1	Y	N
P98164	Y	N
Q7Z5C0	Y	N
Q8N5A5	Y	N
A0A0S2Z5X3	Y	N
Q96AZ6	Y	N
Q9BX51	Y	N
D3DW46	Y	N
Q9BYW2	Y	N
Q9H2X3	Y	N
B4E2Z5	Y	N
H7BXU4	Y	N
Q9Y2P5	Y	N
Q9Y646	Y	N
A0A024R9B8	Y	N
A0A024R1E6	Y	N
P78395	Y	N
B7ZAT0	Y	N
B7Z7K8	Y	N
B7Z986	Y	N
A0A024R730	Y	N
P13569	Y	N
A0A075B6F3	Y	N
Q8IU65	Y	N
Q96JB1	Y	N
A0A090N8I0	Y	N
A0A090N8Z7	Y	N
Q14296	Y	N
A0A0A0MRG2	Y	N
B4DGD0	Y	N
B4DJT9	Y	N
E9PG40	Y	N
A0A140VJC8	Y	N
P05067	Y	N
A0A0E3VY36	Y	N
P01350	Y	N
A0A0U3FJG0	Y	N
A0A0U3GXA9	Y	N
A0A384MTS3	Y	N
O75815	Y	N
B3KP06	Y	N
B3KNL6	Y	N
A3F769	Y	N
O15226	Y	N
A6NK06	Y	N
A6XNE0	Y	N
A0A024R8D8	Y	N
B2R4F9	Y	N
P09466	Y	N
B4E3C0	Y	N
A7REI1	Y	N
P14136	Y	N
A7WPU8	Y	N
Q05066	Y	N
B1A4G7	Y	N
P01241	Y	N
B1A4G6	Y	N
B4E2A8	Y	N
M0R0P0	Y	N
Q9NNX6	Y	N
B2R907	Y	N
X6RB12	Y	N
B7Z8X1	Y	N
B7Z900	Y	N
B7Z458	Y	N
Q9NRS4	Y	N
D3DX95	Y	N
Q6LEN5	Y	N
Q6LEN6	Y	N
P28329	Y	N
F1D8P9	Y	N
F5H324	Y	N
B7Z1M0	Y	N
A1L484	Y	N
B7Z6V4	Y	N
F5GYY5	Y	N
P51690	Y	N
F8VXY3	Y	N
P00973	Y	N
H0YIS1	Y	N
P13942	Y	N
A0A0C4DFS1	Y	N
Q4VXY6	Y	N
H3BN02	Y	N
P20702	Y	N
J3QLD9	Y	N
Q14254	Y	N
Q9BTI6	Y	N
A0A024QZ62	Y	N
Q6FG43	Y	N
L7RSL3	Y	N
P17948	Y	N
O00574	Y	N
A0N0N3	Y	N
O15178	Y	N
A0A0S2Z4S4	Y	N
B3KWR9	Y	N
Q6GMT0	Y	N
A8K7F2	Y	N
E9KL23	Y	N
Q6MZM7	Y	N
B7ZLE5	Y	N
Q9UQS6	Y	N
Q6N084	Y	N
Q6MZF4	Y	N
P02760	Y	N
P02776	Y	N
P02810	Y	N
A0A087WV42	Y	N
F1T0A8	Y	N
P03999	Y	N
Q0PJU0	Y	N
P05113	Y	N
P07320	Y	N
A0A140CTX7	Y	N
P08195	Y	N
J3KPF3	Y	N
P09067	Y	N
P0C0P6	Y	N
P0DMW5	Y	N
P0DMW4	Y	N
P0DN78	Y	N
P0DN77	Y	N
P04001	Y	N
P10144	Y	N
Q6XGZ4	Y	N
Q67BC3	Y	N
J3KQ52	Y	N
P11473	Y	N
F1D8P8	Y	N
V9HWB8	Y	N
A0A024R5Z9	Y	N
B4DNK4	Y	N
P22079	Y	N
P22897	Y	N
P27169	Y	N
P27708	Y	N
F8VPD4	Y	N
P35869	Y	N
A0A024R9Z8	Y	N
P38398	Y	N
A0A024R1V0	Y	N
P42127	Y	N
P42684	Y	N
P49682	Y	N
P58743	Y	N
P78556	Y	N
P80098	Y	N
P81172	Y	N
Q05329	Y	N
Q5VZ30	Y	N
Q07325	Y	N
Q07869	Y	N
F1D8S4	Y	N
Q12824	Y	N
Q9H836	Y	N
G5E975	Y	N
Q15672	Y	N
Q15853	Y	N
Q3V6T2	Y	N
O14997	Y	N
A0A2U3TZV9	Y	N
Q5EG05	Y	N
Q5TZP7	Y	N
Q6NVW1	Y	N
P29323	Y	N
Q4LE53	Y	N
B4DSE0	Y	N
Q6NZX3	Y	N
Q86VB7	Y	N
A0A087WVM2	Y	N
Q8NBP7	Y	N
Q8NFT8	Y	N
Q8TBG9	Y	N
Q8TDQ0	Y	N
Q8TDS7	Y	N
Q8WVN6	Y	N
Q8WWZ1	Y	N
Q99456	Y	N
Q9BTK6	Y	N
Q9GZX6	Y	N
Q9NP58	Y	N
Q9NR96	Y	N
Q9NS25	Y	N
Q9NZH6	Y	N
Q9UL19	Y	N
Q9Y276	Y	N
A0A024R445	Y	N
A0A024R467	Y	N
A8JZZ8	Y	N
Q9Y2I7	Y	N
Q9Y4X5	Y	N
V9HW88	Y	N
P27797	Y	N
W0UV28	Y	N
X5CF57	Y	N
A0A1U9X7A8	Y	N
A0A024RCR5	Y	N
P25440	Y	N
X5DQP6	Y	N
P01185	Y	N
A0A024R3E3	Y	N
P02647	Y	N
A0A024R6Y3	Y	N
Q9HBH1	Y	N
A0A024R7M9	Y	N
Q9HBW0	Y	N
A0A024RAY2	Y	N
P05783	Y	N
A0A024RBE8	Y	N
A0A024RBH9	Y	N
Q6MZF9	Y	N
A0A0A0MR82	Y	N
A8KA85	Y	N
Q6ZMR5	Y	N
A0A0A0MT98	Y	N
A0A024RCT1	Y	N
A0A0A0MSV9	Y	N
O15533	Y	N
A0A0K0PUY3	Y	N
A0A158SIU0	Y	N
A0A024RDF7	Y	N
Q6N021	Y	N
A0A1B0GV09	Y	N
Q9H9B1	Y	N
A0A2R8Y4I3	Y	N
B7Z3C5	Y	N
A0A2R8Y8E0	Y	N
P15056	Y	N
A0A384N679	Y	N
P16870	Y	N
A0A499FJK2	Y	N
P01137	Y	N
A8K8E0	Y	N
Q6UWN0	Y	N
B3KXY9	Y	N
Q59FD4	Y	N
A0A024QZK7	Y	N
P78542	Y	N
A8K7J7	Y	N
B4DEF9	Y	N
Q59EF7	Y	N
Q04724	Y	N
B4DL57	Y	N
O60235	Y	N
B4DN83	Y	N
P11308	Y	N
B5MDW0	Y	N
B4DVX5	Y	N
A0A0C4DG41	Y	N
B4DPM2	Y	N
F5H8B0	Y	N
P08709	Y	N
B4E0R1	Y	N
A0A494C0X7	Y	N
B4E1B1	Y	N
Q92985	Y	N
M9RSF4	Y	N
A0A024RCA2	Y	N
B7Z1L4	Y	N
P05981	Y	N
A0A140VJK9	Y	N
B7Z829	Y	N
Q9C0E8	Y	N
E7EVG6	Y	N
Q5VV67	Y	N
E9PBC5	Y	N
B4DMX2	Y	N
A8K9A9	Y	N
P03952	Y	N
E9PEH6	Y	N
C9JR67	Y	N
A0A2R8YGQ3	Y	N
A0A2R8Y5J3	Y	N
A0A0S2Z4P5	Y	N
O43556	Y	N
A0A2R8YH84	Y	N
B4DP78	Y	N
G4XXL9	Y	N
P99999	Y	N
K7EMK7	Y	N
Q04725	Y	N
O15218	Y	N
O43464	Y	N
A0A384MDW9	Y	N
O60602	Y	N
A0A2R8Y7Z4	Y	N
O60759	Y	N
O95760	Y	N
A0A0C4DGL8	Y	N
Q6PEJ8	Y	N
V9HW21	Y	N
P01034	Y	N
A0A0K0K1J1	Y	N
P01133	Y	N
P01189	Y	N
P02649	Y	N
A0A0S2Z3D5	Y	N
P02774	Y	N
L7RRS6	Y	N
A0A0S2Z4L5	Y	N
A0A024R2G5	Y	N
P05106	Y	N
P06276	Y	N
P07196	Y	N
P07204	Y	N
C9J5X1	Y	N
P09914	Y	N
P0C6A0	Y	N
P10914	Y	N
Q6FHN8	Y	N
P11274	Y	N
P12273	Y	N
P13236	Y	N
P13645	Y	N
B8ZZW4	Y	N
A0A024R7A8	Y	N
P16410	Y	N
P16581	Y	N
P18089	Y	N
P19474	Y	N
P23443	Y	N
P24855	Y	N
P25054	Y	N
Q4LE70	Y	N
P25101	Y	N
P25106	Y	N
P27361	Y	N
Q9BWJ1	Y	N
L7RXH5	Y	N
P27815	Y	N
Q7Z6D0	Y	N
P30536	Y	N
O76068	Y	N
P31391	Y	N
P32247	Y	N
P33527	Y	N
P35348	Y	N
B0ZBD3	Y	N
P35638	Y	N
Q53YD1	Y	N
P41143	Y	N
A0A384NPR0	Y	N
J3KNB4	Y	N
P53634	Y	N
P57059	Y	N
P61244	Y	N
G3V302	Y	N
Q8TAX8	Y	N
A0A024R682	Y	N
P62937	Y	N
V9HWF5	Y	N
Q04609	Y	N
Q04727	Y	N
Q04864	Y	N
Q07075	Y	N
Q13535	Y	N
Q14789	Y	N
Q16553	Y	N
Q2TNI1	Y	N
A0A024R757	Y	N
Q7Z4F3	Y	N
Q59E85	Y	N
A9XTE5	Y	N
Q53FB5	Y	N
P27216	Y	N
Q53G30	Y	N
A0A024R0K5	Y	N
P06731	Y	N
Q53H76	Y	N
G5E9W0	Y	N
Q53XY6	Y	N
Q86TW6	Y	N
G3XA84	Y	N
P49763	Y	N
Q546Y9	Y	N
Q9GZX7	Y	N
Q6QJ80	Y	N
Q7Z599	Y	N
Q5JSL3	Y	N
Q5SSB8	Y	N
Q16653	Y	N
Q5TF93	Y	N
Q9UBP5	Y	N
Q658X5	Y	N
Q8N3R9	Y	N
Q6I9T4	Y	N
P51671	Y	N
Q6IZA2	Y	N
P19526	Y	N
Q6PRX3	Y	N
F5H7D6	Y	N
H0YL70	Y	N
Q04726	Y	N
B3KUA2	Y	N
Q6ZNJ1	Y	N
Q7Z7C8	Y	N
Q8IUH3	Y	N
Q8N6M5	Y	N
Q92954	Y	N
Q969V1	Y	N
Q96I49	Y	N
Q6YL38	Y	N
Q99583	Y	N
Q99732	Y	N
Q9BT17	Y	N
Q9BZ23	Y	N
Q6P1K9	Y	N
D3DVZ1	Y	N
Q9HBJ8	Y	N
A0A3B3ITM8	Y	N
Q9NR97	Y	N
Q9UGL1	Y	N
A0A3B3ITA8	Y	N
Q9Y2I6	Y	N
Q9Y3T9	Y	N
V9HWC9	Y	N
A0A024QYX0	Y	N
Q15125	Y	N
A0A024QZF2	Y	N
P10301	Y	N
A0A024R046	Y	N
A0A024R3C7	Y	N
A0A024R3Z4	Y	N
Q9UKS7	Y	N
A0A024R450	Y	N
Q53SB5	Y	N
P17661	Y	N
A0A024R5U5	Y	N
O14672	Y	N
A0A024R5Z7	Y	N
P07355	Y	N
A0A024R693	Y	N
P17931	Y	N
A0A024R6R4	Y	N
P08253	Y	N
A0A024R7D5	Y	N
P01130	Y	N
A0A024R7J8	Y	N
A0A024R7I2	Y	N
A0A024R7U2	Y	N
A0A024R8P1	Y	N
Q92949	Y	N
A0A024R944	Y	N
P01008	Y	N
A0A024R9D7	Y	N
Q16698	Y	N
A0A024RAP7	Y	N
A0A024RB43	Y	N
O14756	Y	N
A0A024RC24	Y	N
Q9P2X3	Y	N
A0A087WSY5	Y	N
Q96IY4	Y	N
A0A087WTY6	Y	N
P41271	Y	N
A0A087WU05	Y	N
Q8IY22	Y	N
A0A087WX61	Y	N
Q01151	Y	N
A0A087WXV4	Y	N
F1D8T1	Y	N
F1D8T0	Y	N
B9VVT8	Y	N
P41235	Y	N
F1D8S2	Y	N
A0A0A0MSI9	Y	N
H0Y4G9	Y	N
A0A3F2YP85	Y	N
Q99836	Y	N
A0A0A0MS70	Y	N
A0A3B3ITY3	Y	N
A0A0A0MT64	Y	N
P22570	Y	N
A0A0C4DGN7	Y	N
A0A0A0MSZ4	Y	N
A0A0A0MTR6	Y	N
A0A0A0MTN9	Y	N
A0A0C4DFN8	Y	N
A0A0C4DG89	Y	N
Q7L014	Y	N
A0A0E3SU01	Y	N
P23560	Y	N
A0A0S2Z3S6	Y	N
P04839	Y	N
A0A0S2Z462	Y	N
A0A0S2Z3Z1	Y	N
A0A0S2Z444	Y	N
A0A0S2Z3Y3	Y	N
P52594	Y	N
A0A0S2Z4Q1	Y	N
Q16586	Y	N
A0A0S2Z4P8	Y	N
A0A0S2Z4W2	Y	N
Q9H2C0	Y	N
B3KTC3	Y	N
A0A0S2Z5A5	Y	N
Q9UHD8	Y	N
A0A0U5J797	Y	N
Q92838	Y	N
A0A1K0FUB6	Y	N
A0A1U9X830	Y	N
P18615	Y	N
A0A1X7RBG2	Y	N
U5YWV7	Y	N
P00395	Y	N
A0A384P5J0	Y	N
O60760	Y	N
A0A384P5Q0	Y	N
P04040	Y	N
A0S0A6	Y	N
P29474	Y	N
A8K401	Y	N
Q53FV0	Y	N
P35232	Y	N
A8K6Q8	Y	N
B7Z2I6	Y	N
G3V0E5	Y	N
Q7Z3E0	Y	N
P02786	Y	N
A8K7T1	Y	N
Q9H244	Y	N
A8K8M6	Y	N
P13747	Y	N
A0A4E9D3W4	Y	N
O19682	Y	N
A8K8W7	Y	N
Q05469	Y	N
B2R769	Y	N
B3KVQ4	Y	N
P29274	Y	N
X5DNB4	Y	N
A8K1F6	Y	N
B4DG68	Y	N
P29475	Y	N
A0PJJ7	Y	N
B3VK56	Y	N
B4DHU3	Y	N
Q13336	Y	N
F5GWS2	Y	N
B4DFJ8	Y	N
G0W2N5	Y	N
B4DP62	Y	N
D9HTE9	Y	N
P53007	Y	N
B4DZ28	Y	N
Q5SQH4	Y	N
O60231	Y	N
A0A1U9X7L7	Y	N
B7XCW9	Y	N
B2RUU2	Y	N
O95477	Y	N
B7Z4Q7	Y	N
Q5SQI0	Y	N
A0A1U9X797	Y	N
B7ZLG1	Y	N
Q9BZS1	Y	N
C8YZ26	Y	N
Q07820	Y	N
A0A087WT64	Y	N
D6RC73	Y	N
A0N0Q3	Y	N
Q9NRJ3	Y	N
E5KNU5	Y	N
P54098	Y	N
E9KL26	Y	N
P05155	Y	N
E9LUE9	Y	N
Q59EN6	Y	N
P17405	Y	N
Q8IUN0	Y	N
E9LUE8	Y	N
E9PEX6	Y	N
P09622	Y	N
A0A024R713	Y	N
F5GWJ5	Y	N
G5E9C5	Y	N
O76074	Y	N
G8XRH4	Y	N
G8XRH5	Y	N
P35372	Y	N
B8K2Q5	Y	N
L0E130	Y	N
H3BS19	Y	N
I3L0H8	Y	N
Q9NUU7	Y	N
B4DS24	Y	N
Q68DY7	Y	N
I4EC15	Y	N
L7RRS0	Y	N
O00443	Y	N
B4DG55	Y	N
M0R0W6	Y	N
A0A140VKD3	Y	N
B2RCL8	Y	N
O00585	Y	N
O14492	Y	N
O14618	Y	N
O14733	Y	N
B4DV95	Y	N
O14929	Y	N
B4DS37	Y	N
B3KWD0	Y	N
O43462	Y	N
O43557	Y	N
O43772	Y	N
O43781	Y	N
O43915	Y	N
O75051	Y	N
O75533	Y	N
B4DGZ4	Y	N
O75592	Y	N
O75628	Y	N
O75718	Y	N
O95704	Y	N
Q96DX9	Y	N
Q59EH2	Y	N
O95905	Y	N
P00749	Y	N
A0A024QZM9	Y	N
Q59GZ8	Y	N
B4DNJ4	Y	N
P00813	Y	N
A0A0S2Z381	Y	N
F5GWI4	Y	N
P00915	Y	N
V9HWE3	Y	N
P01100	Y	N
Q6FG41	Y	N
P01266	Y	N
P02749	Y	N
A0A384NKM6	Y	N
P03951	Y	N
P04035	Y	N
A0A024RAP2	Y	N
P04054	Y	N
P04271	Y	N
A0A0S2Z4C5	Y	N
P04424	Y	N
A0A0S2Z316	Y	N
A0A024RDL8	Y	N
P04920	Y	N
Q59GF1	Y	N
P05177	Y	N
P06729	Y	N
Q53F96	Y	N
P08047	Y	N
P08572	Y	N
A0A024RDW8	Y	N
P08670	Y	N
V9HWE1	Y	N
P09038	Y	N
P09683	Y	N
P0DQD5	Y	N
P50391	Y	N
P12872	Y	N
A0A024R210	Y	N
P13805	Y	N
P14210	Y	N
V9HWI0	Y	N
P17302	Y	N
P17735	Y	N
A0A140VKB7	Y	N
P18074	Y	N
P19320	Y	N
A0A024RDD9	Y	N
P19876	Y	N
P20062	Y	N
P20309	Y	N
A0A024R3W1	Y	N
P21757	Y	N
P23284	Y	N
P23327	Y	N
P24530	Y	N
A0A024R645	Y	N
A0A024R638	Y	N
Q53PC4	Y	N
P25103	Y	N
P25189	Y	N
P26951	Y	N
P27352	Y	N
P27701	Y	N
P28906	Y	N
P29353	Y	N
P29622	Y	N
A0A024R6I9	Y	N
P30566	Y	N
X5D7W4	Y	N
X5D8S6	Y	N
P32241	Y	N
B4DNY6	Y	N
A0A024R2N2	Y	N
P35270	Y	N
P35548	Y	N
P35555	Y	N
P35968	Y	N
P36888	Y	N
H6UYS5	Y	N
P39900	Y	N
P40879	Y	N
P40967	Y	N
B5B0A5	Y	N
P42679	Y	N
F1T0G6	Y	N
P42768	Y	N
A0A024QYX8	Y	N
P43652	Y	N
P46663	Y	N
P46977	Y	N
P49327	Y	N
P49419	Y	N
P49902	Y	N
A8K6K2	Y	N
A0A384MED8	Y	N
P49961	Y	N
Q6IBA9	Y	N
P51688	Y	N
P55000	Y	N
P55265	Y	N
P55786	Y	N
E9PLK3	Y	N
B7Z899	Y	N
P55789	Y	N
P58004	Y	N
P58658	Y	N
B3KWG0	Y	N
P60321	Y	N
P62136	Y	N
A0A140VJS9	Y	N
P78545	Y	N
A0A024R974	Y	N
Q00978	Y	N
Q03060	Y	N
Q53ZX0	Y	N
Q08426	Y	N
A0A024R5P0	Y	N
Q13478	Y	N
Q13948	Y	N
P39880	Y	N
Q3LIA3	Y	N
Q14117	Y	N
Q14190	Y	N
Q14703	Y	N
A0A024R3Z8	Y	N
Q14TF0	Y	N
E1CEI4	Y	N
Q15323	Y	N
Q15397	Y	N
Q15717	Y	N
Q15758	Y	N
Q59ES3	Y	N
Q16270	Y	N
L7RSM2	Y	N
B4E0K5	Y	N
A0A024RD15	Y	N
A0A024R0P1	Y	N
Q16690	Y	N
Q16739	Y	N
A0A024R157	Y	N
Q17RS7	Y	N
Q495T6	Y	N
B3KS82	Y	N
Q498B9	Y	N
Q8IXJ9	Y	N
Q4G0W2	Y	N
Q502Y3	Y	N
P07202	Y	N
Q6P534	Y	N
Q53GA5	Y	N
A0A087X1Q1	Y	N
H2EHT1	Y	N
K7PPA8	Y	N
A0A087WXZ1	Y	N
A0A087WT22	Y	N
Q53HE2	Y	N
V9HWK1	Y	N
Q53RT3	Y	N
Q53XS4	Y	N
Q59EV7	Y	N
X5D9C4	Y	N
Q5FYB1	Y	N
Q5JB53	Y	N
Q5SQT9	Y	N
Q5T9L3	Y	N
Q5TE63	Y	N
A0A0S2Z3C5	Y	N
Q5U003	Y	N
A0A024R2P9	Y	N
P32246	Y	N
Q68D38	Y	N
O94925	Y	N
Q6FH53	Y	N
P05305	Y	N
Q6P468	Y	N
Q86X58	Y	N
Q93008	Y	N
Q6UBM2	Y	N
Q9H2R5	Y	N
M0R0D7	Y	N
Q6ZYL4	Y	N
Q71UM8	Y	N
Q08462	Y	N
Q7Z444	Y	N
Q86TM3	Y	N
Q86UD3	Y	N
Q86UF1	Y	N
Q86WU2	Y	N
Q86YR7	Y	N
Q8IUF8	Y	N
Q8IWZ3	Y	N
Q8IXH6	Y	N
Q8N0V5	Y	N
Q8N1G0	Y	N
Q8N8S7	Y	N
A0A4D6J698	Y	N
Q8NER1	Y	N
Q8NFW8	Y	N
Q8NHX9	Y	N
Q59G56	Y	N
Q8TCB0	Y	N
Q95HA6	Y	N
Q9UK43	Y	N
Q13123	Y	N
Q96AM7	Y	N
G5E9P6	Y	N
A0A384NL29	Y	N
Q9UG59	Y	N
Q96C86	Y	N
A0A384MTI8	Y	N
Q96DP5	Y	N
Q96JE9	Y	N
Q96LT9	Y	N
Q96RR1	Y	N
E5KSY5	Y	N
A0A2R8Y746	Y	N
Q9H6V3	Y	N
A0A2R8Y4V4	Y	N
Q96S37	Y	N
B3KP53	Y	N
Q99572	Y	N
Q99623	Y	N
Q99685	Y	N
B2ZGL7	Y	N
E7EWX8	Y	N
A0A0C4DFN3	Y	N
Q9BS40	Y	N
Q9BSD7	Y	N
Q5TDE9	Y	N
Q9BYT8	Y	N
Q9C000	Y	N
Q9H094	Y	N
Q9H2G9	Y	N
Q9H4A6	Y	N
Q9H6W3	Y	N
Q9H813	Y	N
B4DHQ5	Y	N
Q9HD15	Y	N
Q9NP91	Y	N
Q9NQ79	Y	N
Q9NRG9	Y	N
Q9NZ08	Y	N
Q9P2W7	Y	N
Q9UBC3	Y	N
Q9UHG2	Y	N
Q9UK39	Y	N
Q9UL49	Y	N
Q86TP4	Y	N
Q9UM73	Y	N
B6D4Y2	Y	N
Q9Y5Y0	Y	N
B2RB38	Y	N
Q9Y5Y9	Y	N
Q9Y6Q2	Y	N
Q53S48	Y	N
Q3MIM1	Y	N
A0A0A6YYG5	Y	N
S5TLS4	Y	N
V5KA96	Y	N
P21554	Y	N
V9HW98	Y	N
P62258	Y	N
V9HWB5	Y	N
Q15181	Y	N
X5CKE2	Y	N
X5DNW2	Y	N
B4DKF0	Y	N
Q5IEC3	Y	N
Q5IEC8	Y	N
Q9Y2I2	Y	N
O95467	N	Y
P10415	N	Y
P62491	N	Y
P49768	N	Y
P61916	N	Y
P55042	N	Y
P43490	N	Y
Q14145	N	Y
O00560	N	Y
P29218	N	Y
P62942	N	Y
P40189	N	Y
Q16595	N	Y
P84996	N	Y
P63092	N	Y
Q5JWF2	N	Y
P49281	N	Y
Q9UQ35	N	Y
P11171	N	Y
P42229	N	Y
P32248	N	Y
Q14314	N	Y
P15336	N	Y
P43250	N	Y
P41217	N	Y
P21926	N	Y
P15924	N	Y
P52742	N	Y
Q53G44	N	Y
P22749	N	Y
Q16875	N	Y
F1T0I5	N	Y
Q16613	N	Y
O75293	N	Y
O00268	N	Y
O00767	N	Y
O43451	N	Y
O60763	N	Y
O75369	N	Y
O75460	N	Y
O75509	N	Y
O95971	N	Y
P01033	N	Y
P02763	N	Y
P04818	N	Y
P06127	N	Y
P06280	N	Y
P06702	N	Y
P07305	N	Y
P07910	N	Y
P07998	N	Y
P08567	N	Y
P08758	N	Y
P09871	N	Y
P10153	N	Y
P10599	N	Y
P10747	N	Y
P11310	N	Y
P11712	N	Y
P12838	N	Y
P15311	N	Y
P16278	N	Y
P17152	N	Y
P17213	N	Y
P18827	N	Y
P19652	N	Y
P19784	N	Y
P20061	N	Y
P20810	N	Y
P20936	N	Y
P21246	N	Y
P21453	N	Y
P22001	N	Y
P22059	N	Y
P23771	N	Y
P25024	N	Y
P26599	N	Y
P26717	N	Y
P26842	N	Y
P27918	N	Y
P28074	N	Y
P31025	N	Y
P32926	N	Y
P36578	N	Y
P41968	N	Y
P42857	N	Y
P47992	N	Y
P48551	N	Y
P49279	N	Y
P50851	N	Y
P51861	N	Y
P52943	N	Y
P57764	N	Y
P61978	N	Y
P78504	N	Y
P80188	N	Y
Q00403	N	Y
Q04941	N	Y
Q05195	N	Y
Q06124	N	Y
Q08881	N	Y
Q10586	N	Y
Q12829	N	Y
Q13145	N	Y
Q13239	N	Y
Q13505	N	Y
Q13546	N	Y
Q13651	N	Y
Q13873	N	Y
Q14005	N	Y
Q14019	N	Y
Q14207	N	Y
Q15020	N	Y
Q15648	N	Y
Q01726	N	Y
Q8WV28	N	Y
Q9NVA1	N	Y
P13688	N	Y
Q53FZ2	N	Y
Q13241	N	Y
P48023	N	Y
Q9UBU9	N	Y
Q5H9L4	N	Y
Q01105	N	Y
Q68CQ4	N	Y
Q9NZJ5	N	Y
Q6FI13	N	Y
P49841	N	Y
Q15669	N	Y
Q6XE24	N	Y
P33260	N	Y
P07900	N	Y
P01909	N	Y
Q8NHW4	N	Y
Q92882	N	Y
Q96RQ9	N	Y
Q99542	N	Y
Q99758	N	Y
Q9BPU6	N	Y
Q9BQS8	N	Y
Q9BX26	N	Y
Q05086	N	Y
Q9NQ48	N	Y
Q9NQP4	N	Y
Q9NRX1	N	Y
Q9P0N8	N	Y
Q9P2R6	N	Y
Q9UBB5	N	Y
Q9UBR5	N	Y
Q9UDY8	N	Y
Q9UKU9	N	Y
Q9UL17	N	Y
Q9Y2I1	N	Y
Q9Y3P8	N	Y
Q9Y6P5	N	Y
Q9Y6Y0	N	Y
O00764	N	Y
P30740	N	Y
A0A024QZ31	N	N
A1KXE4	N	N
A0A024QZC2	N	N
B3KNV5	N	N
B4DLN5	N	N
Q9NRF2	N	N
A0A024QZD2	N	N
A0A024QZ92	N	N
A0A024QZF6	N	N
Q96B36	N	N
A0A024R1C2	N	N
O95985	N	N
A8K4N2	N	N
A0A024R1Q0	N	N
Q12772	N	N
A0A024R1Y6	N	N
O75781	N	N
A0A024R207	N	N
A0A024R273	N	N
P43405	N	N
A0A024R244	N	N
A0A024R2B3	N	N
A0A024R2C4	N	N
A0A024R2J2	N	N
A8K0T4	N	N
Q9UBL0	N	N
A8K1F3	N	N
A0A024R2P8	N	N
P06307	N	N
Q6FG82	N	N
A0A024R2Q3	N	N
B4DGU4	N	N
P35222	N	N
A0A024R2X2	N	N
Q92551	N	N
A0A024R323	N	N
Q9BV23	N	N
A0A024R365	N	N
Q13609	N	N
A0A024R3P3	N	N
P49458	N	N
A0A024R534	N	N
O94776	N	N
A0A024R5C5	N	N
P11498	N	N
A0A024R5F0	N	N
Q96AM1	N	N
A0A024R5K4	N	N
P57796	N	N
A0A024R5Z8	N	N
A0A024R688	N	N
P51948	N	N
A0A024R669	N	N
A0A024R6A3	N	N
A0A0S2Z4D2	N	N
A0A024R6C0	N	N
A0A024R6E0	N	N
Q9H4F8	N	N
A0A024R6X0	N	N
A0A024R718	N	N
A0A024R7C0	N	N
A0A024R7D0	N	N
A0A024R7E9	N	N
P49366	N	N
A0A024R7H8	N	N
O60885	N	N
A0A024R7Z5	N	N
G5EA09	N	N
B4DHN5	N	N
A0A024R830	N	N
A0A140VJL8	N	N
A0A024R8S5	N	N
P07237	N	N
A0A024R8U8	N	N
Q8WVQ1	N	N
A0A024RA96	N	N
P14555	N	N
A0A024RAD5	N	N
P39656	N	N
A0A024RAE6	N	N
P60953	N	N
A0A024RAJ9	N	N
P15848	N	N
A8K4A0	N	N
A0A024RAU7	N	N
Q05CV5	N	N
Q9Y6L6	N	N
A0A024RAX0	N	N
P08493	N	N
A0A024RBF5	N	N
A0A024RBC0	N	N
P21583	N	N
A0A024RBG4	N	N
P00439	N	N
A0A024RBV5	N	N
P51151	N	N
A0A024RCQ1	N	N
Q96T62	N	N
A0A0A0MSX3	N	N
A0A024RCJ0	N	N
Q08345	N	N
Q96T61	N	N
A0A024RCL1	N	N
A0A024RD16	N	N
B4DU24	N	N
P11831	N	N
A0A024RDL3	N	N
P78330	N	N
A0A024RDV3	N	N
P06400	N	N
A0A024RE22	N	N
Q9Y2W7	N	N
A0A075B749	N	N
Q5VU43	N	N
A0A087WYE4	N	N
A0A075B762	N	N
A0A087WSX8	N	N
A0A087WSV6	N	N
D9IDM5	N	N
Q8NHL6	N	N
A0A0B4J1W1	N	N
A8MVE2	N	N
A0A087WT44	N	N
P30519	N	N
B3KSE0	N	N
A0A087WTE9	N	N
Q6ISU1	N	N
Q6ZNR1	N	N
A0A087WTS4	N	N
Q0VDC6	N	N
A0A087WWW9	N	N
O95999	N	N
A2TDT2	N	N
A0A087WXD1	N	N
Q96T83	N	N
A0A024R176	N	N
A0A087X004	N	N
Q9UI32	N	N
A0A087X0T5	N	N
Q96AB6	N	N
A0A090N8H1	N	N
Q9BWE0	N	N
A0A0A0MTC9	N	N
A0A0S2Z4Q0	N	N
E5RI64	N	N
P11686	N	N
A0A0A0N0L2	N	N
Q17RA0	N	N
A0A0A8KB75	N	N
A7UKX9	N	N
Q96DS0	N	N
A7UKX8	N	N
A7UKX7	N	N
Q00987	N	N
G3XA89	N	N
A0A0C4DG02	N	N
Q59HC6	N	N
Q9Y6K1	N	N
F8WE91	N	N
A0A0C4DG07	N	N
O60934	N	N
A0A0C4DG16	N	N
A0A0A0MRG0	N	N
P30988	N	N
A0A0C4DGS8	N	N
A0A087WZC2	N	N
Q6FHW6	N	N
E0YMJ6	N	N
P35680	N	N
A0A0K0K1J8	N	N
Q96PN6	N	N
A0A0S2Z3G4	N	N
A0A0S2Z3N4	N	N
P20711	N	N
A0A087WV24	N	N
Q53Y41	N	N
A0A0S2Z3R3	N	N
P05108	N	N
A0A0S2Z3S5	N	N
Q5FWY2	N	N
B0AZR9	N	N
Q5JWD1	N	N
A0A590UJF0	N	N
A0A0S2Z3H8	N	N
Q14455	N	N
A0A0S2Z3W7	N	N
A0A0S2Z423	N	N
Q9BY32	N	N
Q8WWI0	N	N
A0A0S2Z4G7	N	N
P06748	N	N
A0A0S2Z491	N	N
A0A140VJQ2	N	N
A0A0S2Z501	N	N
A0A0S2Z530	N	N
O75112	N	N
A0A0S2Z547	N	N
O94989	N	N
A0A0S2Z5A6	N	N
Q03518	N	N
B7Z7P4	N	N
A0A0S2Z5V7	N	N
A0A0C4DGU3	N	N
Q8TCT9	N	N
A0A0S2Z644	N	N
Q96AP4	N	N
A0A0U5J7Q1	N	N
Q9Y275	N	N
A0A0X8GKR4	N	N
A0A0X9R4E0	N	N
A8K632	N	N
P42081	N	N
A0A140VJG8	N	N
P21964	N	N
A0A140VJU8	N	N
P08294	N	N
A0A140VK19	N	N
P50440	N	N
A0A140VK53	N	N
A0A140VK80	N	N
Q9H0B8	N	N
A0A1K0FU50	N	N
Q6B0K9	N	N
A0A1U9X7G6	N	N
Q769H0	N	N
Q8TD31	N	N
Q2TB68	N	N
A0A1U9X7H8	N	N
P00751	N	N
A0A1U9X845	N	N
Q8IXM6	N	N
B3KQU6	N	N
A0A1V0E3Q7	N	N
A0A1V0E3P9	N	N
A0A1V0E3T1	N	N
A0A1V0E3P0	N	N
A0A1V0E3N6	N	N
A0A1V0E3P6	N	N
A0A1V0E3R8	N	N
A0A1V0E3Q6	N	N
A0A1V0E3P8	N	N
A0A1V0E3R4	N	N
A0A1V0E3S7	N	N
P06340	N	N
A0A1V0E3Q1	N	N
X5CF87	N	N
A0A1V0E3Q5	N	N
A0A1V0E3P1	N	N
A0A1V0E3N3	N	N
A0A1V0E3Q3	N	N
A0A1V0E3S4	N	N
A0A1V0E3R6	N	N
A0A1V0E3Q4	N	N
A0A1V0E3R3	N	N
A0A1V0E3S6	N	N
A0A1V0E3Q2	N	N
A0A1V0E3P3	N	N
A0A1V0E3N7	N	N
A0A1V0E3Q8	N	N
A0A1V0E3S0	N	N
A0A1V0E3R0	N	N
A0A1V0E3N1	N	N
A0A1V0E3M7	N	N
A0A286YF65	N	N
Q9HC29	N	N
A0A2R8Y5Z6	N	N
A0A2R8Y6D0	N	N
Q59F12	N	N
Q1WWM3	N	N
A0A2R8Y7Y3	N	N
Q29RX4	N	N
A0A2U3TZH6	N	N
A0A2R8Y5G2	N	N
A0A2R8Y760	N	N
Q9BXS0	N	N
A8MWQ5	N	N
A0A346FYQ1	N	N
P01138	N	N
A0A348GSI3	N	N
P14902	N	N
A0A384N5W4	N	N
A8K6I5	N	N
Q59GY7	N	N
K7EK35	N	N
A0A384NQ10	N	N
P21673	N	N
A0A384NYY3	N	N
P01127	N	N
A0A4D6G1L1	N	N
P79483	N	N
A0JLT2	N	N
A0A494C0G4	N	N
A0A494C0Y4	N	N
A0N0Q0	N	N
J3KSS9	N	N
[truncated: 1,281 more rows]
